# Supplementary material for: Sex differences in avian parental care patterns vary across the breeding cycle
Source: Nat Commun. 2023 Nov 1;14:6980. doi: 10.1038/s41467-023-42767-5 (PMC10620184; doi:10.1038/s41467-023-42767-5)
Supplement: Supplementary file 4 — Supplementary Data 1-6 [file 41467_2023_42767_MOESM4_ESM.xlsx]

## Sheet: Supplementary Data 1
		Supplementary Data 1. Summary of statistics of five linear mixed-effects models (Model 1 to Model 5) based on the dataset compiled by the original author.
		The coding of response variables in each model is consistent with that in Table 1 of the main text. For the random effect, the size of the variance components is shown.
		For each fixed effect, the estimate with its standard error (SE), t-value, and corresponding p-value are shown (two-sided tests; no adjustments were made for multiple comparisons).
						Estimate
						(β ± SE)		t		p
		Model 1		Random effects:
		N = 1050		Family (n = 131)		0.065
				Genus (n = 484)		0.019
				Residual		0.126
				Fixed effects:
				Intercept		-0.292 ± 0.028		-10.4		-
				Nest incubation		-0.176 ± 0.015		-11.4		0
				Offspring provisioning		0.256 ± 0.015		16.5		0
				Sexual selection		-0.108 ± 0.009		-11.5		0
				Research effort		0.00005 ± 0.00002		2.2		0.03
		Model 2		Random effects:
		N = 180		Family (n = 136)		0.078
				Genus (n = 68)		0.011
				Residual		0.14
				Fixed effects:
				Intercept		-0.262 ± 0.052		-5.0		-
				Nest incubation		-0.217 ± 0.039		-5.5		3.8e-08
				Offspring provisioning		0.339 ± 0.039		8.6		0
				EPP		-0.469 ± 0.169		-2.8		0.005
				Research effort		0.000009 ± 0.00004		0.2		0.81
		Model 3		Random effects:
		N = 175		Family (n = 68)		0.082
				Residual		0.148
				Fixed effects:
				Intercept		-0.253 ± 0.053		-4.7		-
				Nest incubation		-0.023 ± 0.041		-5.5		3.8e-08
				Offspring provisioning		0.326 ± 0.041		7.9		2.9e-15
				EPBr		-0.250 ± 0.111		-2.3		0.02
				Research effort		0.000 ± 0.000		0.3		0.79
		Model 4		Random effects:
		N = 245		Family (n = 59)		0.04
				Genus (n = 153)		0.01
				Residual		0.121
				Fixed effects:
				Intercept		-0.479 ± 0.043		-11.2		-
				Nest incubation		-0.233 ± 0.031		-7.4		1.4e-13
				Offspring provisioning		0.498 ± 0.031		15.8		0
				Nest daily predation rate		0.945 ± 0.709		1.3		0.18
				Research effort		0.000 ± 0.000		-0.02		0.97
		Model 5		Random effects:
		N = 961		Family (n = 140)		0.096
				Genus (n = 497)		0.044
				Residual		0.137
				Fixed effects:
				Intercept		1.562 ± 0.163		9.6		-
				Nest incubation		-0.122 ± 0.017		-7.2		6e-13
				Offspring provisioning		0.332 ± 0.017		19.6		0
				Nestling developmental time		0.129 ± 0.094		1.4		0.16
				Clutch size		-0.065 ± 0.038		-1.7		0.09
				Research effort		-0.00003 ± 0.00003		-1.3		0.19

## Sheet: Supplementary Data 2
		Supplementary Data 2. Output summary of multivariate phylogenetic models estimating phylogenetic correlations based on the dataset compiled by the original author.
		Here, the species tree was inversed into a phylogenetic covariance matrix and added as a random effect. The 'phylogenetic signal' of each response variable (grey background) and 'phylogenetic correlations' between these three response variables are shown.
		The coding of response variables in each model is consistent with that in Table 1 of the main text.
		For each fixed effect, the estimate with its standard error (SE) and corresponding p-value are shown (two-sided tests; no adjustments were made for multiple comparisons).
						Estimate
						(β ± SE)
		Model 1		Random effects		Nest building	Incubation	Offspring provisioning
				Genetic	Nest building	0.800 ± 0.021	0.509 ± 0.051	0.331 ± 0.055
					Nest incubation		0.902 ± 0.016	0.419 ± 0.050
					Offspring provisioning			0.769 ± 0.026
				Residual	Nest building	0.200 ± 0.021
					Nest incubation		0.098 ± 0.016
					Offspring provisioning			0.231 ± 0.026
				Fixed effects
				Sexual selection		0.052 ± 0.013	0.074 ± 0.011	0.125 ± 0.008
				Sexual selection (p value)		6.3e-05	1.7e-11	0
				Research effort		0.00003 ± 0.00004	0.00005 ± 0.00003	0.00003 ± 0.00002
				Research effort (p value)		0.41	0.06	0.07
		Model 2		Random effects		Nest building	Nest incubation	Offspring provisioning
				Genetic	Nest building	0.946 ± 0.041	0.481 ± 0.101	-0.075 ± 0.092
					Nest incubation		0.894 ± 0.055	0.389 ± 0.091
					Offspring provisioning			0.969 ± 0.014
				Residual	Nest building	0.054 ± 0.041
					Nest incubation		0.106 ± 0.055
					Offspring provisioning			0.031 ± 0.014
				Fixed effects
				EPP		-0.003 ± 0.002	-0.003 ± 0.002	-0.001 ± 0.010
				EPP (p value)		0.26	0.21	0.53
				Research effort		-0.00004 ± 0.00007	0.00001 ± 0.00006	0.00001 ± 0.00003
				Research effort (p value)		0.58	0.87	0.63
		Model 3		Random effects		Nest building	Nest incubation	Offspring provisioning
				Genetic	Nest building	0.963 ± 0.029	0.467 ± 0.102	-0.045 ± 0.091
					Nest incubation		0.899 ± 0.062	0.377 ± 0.095
					Offspring provisioning			0.973 ± 0.012
				Residual	Nest building	0.037 ± 0.039
					Nest incubation		0.101 ± 0.053
					Offspring provisioning			0.027 ± 0.012
				Fixed effects
				EPBr		-0.003 ± 0.017	-0.002 ± 0.015	-0.004 ± 0.007
				EPBr (p value)		0.87	0.83	0.55
				Research effort		-0.00004 ± 0.00006	0.00001 ± 0.00005	0.00001 ± 0.00003
				Research effort (p value)		0.55	0.83	0.6
		Model 4		Random effects		Nest building	Nest incubation	Offspring provisioning
				Genetic	Nest building	0.784 ± 0.070	0.348 ± 0.100	-0.104 ± 0.147
					Nest incubation		0.980 ± 0.017	0.185 ± 0.129
					Offspring provisioning			0.579 ± 0.136
				Residual	Nest building	0.216 ± 0.070
					Nest incubation		0.02 ± 0.017
					Offspring provisioning			0.421 ± 0.136
				Fixed effects
				Nest daily predation rate		-1.904 ± 1.379	0.330 ± 0.953	0.173 ± 0.618
				Nest daily predation rate (p value)		0.17	0.72	0.84
				Research effort		0.00001± 0.00009	0.00006 ± 0.00005	0.00004 ± 0.00004
				Research effort (p value)		0.85	0.25	0.37
		Model 5		Random effects		Nest building	Nest incubation	Offspring provisioning
				Genetic	Nest building	0.809 ± 0.021	0.750 ± 0.040	0.550 ± 0.044
					Nest incubation		0.898 ± 0.014	0.472 ± 0.046
					Offspring provisioning			0.898 ± 0.016
				Residual	Nest building	0.191 ± 0.021
					Nest incubation		0.102 ± 0.014
					Offspring provisioning			0.102 ± 0.016
				Fixed effects
				Nestling developmental time		0.435 ± 0.136	-0.082 ± 0.115	-0.029 ± 0.103
				Nestling developmental time (p value)		0.003	0.55	0.81
				Clutch size		-0.020 ± 0.060	-0.051 ± 0.051	-0.017 ± 0.043
				Clutch size (p value)		0.76	0.39	0.68
				Research effort		-0.00007 ± 0.00003	0.00003 ± 0.00003	0.00003 ± 0.00003
				Research effort (p value)		0.05	0.27	0.23

## Sheet: Supplementary Data 3
		Supplementary Data 3. Output summary of five linear mixed-effects models (Model 1 to Model 5) by excluding uncertain species based on the dataset compiled by the original author.
		The coding of response variables in each model is consistent with that in Table 1 of the main text. For random effects, the size of the variance component is shown.
		For each fixed effect, the estimate with its SE, the t value, and the corresponding p-value are shown (two-sided tests; no adjustments were made for multiple comparisons).
		Model 1				Estimate
						(β ± SE)		t		p
				Random effects:
				Family (n = 128)		0.063
				Genus (n = 470)		0.017
				Residual		0.127
				Fixed effects:
				Intercept		-0.298 ± 0.028		-10.7		-
				Nest incubation		-0.181 ± 0.016		-11.5		0
				Offspring provisioning		0.264 ± 0.016		16.8		0
				Sexual selection		-0.107 ± 0.009		-11.3		0
				Research effort		0.00005 ± 0.00002		2.3		0.03
		Model 2		Random effects:
				Family (n = 64)		0.109
				Genus (n = 124)		0.006
				Residual		0.14
				Fixed effects:
				Intercept		-0.256 ± 0.060		-4.3		-
				Nest incubation		-0.182 ± 0.042		-4.3		1.7e-05
				Offspring provisioning		0.346 ± 0.042		8.2		2.2e-16
				EPP		-0.004 ± 0.002		-1.8		0.07
				Research effort		-0.000001 ± 0.00005		-0.2		0.79
		Model 3		Random effects:
				Family (n = 65)		0.112
				Genus (n = 125)		0.006
				Residual		0.139
				Fixed effects:
				Intercept		-0.271 ± 0.060		-4.5		-
				Nest incubation		-0.193 ± 0.042		-4.6		4.2e-06
				Offspring provisioning		0.329 ± 0.042		7.9		2.9e-15
				EPBr		-0.0007 ± 0.001		-0.6		0.53
				Research effort		0.000 ± 0.000		-0.1		0.89
		Model 4		Random effects:
				Family (n = 55)		0.033
				Genus (n = 138)		0.011
				Residual		0.121
				Fixed effects:
				Intercept		-0.500 ± 0.044		-11.3		-
				Nest incubation		-0.241 ± 0.033		-7.3		2.9e-13
				Offspring provisioning		0.527 ± 0.033		16		0
				Nest daily predation rate		-0.149 ± 0.888		-0.2		0.86
				Research effort		0.000 ± 0.000		-0.02		0.99
		Model 5		Random effects:
				Family (n = 138)		0.097
				Genus (n = 483)		0.042
				Residual		0.14
				Fixed effects:
				Intercept		1.546 ± 0.166		9.3		-
				Nest incubation		-0.126 ± 0.017		-7.3		2.9e-13
				Offspring provisioning		0.341 ± 0.017		19.7		0
				Nestling developmental time		0.137 ± 0.096		1.4		0.15
				Clutch size		-0.055 ± 0.038		-1.4		0.15
				Research effort		-0.00003 ± 0.00003		-1.2		0.22

## Sheet: Supplementary Data 4
		Supplementary Data 4. Output summary of five linear mixed-effects models (Model 1 to Model 5) by checking the interactions between research effort and sexual selection/the three parental care categories directly.
		The analysis was based on the dataset compiled by the original author. The coding of response variables in each model is consistent with that in Table 1 of the main text. For random effects, the size of the variance component is shown.
		For each fixed effect, the estimate with its SE, the t value, and the corresponding p-value are shown (two-sided tests; no adjustments were made for multiple comparisons).
						Estimate
						(β ± SE)		t		P
		Model 1A		Random effects:
				Family (n = 131)		0.065
				Genus (n = 484)		0.019
				Residual		0.126
				Fixed effects:
				Intercept		-0.292 ± 0.028		-		-
				Nest incubation		-0.176 ± 0.015		-11.4		0
				Offspring provisioning		0.256 ± 0.015		16.5		0
				Sexual selection		-0.106 ± 0.010		-10.7		0
				Research effort		0.00005 ± 0.00002		2.2		0.03
				Sexual selection:Research effort		0.000006 ± 0.00002		0.4		0.72
		Model 1B		Random effects:
				Family (n = 131)		0.065
				Genus (n = 484)		0.019
				Residual		0.126
				Fixed effects:
				Intercept		-0.294 ± 0.028		-10.4		-
				Nest incubation		-1.837 ± 0.017		-10.6		0
				Offspring provisioning		0.270 ± 0.017		15.5		0
				Sexual selection		-0.108 ± 0.009		-11.5		0
				Research effort		0.00006 ± 0.00003		1.76		0.08
				Nest inubation:Research effort		0.00004 ± 0.0005		0.94		0.35
				Offspring provisioning:Research effort		-0.00008 ± 0.0005		-1.76		0.08
		Model 2A		Random effects:
				Family (n = 64)		0.01
				Genus (n = 124)		0.105
				Residual		0.141
				Fixed effects:
				Intercept		-0.263 ± 0.063		-4.2		-
				Nest incubation		-0.175 ± 0.042		-4.2		2.7e-05
				Offspring provisioning		0.350 ± 0.042		8.3		0
				EPP		-0.003 ± 0.002		-1.3		0.18
				Research effort		-0.00001 ± 0.00008		-0.1		0.91
				EPP:Research effort		-0.0000006 ± 0.00005		-0.1		0.92
		Model 2B		Random effects:
				Family (n = 64)		0.01
				Genus (n = 124)		0.104
				Residual		0.141
				Fixed effects:
				Intercept		-0.249 ± 0.006		-4		-
				Nest incubation		-0.202 ± 0.053		-3.8		0.0001
				Offspring provisioning		0.340 ± 0.053		6.4		1.5e-10
				EPP		-0.003 ± 0.002		-1.7		0.08
				Research effort		-0.00005 ± 0.00007		-0.7		0.46
				Nest inubation:Research effort		0.00008 ± 0.00009		0.8		0.4
				Offspring provisioning:Research effort		0.00003 ± 0.00009		0.3		0.75
		Model 3A		Random effects:
				Family (n = 65)		0.113
				Residual		0.146
				Fixed effects:
				Intercept		-0.272 ± 0.066		-4.1		-
				Nest incubation		-0.185 ± 0.043		-4.4		1.1e-05
				Offspring provisioning		0.333 ± 0.043		7.8		6.2e-15
				EPBr		-0.0008 ± 0.001		-0.6		0.57
				Research effort		-0.00003 ± 0.00009		-0.4		0.72
				EPBr:Research effort		0.0000009 ± 0.000003		0.3		0.75
		Model 3B		Random effects:
				Family (n = 65)		0.113
				Residual		0.146
				Fixed effects:
				Intercept		-0.268 ± 0.063		-4.2		-
				Nest incubation		-0.208 ± 0.054		-3.8		0.0001
				Offspring provisioning		0.319 ± 0.054		5.9		3.6e-09
				EPBr		-0.0005 ± 0.001		-0.5		0.64
				Research effort		-0.00004 ± 0.00007		-0.6		0.55
				Nest inubation:Research effort		0.00006 ± 0.00009		0.7		0.48
				Offspring provisioning:Research effort		0.00004 ± 0.00009		0.4		0.67
		Model 4A		Random effects:
				Family (n = 55)		0.033
				Genus (n = 138)		0.01
				Residual		0.122
				Fixed effects:
				Intercept		-0.495 ± 0.044		-11.3		-
				Nest incubation		-0.241 ± 0.033		-7.3		2.9e-13
				Offspring provisioning		0.527 ± 0.033		16		0
				Nest daily predation rate		0.113 ± 0.917		0.1		0.9
				Research effort		0.00006 ± 0.00007		0.8		0.43
				Nest daily predation rate:Research effort		-0.007 ± 0.006		-1.1		0.27
		Model 4		Random effects:
				Family (n = 55)		0.034
				Genus (n = 138)		0.011
				Residual		0.122
				Fixed effects:
				Intercept		-0.493 ± 0.045		-10.9		-
				Nest incubation		-0.238 ± 0.038		-6.2		5.6e-10
				Offspring provisioning		0.516 ± 0.038		13.5		0
				Nest daily predation rate		-0.148 ± 0.888		-0.2		0.86
				Research effort		-0.00001 ± 0.00008		-0.2		0.84
				Nest inubation:Research effort		-0.00001 ± 0.00010		-0.2		0.87
				Offspring provisioning:Research effort		0.00006 ± 0.0008		0.6		0.55
		Model 5A		Random effects:
				Family (n = 140)		0.095
				Genus (n = 497)		0.044
				Residual		0.137
				Fixed effects:
				Intercept		1.546 ± 0.163		9.5		-
				Nest incubation		-0.122 ± 0.017		-7.2		6e-13
				Offspring provisioning		0.332 ± 0.017		19.6		0
				Nestling developmental time		0.132 ± 0.094		1.4		0.16
				Clutch size		-0.052 ± 0.038		-1.4		0.17
				Research effort		-0.00004 ± 0.00005		0.8		0.45
				Clutch size:Research effort		-0.00006 ± 0.00004		-1.6		0.11
		Model 5B		Random effects:
				Family (n = 140)		0.096
				Genus (n = 497)		0.043
				Residual		0.137
				Fixed effects:
				Intercept		1.570 ± 0.168		9.4		-
				Nest incubation		-0.122 ± 0.017		-7.2		6e-13
				Offspring provisioning		0.332 ± 0.017		19.6		0
				Nestling developmental time		0.124 ± 0.097		1.3		0.2
				Clutch size		-0.065 ± 0.038		-1.7		0.09
				Research effort		-0.00007 ± 0.0002		-0.4		0.73
				Development time:Research effort		0.00002 ± 0.0001		0.2		0.85
		Model 5C		Random effects:
				Family (n = 140)		0.096
				Genus (n = 497)		0.044
				Residual		0.137
				Fixed effects:
				Intercept		1.564 ± 0.163		9.6		-
				Nest incubation		-0.138 ± 0.019		-7.2		6e-12
				Offspring provisioning		0.343 ± 0.019		17.9		0
				Nestling developmental time		0.129 ± 0.094		1.4		0.17
				Clutch size		-0.065 ± 0.038		-1.7		0.08
				Research effort		-0.00004 ± 0.00004		-1.1		0.29
				Nest inubation:Research effort		0.00009 ± 0.00005		1.8		0.08
				Offspring provisioning:Research effort		-0.00006 ± 0.00005		-1.3		0.2

## Sheet: Supplementary Data 5
		Supplementary Data 5. Summary of statistics of five phylogenetically controlled regression models (Model 1 to Model 5) based on the dataset compiled by the independent author.
		The coding of response variables in each model is consistent with that in Table 1 of the main text. For the random effect (i.e., the phylogenetic tree), the estimated λ is shown.
		For each fixed effect, the estimate with its standard error (SE), t-value, and corresponding p-value are shown (two-sided tests; no adjustments were made for multiple comparisons).
		Note that, for each model, we ran the model using 100 different phylogenetic trees from Jetz et al. (2012). Results are therefore based on mean estimates for predictor slopes and model-averaged standard errors.
		Model 1				Estimate
						(β ± SE)		t		p
				Random effects:
				Phylogeny (λ)		0.63 (0.52 – 0.72)
				Fixed effects:
				Intercept		-0.026 ± 0.164		-0.2		-
				Nest incubation		-0.169 ± 0.029		-5.9		3.6e-09
				Offspring provisioning		0.266 ± 0.028		9.3		0
				Sexual selection		-0.092 ± 0.013		-7		2.6e-12
				Research effort		0.00003 ± 0.00004		0.8		0.41
		Model 2		Random effects:
				Phylogeny (λ)		0.70 (0.41 – 0.86)
				Fixed effects:
				Intercept		-0.208 ± 0.200		-1.0		-
				Nest incubation		-0.194 ± 0.065		-3.0		0.003
				Offspring provisioning		0.341 ± 0.071		4.8		1.6e-06
				EPP		-0.879 ± 0.225		-3.9		9.6e-05
				Research effort		-0.000001 ± 0.00005		-0.02		0.98
		Model 3		Random effects:
				Phylogeny (λ)		0.70 (0.37 – 0.87)
				Fixed effects:
				Intercept		-0.205 ± 0.207		-1.0		-
				Nest incubation		-0.200 ± 0.067		-3.0		0.003
				Offspring provisioning		0.331 ± 0.075		4.4		1.1e-05
				EPBr		-0.563 ± 0.159		-3.5		0.0005
				Research effort		0.00002 ± 0.00006		0.4		0.72
		Model 4		Random effects:
				Phylogeny (λ)		0.69 (0.45 – 0.82)
				Fixed effects:
				Intercept		-0.271 ± 0.185		-1.5		-
				Nest incubation		-0.324 ± 0.052		-6.2		5.6e-10
				Offspring provisioning		0.471 ± 0.057		8.3		0
				Nest daily predation rate		1.035 ± 1.058		1		0.32
				Research effort		-0.0001 ± 0.00007		-1.4		0.16
		Model 5		Random effects:
				Phylogeny (λ)		0.72 (0.62 -0.78)
				Fixed effects:
				Intercept		1.375 ± 0.344		4		-
				Nest incubation		-0.152 ± 0.031		-4.8		1.6e-06
				Offspring provisioning		0.293 ± 0.031		9.5		0
				Nestling developmental time		0.186 ± 0.143		1.3		0.19
				Clutch size		-0.086 ± 0.056		-1.5		0.12
				Research effort		-0.00005 ± 0.00004		-1.2		0.22

## Sheet: Supplementary Data 6
		Supplementary Data 6. Summary of statistics of five phylogenetically controlled regression models (Model 1 to Model 5) based on the common data entries between two independent datasets compiled by the original author and the independent author, respectively.
		The coding of response variables in each model is consistent with that in Table 1 of the main text. For the random effect (i.e., the phylogenetic tree), the estimated λ is shown.
		For each fixed effect, the estimate with its standard error (SE), t-value, and corresponding p-value are shown (two-sided tests; no adjustments were made for multiple comparisons).
		Note that, for each model, we ran the model using 100 different phylogenetic trees from Jetz et al. (2012). Results are therefore based on mean estimates for predictor slopes and model-averaged standard errors.
		Model 1				Estimate
						(β ± SE)		t		p
				Random effects:
				Phylogeny (λ)		0.62 (0.52 – 0.71)
				Fixed effects:
				Intercept		-0.033 ± 0.160		-0.2		-
				Nest incubation		-0.166 ± 0.029		-5.8		6.6e-09
				Offspring provisioning		0.277 ± 0.029		9.6		0
				Sexual selection		-0.096 ± 0.013		-7.3		2.9e-13
				Research effort		0.00003 ± 0.00004		0.7		0.45
		Model 2		Random effects:
				Phylogeny (λ)		0.72 (0.43 – 0.89)
				Fixed effects:
				Intercept		-0.199 ± 0.202		-1.0		-
				Nest incubation		-0.216 ± 0.064		-3.4		0.0007
				Offspring provisioning		0.371 ± 0.071		5.2		2e-07
				EPP		-0.818 ± 0.222		-3.7		0.0002
				Research effort		-0.000001 ± 0.00005		-0.2		0.81
		Model 3		Random effects:
				Phylogeny (λ)		0.73 (0.42 – 0.89)
				Fixed effects:
				Intercept		-0.193 ± 0.207		-0.9		-
				Nest incubation		-0.214 ± 0.065		-3.3		0.001
				Offspring provisioning		0.391 ± 0.075		5.2		2e-07
				EPBr		-0.505 ± 0.156		-3.2		0.001
				Research effort		0.00001 ± 0.00006		0.2		0.81
		Model 4		Random effects:
				Phylogeny (λ)		0.70 (0.46 – 0.84)
				Fixed effects:
				Intercept		-0.252 ± 0.186		-1.4		-
				Nest incubation		-0.310 ± 0.052		-5.9		3.6e-09
				Offspring provisioning		0.495 ± 0.057		8.6		0
				Nest daily predation rate		1.420 ± 1.131		1.3		0.21
				Research effort		-0.00008 ± 0.00007		-1.1		0.27
		Model 5		Random effects:
				Phylogeny (λ)		0.76 (0.67 -0.82)
				Fixed effects:
				Intercept		1.405 ± 0.349		4		-
				Nest incubation		-0.155 ± 0.031		-5		5.7e-07
				Offspring provisioning		0.284 ± 0.031		9.2		0
				Nestling developmental time		0.149 ± 0.145		1		0.3
				Clutch size		-0.066 ± 0.056		-1.2		0.24
				Research effort		-0.00003 ± 0.00004		-1.0		0.4
