# Supplementary material for: Sex differences in avian parental care patterns vary across the breeding cycle
Source: Nat Commun. 2023 Nov 1;14:6980. doi: 10.1038/s41467-023-42767-5 (PMC10620184; doi:10.1038/s41467-023-42767-5)
Supplement: Supplementary file 6 — Source Data [file 41467_2023_42767_MOESM6_ESM.xlsx]

## Sheet: Fig 1 & Fig 2
Sort	Scinam_HBW	scinam_Jetz	English_Jetz	Order	family	builder	incubator	provisoner	builder2	incubator2	provisoner2	builder_role2	incubator_role2	provisoner_role2	mating system_used
1	Rhea_americana	Rhea_americana	Greater Rhea	Rheiformes	Rheidae	male	male	male	male	male	male	1	1	1	0
2	Rhea_pennata	Rhea_pennata	Lesser Rhea	Rheiformes	Rheidae	male	male	male	male	male	male	1	1	1	0
3	Crypturellus_soui	Crypturellus_soui	Little Tinamou	Tinamiformes	Tinamidae	male	male	male	male	male	male	1	1	1	NA
4	Nothoprocta_cinerascens	Nothoprocta_cinerascens	Brushland Tinamou	Tinamiformes	Tinamidae	male	male	male	male	male	male	1	1	1	3
5	Nothura_darwinii	Nothura_darwinii	Darwin's Nothura	Tinamiformes	Tinamidae	male	male	male	male	male	male	1	1	1	0
6	Eudromia_elegans	Eudromia_elegans	Elegant Crested-tinamou	Tinamiformes	Tinamidae	pair	male	male	pair	male	male	0	1	1	0
7	Dromaius_novaehollandiae	Dromaius_novaehollandiae	Emu	Casuariiformes	Casuariidae	male	male	male	male	male	male	1	1	1	-2
8	Anhima_cornuta	Anhima_cornuta	Horned Screamer	Anseriformes	Anhimidae	pair	pair	pair	pair	pair	pair	0	0	0	0
9	Dendrocygna_autumnalis	Dendrocygna_autumnalis	Black-bellied Whistling-duck	Anseriformes	Anatidae	pair	pair	pair	pair	pair	pair	0	0	0	0
10	Dendrocygna_bicolor	Dendrocygna_bicolor	Fulvous Whistling-duck	Anseriformes	Anatidae	pair	pair	pair	pair	pair	pair	0	0	0	0
11	Thalassornis_leuconotus	Thalassornis_leuconotus	White-backed Duck	Anseriformes	Anatidae	pair	pair	pair	pair	pair	pair	0	0	0	NA
12	Anser_canagicus	NA	NA	Anseriformes	Anatidae	pair	female	female	pair	female	female	0	-1	-1	0
13	Anser_caerulescens	NA	NA	Anseriformes	Anatidae	female	female	pair	female	female	pair	-1	-1	0	0
14	Anser_rossii	NA	NA	Anseriformes	Anatidae	female	female	pair	female	female	pair	-1	-1	0	0
15	Anser_anser	Anser_anser	Greylag Goose	Anseriformes	Anatidae	female	female	pair	female	female	pair	-1	-1	0	1
16	Anser_cygnoides	Anser_cygnoides	Swan Goose	Anseriformes	Anatidae	female	female	pair	female	female	pair	-1	-1	0	0
17	Anser_albifrons	Anser_albifrons	Greater White-fronted Goose	Anseriformes	Anatidae	female	female	pair	female	female	pair	-1	-1	0	0
18	Branta_bernicla	Branta_bernicla	Brent Goose	Anseriformes	Anatidae	female	female	pair	female	female	pair	-1	-1	0	0
19	Branta_leucopsis	Branta_leucopsis	Barnacle Goose	Anseriformes	Anatidae	female	female	pair	female	female	pair	-1	-1	0	0
20	Branta_canadensis	Branta_canadensis	Canada Goose	Anseriformes	Anatidae	female	female	pair	female	female	pair	-1	-1	0	1
21	Branta_sandvicensis	Branta_sandvicensis	Hawaiian Goose	Anseriformes	Anatidae	female	female	pair	female	female	pair	-1	-1	0	0
22	Cereopsis_novaehollandiae	Cereopsis_novaehollandiae	Cape Barren Goose	Anseriformes	Anatidae	pair	female	pair	pair	female	pair	0	-1	0	0
23	Cygnus_olor	Cygnus_olor	Mute Swan	Anseriformes	Anatidae	pair	female	pair	pair	female	pair	0	-1	0	1
24	Cygnus_melancoryphus	Cygnus_melancoryphus	Black-necked Swan	Anseriformes	Anatidae	pair	female	pair	pair	female	pair	0	-1	0	NA
25	Cygnus_buccinator	Cygnus_buccinator	Trumpeter Swan	Anseriformes	Anatidae	pair	pair	pair	pair	pair	pair	0	0	0	1
26	Cygnus_columbianus	Cygnus_columbianus	Tundra Swan	Anseriformes	Anatidae	pair	pair	pair	pair	pair	pair	0	0	0	0
27	Coscoroba_coscoroba	Coscoroba_coscoroba	Coscoroba Swan	Anseriformes	Anatidae	pair	female	pair	pair	female	pair	0	-1	0	0
28	Sarkidiornis_melanotos	Sarkidiornis_melanotos	Comb Duck	Anseriformes	Anatidae	female	female	female	female	female	female	-1	-1	-1	3
29	Alopochen_aegyptiaca	Alopochen_aegyptiaca	Egyptian Goose	Anseriformes	Anatidae	female	female	pair	female	female	pair	-1	-1	0	0
30	Tadorna_ferruginea	Tadorna_ferruginea	Ruddy Shelduck	Anseriformes	Anatidae	female	female	pair	female	female	pair	-1	-1	0	0
31	Tadorna_tadorna	Tadorna_tadorna	Common Shelduck	Anseriformes	Anatidae	female	female	pair	female	female	pair	-1	-1	0	0
32	Plectropterus_gambensis	Plectropterus_gambensis	Spur-winged Goose	Anseriformes	Anatidae	female	female	pair	female	female	pair	-1	-1	0	1
33	Spatula_querquedula	NA	NA	Anseriformes	Anatidae	female	female	female	female	female	female	-1	-1	-1	NA
34	Spatula_discors	NA	NA	Anseriformes	Anatidae	female	female	female	female	female	female	-1	-1	-1	0
35	Spatula_cyanoptera	NA	NA	Anseriformes	Anatidae	female	female	female	female	female	female	-1	-1	-1	0
36	Spatula_rhynchotis	NA	NA	Anseriformes	Anatidae	female	female	female	female	female	female	-1	-1	-1	0
37	Spatula_clypeata	NA	NA	Anseriformes	Anatidae	female	female	female	female	female	female	-1	-1	-1	0
38	Mareca_strepera	NA	NA	Anseriformes	Anatidae	female	female	female	female	female	female	-1	-1	-1	0
39	Anas_wyvilliana	Anas_wyvilliana	Hawaiian Duck	Anseriformes	Anatidae	female	female	female	female	female	female	-1	-1	-1	0
40	Anas_platyrhynchos	Anas_platyrhynchos	Mallard	Anseriformes	Anatidae	female	female	female	female	female	female	-1	-1	-1	1
41	Anas_diazi	NA	NA	Anseriformes	Anatidae	female	female	female	female	female	female	-1	-1	-1	0
42	Anas_rubripes	Anas_rubripes	American Black Duck	Anseriformes	Anatidae	female	female	female	female	female	female	-1	-1	-1	0
43	Anas_fulvigula	Anas_fulvigula	Mottled Duck	Anseriformes	Anatidae	female	female	female	female	female	female	-1	-1	-1	0
44	Anas_capensis	Anas_capensis	Cape Teal	Anseriformes	Anatidae	female	female	pair	female	female	pair	-1	-1	0	1
45	Anas_erythrorhyncha	Anas_erythrorhyncha	Red-billed Duck	Anseriformes	Anatidae	female	female	pair	female	female	pair	-1	-1	0	0
46	Anas_acuta	Anas_acuta	Northern Pintail	Anseriformes	Anatidae	female	female	female	female	female	female	-1	-1	-1	0
47	Anas_crecca	Anas_crecca	Common Teal	Anseriformes	Anatidae	female	female	female	female	female	female	-1	-1	-1	0
48	Marmaronetta_angustirostris	Marmaronetta_angustirostris	Marbled Teal	Anseriformes	Anatidae	female	female	female	female	female	female	-1	-1	-1	0
49	Netta_rufina	Netta_rufina	Red-crested Pochard	Anseriformes	Anatidae	female	female	female	female	female	female	-1	-1	-1	0
50	Aythya_valisineria	Aythya_valisineria	Canvasback	Anseriformes	Anatidae	female	female	female	female	female	female	-1	-1	-1	0
51	Aythya_americana	Aythya_americana	Redhead	Anseriformes	Anatidae	female	female	female	female	female	female	-1	-1	-1	0
52	Aythya_marila	Aythya_marila	Greater Scaup	Anseriformes	Anatidae	female	female	female	female	female	female	-1	-1	-1	0
53	Aythya_affinis	Aythya_affinis	Lesser Scaup	Anseriformes	Anatidae	female	female	female	female	female	female	-1	-1	-1	-1
54	Polysticta_stelleri	Polysticta_stelleri	Steller's Eider	Anseriformes	Anatidae	female	female	female	female	female	female	-1	-1	-1	0
55	Somateria_fischeri	Somateria_fischeri	Spectacled Eider	Anseriformes	Anatidae	female	female	female	female	female	female	-1	-1	-1	0
56	Somateria_spectabilis	Somateria_spectabilis	King Eider	Anseriformes	Anatidae	female	female	female	female	female	female	-1	-1	-1	1
57	Somateria_mollissima	Somateria_mollissima	Common Eider	Anseriformes	Anatidae	female	female	female	female	female	female	-1	-1	-1	1
58	Melanitta_perspicillata	Melanitta_perspicillata	Surf Scoter	Anseriformes	Anatidae	female	female	female	female	female	female	-1	-1	-1	0
59	Melanitta_deglandi	NA	NA	Anseriformes	Anatidae	female	female	female	female	female	female	-1	-1	-1	0
60	Clangula_hyemalis	Clangula_hyemalis	Long-tailed Duck	Anseriformes	Anatidae	female	female	female	female	female	female	-1	-1	-1	0
61	Bucephala_albeola	Bucephala_albeola	Bufflehead	Anseriformes	Anatidae	female	female	female	female	female	female	-1	-1	-1	1
62	Bucephala_clangula	Bucephala_clangula	Common Goldeneye	Anseriformes	Anatidae	female	female	female	female	female	female	-1	-1	-1	0
63	Bucephala_islandica	Bucephala_islandica	Barrow's Goldeneye	Anseriformes	Anatidae	female	female	female	female	female	female	-1	-1	-1	1
64	Lophodytes_cucullatus	Lophodytes_cucullatus	Hooded Merganser	Anseriformes	Anatidae	female	female	female	female	female	female	-1	-1	-1	0
65	Mergus_merganser	Mergus_merganser	Common Merganser	Anseriformes	Anatidae	female	female	female	female	female	female	-1	-1	-1	1
66	Mergus_serrator	Mergus_serrator	Red-breasted Merganser	Anseriformes	Anatidae	female	female	female	female	female	female	-1	-1	-1	1
67	Nomonyx_dominicus	Nomonyx_dominicus	Masked Duck	Anseriformes	Anatidae	female	female	female	female	female	female	-1	-1	-1	0
68	Oxyura_jamaicensis	Oxyura_jamaicensis	Ruddy Duck	Anseriformes	Anatidae	female	female	female	female	female	female	-1	-1	-1	2
69	Oxyura_leucocephala	Oxyura_leucocephala	White-headed Duck	Anseriformes	Anatidae	female	female	female	female	female	female	-1	-1	-1	3
70	Ortalis_vetula	Ortalis_vetula	Plain Chachalaca	Galliformes	Cracidae	pair	female	pair	pair	female	pair	0	-1	0	0
71	Ortalis_poliocephala	Ortalis_poliocephala	West Mexican Chachalaca	Galliformes	Cracidae	pair	female	pair	pair	female	pair	0	-1	0	0
72	Mitu_salvini	Mitu_salvini	Salvin's Curassow	Galliformes	Cracidae	male	female	female	male	female	female	1	-1	-1	NA
73	Mitu_mitu	Mitu_mitu	Alagoas Curassow	Galliformes	Cracidae	male	female	pair	male	female	pair	1	-1	0	NA
74	Crax_alector	Crax_alector	Black Curassow	Galliformes	Cracidae	male	female	pair	male	female	pair	1	-1	0	NA
75	Oreortyx_pictus	Oreortyx_pictus	Mountain Quail	Galliformes	Odontophoridae	pair	pair	pair	pair	pair	pair	0	0	0	2
76	Colinus_virginianus	Colinus_virginianus	Northern Bobwhite	Galliformes	Odontophoridae	pair	pair	pair	pair	pair	pair	0	0	0	2
77	Callipepla_squamata	Callipepla_squamata	Scaled Quail	Galliformes	Odontophoridae	pair	female	pair	pair	female	pair	0	-1	0	0
78	Callipepla_californica	Callipepla_californica	California Quail	Galliformes	Odontophoridae	female	female	pair	female	female	pair	-1	-1	0	0
79	Cyrtonyx_montezumae	Cyrtonyx_montezumae	Montezuma Quail	Galliformes	Odontophoridae	pair	pair	pair	pair	pair	pair	0	0	0	0
80	Rollulus_rouloul	Rollulus_rouloul	Crested Partridge	Galliformes	Phasianidae	pair	female	pair	pair	female	pair	0	-1	0	NA
81	Synoicus_chinensis	NA	NA	Galliformes	Phasianidae	pair	female	pair	pair	female	pair	0	-1	0	0
82	Coturnix_coromandelica	Coturnix_coromandelica	Rain Quail	Galliformes	Phasianidae	female	female	pair	female	female	pair	-1	-1	0	0
83	Coturnix_pectoralis	Coturnix_pectoralis	Stubble Quail	Galliformes	Phasianidae	female	female	pair	female	female	pair	-1	-1	0	0
84	Alectoris_graeca	Alectoris_graeca	Rock Partridge	Galliformes	Phasianidae	female	pair	female	female	pair	female	-1	0	-1	2
85	Alectoris_magna	Alectoris_magna	Rusty-necklaced Partridge	Galliformes	Phasianidae	pair	female	pair	pair	female	pair	0	-1	0	NA
86	Alectoris_rufa	Alectoris_rufa	Red-legged Partridge	Galliformes	Phasianidae	male	female	pair	male	female	pair	1	-1	0	1
87	Francolinus_francolinus	Francolinus_francolinus	Black Francolin	Galliformes	Phasianidae	female	female	pair	female	female	pair	-1	-1	0	0
88	Francolinus_pondicerianus	Francolinus_pondicerianus	Grey Francolin	Galliformes	Phasianidae	female	female	female	female	female	female	-1	-1	-1	0
89	Francolinus_gularis	Francolinus_gularis	Swamp Francolin	Galliformes	Phasianidae	female	female	pair	female	female	pair	-1	-1	0	0
90	Chrysolophus_pictus	Chrysolophus_pictus	Golden Pheasant	Galliformes	Phasianidae	female	female	female	female	female	female	-1	-1	-1	3
91	Phasianus_colchicus	Phasianus_colchicus	Common Pheasant	Galliformes	Phasianidae	female	female	female	female	female	female	-1	-1	-1	3
92	Perdix_perdix	Perdix_perdix	Grey Partridge	Galliformes	Phasianidae	female	female	pair	female	female	pair	-1	-1	0	1
93	Tetrao_urogallus	Tetrao_urogallus	Western Capercaillie	Galliformes	Phasianidae	female	female	female	female	female	female	-1	-1	-1	3
94	Tetrao_tetrix	Tetrao_tetrix	Black Grouse	Galliformes	Phasianidae	female	female	female	female	female	female	-1	-1	-1	3
95	Tetrao_mlokosiewiczi	Tetrao_mlokosiewiczi	Caucasian Grouse	Galliformes	Phasianidae	female	female	female	female	female	female	-1	-1	-1	3
96	Tetrastes_bonasia	NA	NA	Galliformes	Phasianidae	female	female	female	female	female	female	-1	-1	-1	-2
97	Bonasa_umbellus	Bonasa_umbellus	Ruffed Grouse	Galliformes	Phasianidae	female	female	female	female	female	female	-1	-1	-1	2
98	Centrocercus_urophasianus	Centrocercus_urophasianus	Greater Sage-grouse	Galliformes	Phasianidae	female	female	female	female	female	female	-1	-1	-1	3
99	Centrocercus_minimus	Centrocercus_minimus	Gunnison Sage-grouse	Galliformes	Phasianidae	female	female	female	female	female	female	-1	-1	-1	3
100	Falcipennis_canadensis	NA	NA	Galliformes	Phasianidae	female	female	female	female	female	female	-1	-1	-1	3
101	Lagopus_lagopus	Lagopus_lagopus	Willow Ptarmigan	Galliformes	Phasianidae	female	female	female	female	female	female	-1	-1	-1	2
102	Lagopus_muta	Lagopus_muta	Rock Ptarmigan	Galliformes	Phasianidae	female	female	female	female	female	female	-1	-1	-1	2
103	Lagopus_leucura	Lagopus_leucura	White-tailed Ptarmigan	Galliformes	Phasianidae	female	female	female	female	female	female	-1	-1	-1	2
104	Dendragapus_obscurus	Dendragapus_obscurus	Dusky Grouse	Galliformes	Phasianidae	female	female	female	female	female	female	-1	-1	-1	3
105	Dendragapus_fuliginosus	Dendragapus_fuliginosus	Sooty Grouse	Galliformes	Phasianidae	female	female	female	female	female	female	-1	-1	-1	3
106	Tympanuchus_phasianellus	Tympanuchus_phasianellus	Sharp-tailed Grouse	Galliformes	Phasianidae	female	female	female	female	female	female	-1	-1	-1	3
107	Tympanuchus_cupido	Tympanuchus_cupido	Greater Prairie-chicken	Galliformes	Phasianidae	female	female	female	female	female	female	-1	-1	-1	3
108	Tympanuchus_pallidicinctus	Tympanuchus_pallidicinctus	Lesser Prairie-chicken	Galliformes	Phasianidae	female	female	female	female	female	female	-1	-1	-1	3
109	Meleagris_gallopavo	Meleagris_gallopavo	Wild Turkey	Galliformes	Phasianidae	female	female	female	female	female	female	-1	-1	-1	3
110	Meleagris_ocellata	Meleagris_ocellata	Ocellated Turkey	Galliformes	Phasianidae	female	female	female	female	female	female	-1	-1	-1	3
111	Rollandia_rolland	Rollandia_rolland	White-tufted Grebe	Podicipediformes	Podicipedidae	pair	pair	pair	pair	pair	pair	0	0	0	0
112	Rollandia_microptera	Rollandia_microptera	Titicaca Grebe	Podicipediformes	Podicipedidae	pair	pair	pair	pair	pair	pair	0	0	0	0
113	Tachybaptus_rufolavatus	NA	NA	Podicipediformes	Podicipedidae	pair	pair	pair	pair	pair	pair	0	0	0	0
114	Tachybaptus_ruficollis	Tachybaptus_ruficollis	Little Grebe	Podicipediformes	Podicipedidae	pair	pair	pair	pair	pair	pair	0	0	0	0
115	Tachybaptus_novaehollandiae	Tachybaptus_novaehollandiae	Australasian Grebe	Podicipediformes	Podicipedidae	pair	pair	pair	pair	pair	pair	0	0	0	0
116	Tachybaptus_pelzelnii	Tachybaptus_pelzelnii	Madagascar Grebe	Podicipediformes	Podicipedidae	pair	pair	pair	pair	pair	pair	0	0	0	0
117	Tachybaptus_dominicus	Tachybaptus_dominicus	Least Grebe	Podicipediformes	Podicipedidae	pair	pair	pair	pair	pair	pair	0	0	0	0
118	Podilymbus_podiceps	Podilymbus_podiceps	Pied-billed Grebe	Podicipediformes	Podicipedidae	pair	pair	pair	pair	pair	pair	0	0	0	0
119	Podilymbus_gigas	NA	NA	Podicipediformes	Podicipedidae	pair	pair	pair	pair	pair	pair	0	0	0	0
120	Poliocephalus_poliocephalus	Poliocephalus_poliocephalus	Hoary-headed Grebe	Podicipediformes	Podicipedidae	pair	pair	pair	pair	pair	pair	0	0	0	0
121	Poliocephalus_rufopectus	Poliocephalus_rufopectus	New Zealand Grebe	Podicipediformes	Podicipedidae	pair	pair	pair	pair	pair	pair	0	0	0	0
122	Podiceps_major	Podiceps_major	Great Grebe	Podicipediformes	Podicipedidae	pair	pair	pair	pair	pair	pair	0	0	0	0
123	Podiceps_auritus	Podiceps_auritus	Horned Grebe	Podicipediformes	Podicipedidae	pair	pair	pair	pair	pair	pair	0	0	0	0
124	Podiceps_grisegena	Podiceps_grisegena	Red-necked Grebe	Podicipediformes	Podicipedidae	pair	pair	pair	pair	pair	pair	0	0	0	0
125	Podiceps_cristatus	Podiceps_cristatus	Great Crested Grebe	Podicipediformes	Podicipedidae	pair	pair	pair	pair	pair	pair	0	0	0	0
126	Podiceps_nigricollis	Podiceps_nigricollis	Black-necked Grebe	Podicipediformes	Podicipedidae	pair	pair	pair	pair	pair	pair	0	0	0	0
127	Podiceps_andinus	NA	NA	Podicipediformes	Podicipedidae	pair	pair	pair	pair	pair	pair	0	0	0	0
128	Podiceps_occipitalis	Podiceps_occipitalis	Silvery Grebe	Podicipediformes	Podicipedidae	pair	pair	pair	pair	pair	pair	0	0	0	0
129	Podiceps_taczanowskii	Podiceps_taczanowskii	Junin Grebe	Podicipediformes	Podicipedidae	pair	pair	pair	pair	pair	pair	0	0	0	0
130	Podiceps_gallardoi	Podiceps_gallardoi	Hooded Grebe	Podicipediformes	Podicipedidae	pair	pair	pair	pair	pair	pair	0	0	0	0
131	Aechmophorus_occidentalis	Aechmophorus_occidentalis	Western Grebe	Podicipediformes	Podicipedidae	pair	pair	pair	pair	pair	pair	0	0	0	0
132	Aechmophorus_clarkii	Aechmophorus_clarkii	Clark's Grebe	Podicipediformes	Podicipedidae	pair	pair	pair	pair	pair	pair	0	0	0	0
133	Columba_livia	Columba_livia	Rock Pigeon	Columbiformes	Columbidae	pair	pair	pair	pair	pair	pair	0	0	0	0
134	Columba_larvata	NA	NA	Columbiformes	Columbidae	pair	female	pair	pair	female	pair	0	-1	0	0
135	Patagioenas_leucocephala	Patagioenas_leucocephala	White-crowned Pigeon	Columbiformes	Columbidae	pair	pair	pair	pair	pair	pair	0	0	0	1
136	Patagioenas_flavirostris	Patagioenas_flavirostris	Red-billed Pigeon	Columbiformes	Columbidae	pair	pair	pair	pair	pair	pair	0	0	0	0
137	Patagioenas_fasciata	Patagioenas_fasciata	Band-tailed Pigeon	Columbiformes	Columbidae	pair	pair	pair	pair	pair	pair	0	0	0	0
138	Ectopistes_migratorius	NA	NA	Columbiformes	Columbidae	pair	pair	pair	pair	pair	pair	0	0	0	0
139	Streptopelia_decaocto	Streptopelia_decaocto	Eurasian Collared-dove	Columbiformes	Columbidae	pair	pair	pair	pair	pair	pair	0	0	0	0
140	Streptopelia_chinensis	NA	NA	Columbiformes	Columbidae	pair	pair	pair	pair	pair	pair	0	0	0	0
141	Turtur_tympanistria	Turtur_tympanistria	Tambourine Dove	Columbiformes	Columbidae	pair	pair	pair	pair	pair	pair	0	0	0	0
142	Oena_capensis	Oena_capensis	Namaqua Dove	Columbiformes	Columbidae	pair	pair	pair	pair	pair	pair	0	0	0	0
143	Alopecoenas_xanthonurus	NA	NA	Columbiformes	Columbidae	pair	pair	pair	pair	pair	pair	0	0	0	NA
144	Geopelia_cuneata	Geopelia_cuneata	Diamond Dove	Columbiformes	Columbidae	pair	pair	pair	pair	pair	pair	0	0	0	NA
145	Columbina_inca	Columbina_inca	Inca Dove	Columbiformes	Columbidae	pair	pair	pair	pair	pair	pair	0	0	0	0
146	Columbina_passerina	Columbina_passerina	Common Ground-dove	Columbiformes	Columbidae	pair	pair	pair	pair	pair	pair	0	0	0	0
147	Columbina_talpacoti	Columbina_talpacoti	Ruddy Ground-dove	Columbiformes	Columbidae	pair	pair	pair	pair	pair	pair	0	0	0	0
148	Claravis_pretiosa	Claravis_pretiosa	Blue Ground-dove	Columbiformes	Columbidae	pair	pair	pair	pair	pair	pair	0	0	0	NA
149	Leptotila_verreauxi	Leptotila_verreauxi	White-tipped Dove	Columbiformes	Columbidae	pair	pair	pair	pair	pair	pair	0	0	0	0
150	Zenaida_asiatica	Zenaida_asiatica	White-winged Dove	Columbiformes	Columbidae	pair	pair	pair	pair	pair	pair	0	0	0	0
151	Zenaida_macroura	Zenaida_macroura	Mourning Dove	Columbiformes	Columbidae	pair	pair	cooperation	pair	pair	pair	0	0	0	0
152	Treron_calvus	Treron_calvus	African Green-pigeon	Columbiformes	Columbidae	pair	pair	pair	pair	pair	pair	0	0	0	0
153	Ptilinopus_superbus	Ptilinopus_superbus	Superb Fruit-dove	Columbiformes	Columbidae	pair	pair	pair	pair	pair	pair	0	0	0	NA
154	Alectroenas_pulcherrimus	NA	NA	Columbiformes	Columbidae	female	pair	pair	female	pair	pair	-1	0	0	NA
155	Hemiphaga_novaeseelandiae	Hemiphaga_novaeseelandiae	New Zealand Pigeon	Columbiformes	Columbidae	pair	pair	pair	pair	pair	pair	0	0	0	0
156	Monias_benschi	Monias_benschi	Subdesert Mesite	Mesitornithiformes	Mesitornithidae	male	cooperation	cooperation	male	pair	pair	1	0	0	0
157	Corythaeola_cristata	Corythaeola_cristata	Great Blue Turaco	Musophagiformes	Musophagidae	pair	pair	pair	pair	pair	pair	0	0	0	0
158	Musophaga_rossae	Musophaga_rossae	Ross's Turaco	Musophagiformes	Musophagidae	pair	pair	pair	pair	pair	pair	0	0	0	0
159	Corythaixoides_concolor	Corythaixoides_concolor	Grey Go-away-bird	Musophagiformes	Musophagidae	pair	pair	pair	pair	pair	pair	0	0	0	NA
160	Crotophaga_major	Crotophaga_major	Greater Ani	Cuculiformes	Cuculidae	cooperation	cooperation	cooperation	pair	pair	pair	0	0	0	0
161	Crotophaga_ani	Crotophaga_ani	Smooth-billed Ani	Cuculiformes	Cuculidae	cooperation	cooperation	cooperation	pair	pair	pair	0	0	0	1
162	Crotophaga_sulcirostris	Crotophaga_sulcirostris	Groove-billed Ani	Cuculiformes	Cuculidae	cooperation	cooperation	cooperation	pair	pair	pair	0	0	0	1
163	Geococcyx_californianus	Geococcyx_californianus	Greater Roadrunner	Cuculiformes	Cuculidae	pair	pair	pair	pair	pair	pair	0	0	0	0
164	Neomorphus_radiolosus	Neomorphus_radiolosus	Banded Ground-cuckoo	Cuculiformes	Cuculidae	pair	pair	pair	pair	pair	pair	0	0	0	0
165	Carpococcyx_renauldi	Carpococcyx_renauldi	Coral-billed Ground-cuckoo	Cuculiformes	Cuculidae	pair	pair	pair	pair	pair	pair	0	0	0	NA
166	Centropus_senegalensis	Centropus_senegalensis	Senegal Coucal	Cuculiformes	Cuculidae	male	male	pair	male	male	pair	1	1	0	0
167	Centropus_cupreicaudus	Centropus_cupreicaudus	Coppery-tailed Coucal	Cuculiformes	Cuculidae	male	male	pair	male	male	pair	1	1	0	0
168	Centropus_bengalensis	Centropus_bengalensis	Lesser Coucal	Cuculiformes	Cuculidae	pair	pair	pair	pair	pair	pair	0	0	0	NA
169	Piaya_cayana	Piaya_cayana	Squirrel Cuckoo	Cuculiformes	Cuculidae	pair	pair	pair	pair	pair	pair	0	0	0	0
170	Coccyzus_americanus	Coccyzus_americanus	Yellow-billed Cuckoo	Cuculiformes	Cuculidae	pair	pair	pair	pair	pair	pair	0	0	0	-2
171	Coccyzus_minor	Coccyzus_minor	Mangrove Cuckoo	Cuculiformes	Cuculidae	pair	pair	pair	pair	pair	pair	0	0	0	0
172	Coccyzus_ferrugineus	Coccyzus_ferrugineus	Cocos Cuckoo	Cuculiformes	Cuculidae	pair	pair	pair	pair	pair	pair	0	0	0	0
173	Coccyzus_erythropthalmus	Coccyzus_erythropthalmus	Black-billed Cuckoo	Cuculiformes	Cuculidae	pair	pair	pair	pair	pair	pair	0	0	0	0
174	Batrachostomus_moniliger	Batrachostomus_moniliger	Sri Lanka Frogmouth	Caprimulgiformes	Podargidae	pair	pair	pair	pair	pair	pair	0	0	0	0
175	Steatornis_caripensis	Steatornis_caripensis	Oilbird	Caprimulgiformes	Steatornithidae	pair	pair	pair	pair	pair	pair	0	0	0	0
176	Aegotheles_cristatus	Aegotheles_cristatus	Australian Owlet-nightjar	Caprimulgiformes	Aegothelidae	pair	female	pair	pair	female	pair	0	-1	0	0
177	Chaetura_pelagica	Chaetura_pelagica	Chimney Swift	Caprimulgiformes	Apodidae	pair	pair	pair	pair	pair	pair	0	0	0	0
178	Chaetura_vauxi	Chaetura_vauxi	Vaux's Swift	Caprimulgiformes	Apodidae	pair	cooperation	cooperation	pair	pair	pair	0	0	0	0
179	Aerodramus_elaphrus	NA	NA	Caprimulgiformes	Apodidae	pair	pair	pair	pair	pair	pair	0	0	0	0
180	Cypsiurus_parvus	Cypsiurus_parvus	African Palm-swift	Caprimulgiformes	Apodidae	pair	pair	pair	pair	pair	pair	0	0	0	0
181	Hemiprocne_longipennis	Hemiprocne_longipennis	Grey-rumped Treeswift	Caprimulgiformes	Hemiprocnidae	pair	pair	pair	pair	pair	pair	0	0	0	0
182	Hemiprocne_comata	Hemiprocne_comata	Whiskered Treeswift	Caprimulgiformes	Hemiprocnidae	pair	pair	pair	pair	pair	pair	0	0	0	0
183	Eutoxeres_aquila	Eutoxeres_aquila	White-tipped Sicklebill	Caprimulgiformes	Trochilidae	female	female	female	female	female	female	-1	-1	-1	3
184	Colibri_thalassinus	Colibri_thalassinus	Green Violet-ear	Caprimulgiformes	Trochilidae	female	female	female	female	female	female	-1	-1	-1	NA
185	Colibri_cyanotus	NA	NA	Caprimulgiformes	Trochilidae	female	female	female	female	female	female	-1	-1	-1	NA
186	Colibri_serrirostris	Colibri_serrirostris	White-vented Violet-ear	Caprimulgiformes	Trochilidae	female	female	female	female	female	female	-1	-1	-1	NA
187	Lampornis_clemenciae	Lampornis_clemenciae	Blue-throated Hummingbird	Caprimulgiformes	Trochilidae	female	female	female	female	female	female	-1	-1	-1	1
188	Myrmia_micrura	Myrmia_micrura	Short-tailed Woodstar	Caprimulgiformes	Trochilidae	female	female	female	female	female	female	-1	-1	-1	NA
189	Calothorax_lucifer	Calothorax_lucifer	Lucifer Hummingbird	Caprimulgiformes	Trochilidae	female	female	female	female	female	female	-1	-1	-1	3
190	Archilochus_colubris	Archilochus_colubris	Ruby-throated Hummingbird	Caprimulgiformes	Trochilidae	female	female	female	female	female	female	-1	-1	-1	3
191	Archilochus_alexandri	Archilochus_alexandri	Black-chinned Hummingbird	Caprimulgiformes	Trochilidae	female	female	female	female	female	female	-1	-1	-1	0
192	Nesophlox_evelynae	NA	NA	Caprimulgiformes	Trochilidae	female	female	female	female	female	female	-1	-1	-1	NA
193	Mellisuga_minima	Mellisuga_minima	Vervain Hummingbird	Caprimulgiformes	Trochilidae	female	female	female	female	female	female	-1	-1	-1	0
194	Mellisuga_helenae	Mellisuga_helenae	Bee Hummingbird	Caprimulgiformes	Trochilidae	female	female	female	female	female	female	-1	-1	-1	NA
195	Calypte_anna	Calypte_anna	Anna's Hummingbird	Caprimulgiformes	Trochilidae	female	female	female	female	female	female	-1	-1	-1	0
196	Calypte_costae	Calypte_costae	Costa's Hummingbird	Caprimulgiformes	Trochilidae	female	female	female	female	female	female	-1	-1	-1	0
197	Selasphorus_platycercus	Selasphorus_platycercus	Broad-tailed Hummingbird	Caprimulgiformes	Trochilidae	female	female	female	female	female	female	-1	-1	-1	NA
198	Selasphorus_rufus	Selasphorus_rufus	Rufous Hummingbird	Caprimulgiformes	Trochilidae	female	female	female	female	female	female	-1	-1	-1	3
199	Selasphorus_sasin	Selasphorus_sasin	Allen's Hummingbird	Caprimulgiformes	Trochilidae	female	female	female	female	female	female	-1	-1	-1	3
200	Selasphorus_scintilla	Selasphorus_scintilla	Scintillant Hummingbird	Caprimulgiformes	Trochilidae	female	female	female	female	female	female	-1	-1	-1	3
201	Selasphorus_calliope	NA	NA	Caprimulgiformes	Trochilidae	female	female	female	female	female	female	-1	-1	-1	3
202	Amazilia_tzacatl	Amazilia_tzacatl	Rufous-tailed Hummingbird	Caprimulgiformes	Trochilidae	female	female	female	female	female	female	-1	-1	-1	3
203	Amazilia_rutila	Amazilia_rutila	Cinnamon Hummingbird	Caprimulgiformes	Trochilidae	female	female	female	female	female	female	-1	-1	-1	NA
204	Opisthocomus_hoazin	Opisthocomus_hoazin	Hoatzin	Opisthocomiformes	Opisthocomidae	cooperation	cooperation	cooperation	pair	pair	pair	0	0	0	0
205	Sarothrura_pulchra	Sarothrura_pulchra	White-spotted Flufftail	Gruiformes	Sarothruridae	male	pair	pair	male	pair	pair	1	0	0	0
206	Sarothrura_elegans	Sarothrura_elegans	Buff-spotted Flufftail	Gruiformes	Sarothruridae	male	pair	pair	male	pair	pair	1	0	0	0
207	Sarothrura_boehmi	Sarothrura_boehmi	Streaky-breasted Flufftail	Gruiformes	Sarothruridae	male	pair	pair	male	pair	pair	1	0	0	0
208	Sarothrura_insularis	Sarothrura_insularis	Madagascar Flufftail	Gruiformes	Sarothruridae	male	female	pair	male	female	pair	1	-1	0	0
209	Rallus_obsoletus	NA	NA	Gruiformes	Rallidae	pair	pair	pair	pair	pair	pair	0	0	0	0
210	Rallus_elegans	Rallus_elegans	King Rail	Gruiformes	Rallidae	pair	pair	pair	pair	pair	pair	0	0	0	0
211	Rallus_crepitans	NA	NA	Gruiformes	Rallidae	pair	pair	pair	pair	pair	pair	0	0	0	0
212	Rallus_limicola	Rallus_limicola	Virginia Rail	Gruiformes	Rallidae	pair	pair	pair	pair	pair	pair	0	0	0	0
213	Rallus_aquaticus	Rallus_aquaticus	Water Rail	Gruiformes	Rallidae	pair	pair	pair	pair	pair	pair	0	0	0	0
214	Rallus_caerulescens	Rallus_caerulescens	African Water Rail	Gruiformes	Rallidae	pair	pair	pair	pair	pair	pair	0	0	0	0
215	Crex_crex	Crex_crex	Corncrake	Gruiformes	Rallidae	female	female	female	female	female	female	-1	-1	-1	1
216	Lewinia_striata	NA	NA	Gruiformes	Rallidae	pair	pair	pair	pair	pair	pair	0	0	0	0
217	Gallirallus_australis	Gallirallus_australis	Weka	Gruiformes	Rallidae	pair	pair	pair	pair	pair	pair	0	0	0	0
218	Gallirallus_sylvestris	Gallirallus_sylvestris	Lord Howe Woodhen	Gruiformes	Rallidae	pair	pair	pair	pair	pair	pair	0	0	0	0
219	Gallirallus_owstoni	Gallirallus_owstoni	Guam Rail	Gruiformes	Rallidae	pair	pair	pair	pair	pair	pair	0	0	0	0
220	Tribonyx_mortierii	NA	NA	Gruiformes	Rallidae	pair	pair	pair	pair	pair	pair	0	0	0	-2
221	Porzana_carolina	Porzana_carolina	Sora	Gruiformes	Rallidae	pair	pair	pair	pair	pair	pair	0	0	0	0
222	Porzana_porzana	Porzana_porzana	Spotted Crake	Gruiformes	Rallidae	pair	pair	pair	pair	pair	pair	0	0	0	0
223	Gallinula_nesiotis	Gallinula_nesiotis	Gough Moorhen	Gruiformes	Rallidae	pair	pair	pair	pair	pair	pair	0	0	0	0
224	Gallinula_chloropus	Gallinula_chloropus	Common Moorhen	Gruiformes	Rallidae	pair	pair	pair	pair	pair	pair	0	0	0	0
225	Gallinula_galeata	NA	NA	Gruiformes	Rallidae	pair	pair	cooperation	pair	pair	pair	0	0	0	-2
226	Gallinula_tenebrosa	Gallinula_tenebrosa	Dusky Moorhen	Gruiformes	Rallidae	cooperation	cooperation	cooperation	pair	pair	pair	0	0	0	2
227	Fulica_gigantea	Fulica_gigantea	Giant Coot	Gruiformes	Rallidae	pair	pair	pair	pair	pair	pair	0	0	0	0
228	Fulica_atra	Fulica_atra	Common Coot	Gruiformes	Rallidae	pair	pair	pair	pair	pair	pair	0	0	0	0
229	Fulica_cristata	Fulica_cristata	Red-knobbed Coot	Gruiformes	Rallidae	pair	pair	cooperation	pair	pair	pair	0	0	0	0
230	Fulica_americana	Fulica_americana	American Coot	Gruiformes	Rallidae	pair	pair	pair	pair	pair	pair	0	0	0	0
231	Porphyrio_porphyrio	Porphyrio_porphyrio	Purple Swamphen	Gruiformes	Rallidae	pair	pair	pair	pair	pair	pair	0	0	0	-1
232	Porphyrio_madagascariensis	NA	NA	Gruiformes	Rallidae	pair	cooperation	cooperation	pair	pair	pair	0	0	0	0
233	Porphyrio_hochstetteri	Porphyrio_hochstetteri	Takahe	Gruiformes	Rallidae	pair	pair	pair	pair	pair	pair	0	0	0	0
234	Porphyrio_mantelli	NA	NA	Gruiformes	Rallidae	pair	pair	pair	pair	pair	pair	0	0	0	0
235	Porphyrio_melanotus	NA	NA	Gruiformes	Rallidae	pair	cooperation	cooperation	pair	pair	pair	0	0	0	0
236	Porphyrio_poliocephalus	NA	NA	Gruiformes	Rallidae	cooperation	cooperation	cooperation	pair	pair	pair	0	0	0	0
237	Zapornia_flavirostra	NA	NA	Gruiformes	Rallidae	cooperation	cooperation	cooperation	pair	pair	pair	0	0	0	0
238	Zapornia_parva	NA	NA	Gruiformes	Rallidae	pair	pair	pair	pair	pair	pair	0	0	0	0
239	Zapornia_pusilla	NA	NA	Gruiformes	Rallidae	pair	pair	pair	pair	pair	pair	0	0	0	0
240	Zapornia_atra	NA	NA	Gruiformes	Rallidae	pair	cooperation	cooperation	pair	pair	pair	0	0	0	0
241	Coturnicops_noveboracensis	Coturnicops_noveboracensis	Yellow Rail	Gruiformes	Rallidae	pair	female	female	pair	female	female	0	-1	-1	1
242	Laterallus_leucopyrrhus	Laterallus_leucopyrrhus	Red-and-white Crake	Gruiformes	Rallidae	pair	pair	pair	pair	pair	pair	0	0	0	0
243	Heliornis_fulica	Heliornis_fulica	Sungrebe	Gruiformes	Heliornithidae	pair	pair	pair	pair	pair	pair	0	0	0	NA
244	Aramus_guarauna	Aramus_guarauna	Limpkin	Gruiformes	Aramidae	pair	pair	pair	pair	pair	pair	0	0	0	0
245	Balearica_pavonina	Balearica_pavonina	Black Crowned-crane	Gruiformes	Gruidae	pair	pair	pair	pair	pair	pair	0	0	0	0
246	Antigone_canadensis	NA	NA	Gruiformes	Gruidae	pair	pair	pair	pair	pair	pair	0	0	0	0
247	Grus_americana	Grus_americana	Whooping Crane	Gruiformes	Gruidae	pair	pair	pair	pair	pair	pair	0	0	0	0
248	Chionis_albus	Chionis_albus	Snowy Sheathbill	Charadriiformes	Chionidae	pair	pair	pair	pair	pair	pair	0	0	0	0
249	Pluvianus_aegyptius	Pluvianus_aegyptius	Egyptian Plover	Charadriiformes	Pluvianidae	pair	pair	pair	pair	pair	pair	0	0	0	0
250	Himantopus_mexicanus	Himantopus_mexicanus	Black-necked Stilt	Charadriiformes	Recurvirostridae	pair	pair	pair	pair	pair	pair	0	0	0	0
251	Haematopus_palliatus	Haematopus_palliatus	American Oystercatcher	Charadriiformes	Haematopodidae	pair	pair	pair	pair	pair	pair	0	0	0	1
252	Haematopus_bachmani	Haematopus_bachmani	Black Oystercatcher	Charadriiformes	Haematopodidae	pair	pair	pair	pair	pair	pair	0	0	0	0
253	Pluvialis_squatarola	Pluvialis_squatarola	Grey Plover	Charadriiformes	Charadriidae	pair	pair	pair	pair	pair	pair	0	0	0	0
254	Pluvialis_dominica	Pluvialis_dominica	American Golden Plover	Charadriiformes	Charadriidae	male	pair	pair	male	pair	pair	1	0	0	1
255	Pluvialis_fulva	Pluvialis_fulva	Pacific Golden Plover	Charadriiformes	Charadriidae	male	pair	pair	male	pair	pair	1	0	0	0
256	Charadrius_nivosus	NA	NA	Charadriiformes	Charadriidae	pair	pair	pair	pair	pair	pair	0	0	0	0
257	Charadrius_wilsonia	Charadrius_wilsonia	Wilson's Plover	Charadriiformes	Charadriidae	male	pair	pair	male	pair	pair	1	0	0	0
258	Charadrius_semipalmatus	Charadrius_semipalmatus	Semipalmated Plover	Charadriiformes	Charadriidae	male	pair	pair	male	pair	pair	1	0	0	0
259	Charadrius_melodus	Charadrius_melodus	Piping Plover	Charadriiformes	Charadriidae	male	pair	pair	male	pair	pair	1	0	0	-2
260	Charadrius_thoracicus	Charadrius_thoracicus	Madagascar Plover	Charadriiformes	Charadriidae	pair	pair	pair	pair	pair	pair	0	0	0	NA
261	Charadrius_vociferus	Charadrius_vociferus	Killdeer	Charadriiformes	Charadriidae	pair	pair	pair	pair	pair	pair	0	0	0	0
262	Pedionomus_torquatus	Pedionomus_torquatus	Plains-wanderer	Charadriiformes	Pedionomidae	male	male	male	male	male	male	1	1	1	-3
263	Rostratula_australis	Rostratula_australis	Australian Painted Snipe	Charadriiformes	Rostratulidae	male	male	male	male	male	male	1	1	1	-3
264	Microparra_capensis	Microparra_capensis	Lesser Jacana	Charadriiformes	Jacanidae	pair	pair	pair	pair	pair	pair	0	0	0	0
265	Actophilornis_africanus	Actophilornis_africanus	African Jacana	Charadriiformes	Jacanidae	male	male	male	male	male	male	1	1	1	-3
266	Irediparra_gallinacea	Irediparra_gallinacea	Comb-crested Jacana	Charadriiformes	Jacanidae	pair	male	male	pair	male	male	0	1	1	-3
267	Hydrophasianus_chirurgus	Hydrophasianus_chirurgus	Pheasant-tailed Jacana	Charadriiformes	Jacanidae	male	male	male	male	male	male	1	1	1	-3
268	Metopidius_indicus	Metopidius_indicus	Bronze-winged Jacana	Charadriiformes	Jacanidae	male	male	male	male	male	male	1	1	1	-3
269	Jacana_spinosa	Jacana_spinosa	Northern Jacana	Charadriiformes	Jacanidae	male	male	male	male	male	male	1	1	1	-3
270	Jacana_jacana	Jacana_jacana	Wattled Jacana	Charadriiformes	Jacanidae	male	male	male	male	male	male	1	1	1	-3
271	Bartramia_longicauda	Bartramia_longicauda	Upland Sandpiper	Charadriiformes	Scolopacidae	pair	pair	pair	pair	pair	pair	0	0	0	0
272	Numenius_tahitiensis	Numenius_tahitiensis	Bristle-thighed Curlew	Charadriiformes	Scolopacidae	pair	pair	pair	pair	pair	pair	0	0	0	0
273	Numenius_americanus	Numenius_americanus	Long-billed Curlew	Charadriiformes	Scolopacidae	pair	pair	pair	pair	pair	pair	0	0	0	0
274	Limosa_lapponica	Limosa_lapponica	Bar-tailed Godwit	Charadriiformes	Scolopacidae	pair	pair	pair	pair	pair	pair	0	0	0	0
275	Arenaria_interpres	Arenaria_interpres	Ruddy Turnstone	Charadriiformes	Scolopacidae	pair	pair	pair	pair	pair	pair	0	0	0	0
276	Arenaria_melanocephala	Arenaria_melanocephala	Black Turnstone	Charadriiformes	Scolopacidae	pair	pair	pair	pair	pair	pair	0	0	0	0
277	Calidris_canutus	Calidris_canutus	Red Knot	Charadriiformes	Scolopacidae	male	pair	pair	male	pair	pair	1	0	0	0
278	Calidris_pugnax	NA	NA	Charadriiformes	Scolopacidae	female	female	female	female	female	female	-1	-1	-1	3
279	Calidris_himantopus	Calidris_himantopus	Stilt Sandpiper	Charadriiformes	Scolopacidae	pair	pair	pair	pair	pair	pair	0	0	0	0
280	Calidris_alba	Calidris_alba	Sanderling	Charadriiformes	Scolopacidae	female	pair	pair	female	pair	pair	-1	0	0	1
281	Calidris_alpina	Calidris_alpina	Dunlin	Charadriiformes	Scolopacidae	male	pair	pair	male	pair	pair	1	0	0	1
282	Calidris_ptilocnemis	Calidris_ptilocnemis	Rock Sandpiper	Charadriiformes	Scolopacidae	pair	pair	pair	pair	pair	pair	0	0	0	0
283	Calidris_maritima	Calidris_maritima	Purple Sandpiper	Charadriiformes	Scolopacidae	pair	pair	pair	pair	pair	pair	0	0	0	0
284	Calidris_bairdii	Calidris_bairdii	Baird's Sandpiper	Charadriiformes	Scolopacidae	pair	pair	pair	pair	pair	pair	0	0	0	0
285	Calidris_minutilla	Calidris_minutilla	Least Sandpiper	Charadriiformes	Scolopacidae	pair	pair	pair	pair	pair	pair	0	0	0	0
286	Calidris_fuscicollis	Calidris_fuscicollis	White-rumped Sandpiper	Charadriiformes	Scolopacidae	female	female	female	female	female	female	-1	-1	-1	3
287	Calidris_subruficollis	NA	NA	Charadriiformes	Scolopacidae	female	female	female	female	female	female	-1	-1	-1	3
288	Calidris_melanotos	Calidris_melanotos	Pectoral Sandpiper	Charadriiformes	Scolopacidae	female	female	female	female	female	female	-1	-1	-1	3
289	Calidris_pusilla	Calidris_pusilla	Semipalmated Sandpiper	Charadriiformes	Scolopacidae	pair	pair	pair	pair	pair	pair	0	0	0	0
290	Calidris_mauri	Calidris_mauri	Western Sandpiper	Charadriiformes	Scolopacidae	pair	pair	pair	pair	pair	pair	0	0	0	0
291	Limnodromus_griseus	Limnodromus_griseus	Short-billed Dowitcher	Charadriiformes	Scolopacidae	pair	pair	pair	pair	pair	pair	0	0	0	0
292	Scolopax_rusticola	Scolopax_rusticola	Eurasian Woodcock	Charadriiformes	Scolopacidae	female	female	female	female	female	female	-1	-1	-1	3
293	Scolopax_minor	Scolopax_minor	American Woodcock	Charadriiformes	Scolopacidae	female	female	female	female	female	female	-1	-1	-1	3
294	Coenocorypha_huegeli	NA	NA	Charadriiformes	Scolopacidae	female	pair	pair	female	pair	pair	-1	0	0	1
295	Gallinago_media	Gallinago_media	Great Snipe	Charadriiformes	Scolopacidae	female	female	female	female	female	female	-1	-1	-1	3
296	Gallinago_gallinago	Gallinago_gallinago	Common Snipe	Charadriiformes	Scolopacidae	female	female	pair	female	female	pair	-1	-1	0	0
297	Gallinago_delicata	NA	NA	Charadriiformes	Scolopacidae	female	female	pair	female	female	pair	-1	-1	0	0
298	Phalaropus_tricolor	NA	NA	Charadriiformes	Scolopacidae	pair	male	male	pair	male	male	0	1	1	-3
299	Phalaropus_lobatus	Phalaropus_lobatus	Red-necked Phalarope	Charadriiformes	Scolopacidae	male	male	male	male	male	male	1	1	1	1
300	Phalaropus_fulicarius	Phalaropus_fulicarius	Red Phalarope	Charadriiformes	Scolopacidae	male	male	male	male	male	male	1	1	1	-3
301	Actitis_macularius	Actitis_macularius	Spotted Sandpiper	Charadriiformes	Scolopacidae	pair	pair	pair	pair	pair	pair	0	0	0	-3
302	Tringa_guttifer	Tringa_guttifer	Spotted Greenshank	Charadriiformes	Scolopacidae	pair	pair	pair	pair	pair	pair	0	0	0	0
303	Tringa_semipalmata	NA	NA	Charadriiformes	Scolopacidae	pair	pair	pair	pair	pair	pair	0	0	0	0
304	Tringa_flavipes	Tringa_flavipes	Lesser Yellowlegs	Charadriiformes	Scolopacidae	pair	pair	pair	pair	pair	pair	0	0	0	0
305	Tringa_totanus	Tringa_totanus	Common Redshank	Charadriiformes	Scolopacidae	female	pair	pair	female	pair	pair	-1	0	0	0
306	Turnix_sylvaticus	Turnix_sylvaticus	Small Buttonquail	Charadriiformes	Turnicidae	pair	male	male	pair	male	male	0	1	1	-3
307	Turnix_melanogaster	Turnix_melanogaster	Black-breasted Buttonquail	Charadriiformes	Turnicidae	female	male	male	female	male	male	-1	1	1	-3
308	Turnix_varius	Turnix_varius	Painted Buttonquail	Charadriiformes	Turnicidae	female	male	male	female	male	male	-1	1	1	-3
309	Turnix_pyrrhothorax	Turnix_pyrrhothorax	Red-chested Buttonquail	Charadriiformes	Turnicidae	female	male	male	female	male	male	-1	1	1	-3
310	Turnix_velox	Turnix_velox	Little Buttonquail	Charadriiformes	Turnicidae	female	male	male	female	male	male	-1	1	1	-3
311	Stercorarius_pomarinus	Stercorarius_pomarinus	Pomarine Jaeger	Charadriiformes	Stercorariidae	pair	pair	pair	pair	pair	pair	0	0	0	0
312	Stercorarius_parasiticus	Stercorarius_parasiticus	Parasitic Jaeger	Charadriiformes	Stercorariidae	pair	pair	pair	pair	pair	pair	0	0	0	0
313	Stercorarius_longicaudus	Stercorarius_longicaudus	Long-tailed Jaeger	Charadriiformes	Stercorariidae	pair	pair	pair	pair	pair	pair	0	0	0	0
314	Uria_aalge	Uria_aalge	Common Guillemot	Charadriiformes	Alcidae	pair	pair	pair	pair	pair	pair	0	0	0	0
315	Alca_torda	Alca_torda	Razorbill	Charadriiformes	Alcidae	pair	pair	pair	pair	pair	pair	0	0	0	0
316	Cepphus_columba	Cepphus_columba	Pigeon Guillemot	Charadriiformes	Alcidae	pair	pair	pair	pair	pair	pair	0	0	0	0
317	Brachyramphus_brevirostris	Brachyramphus_brevirostris	Kittlitz's Murrelet	Charadriiformes	Alcidae	pair	pair	pair	pair	pair	pair	0	0	0	0
318	Synthliboramphus_antiquus	Synthliboramphus_antiquus	Ancient Murrelet	Charadriiformes	Alcidae	pair	pair	pair	pair	pair	pair	0	0	0	1
319	Synthliboramphus_wumizusume	Synthliboramphus_wumizusume	Japanese Murrelet	Charadriiformes	Alcidae	pair	pair	pair	pair	pair	pair	0	0	0	0
320	Ptychoramphus_aleuticus	Ptychoramphus_aleuticus	Cassin's Auklet	Charadriiformes	Alcidae	pair	pair	pair	pair	pair	pair	0	0	0	0
321	Aethia_psittacula	Aethia_psittacula	Parakeet Auklet	Charadriiformes	Alcidae	pair	pair	pair	pair	pair	pair	0	0	0	0
322	Cerorhinca_monocerata	Cerorhinca_monocerata	Rhinoceros Auklet	Charadriiformes	Alcidae	pair	pair	pair	pair	pair	pair	0	0	0	0
323	Fratercula_arctica	Fratercula_arctica	Atlantic Puffin	Charadriiformes	Alcidae	pair	pair	pair	pair	pair	pair	0	0	0	0
324	Fratercula_corniculata	Fratercula_corniculata	Horned Puffin	Charadriiformes	Alcidae	pair	pair	pair	pair	pair	pair	0	0	0	0
325	Fratercula_cirrhata	Fratercula_cirrhata	Tufted Puffin	Charadriiformes	Alcidae	pair	pair	pair	pair	pair	pair	0	0	0	0
326	Rissa_tridactyla	Rissa_tridactyla	Black-legged Kittiwake	Charadriiformes	Laridae	pair	pair	pair	pair	pair	pair	0	0	0	0
327	Rissa_brevirostris	Rissa_brevirostris	Red-legged Kittiwake	Charadriiformes	Laridae	pair	pair	pair	pair	pair	pair	0	0	0	0
328	Pagophila_eburnea	Pagophila_eburnea	Ivory Gull	Charadriiformes	Laridae	pair	pair	pair	pair	pair	pair	0	0	0	0
329	Chroicocephalus_philadelphia	NA	NA	Charadriiformes	Laridae	pair	pair	pair	pair	pair	pair	0	0	0	0
330	Hydrocoloeus_minutus	NA	NA	Charadriiformes	Laridae	pair	pair	pair	pair	pair	pair	0	0	0	0
331	Leucophaeus_atricilla	NA	NA	Charadriiformes	Laridae	pair	pair	pair	pair	pair	pair	0	0	0	0
332	Leucophaeus_pipixcan	NA	NA	Charadriiformes	Laridae	pair	pair	pair	pair	pair	pair	0	0	0	0
333	Larus_heermanni	Larus_heermanni	Heermann's Gull	Charadriiformes	Laridae	pair	pair	pair	pair	pair	pair	0	0	0	0
334	Larus_delawarensis	Larus_delawarensis	Ring-billed Gull	Charadriiformes	Laridae	pair	pair	pair	pair	pair	pair	0	0	0	0
335	Larus_occidentalis	Larus_occidentalis	Western Gull	Charadriiformes	Laridae	pair	pair	pair	pair	pair	pair	0	0	0	0
336	Larus_livens	Larus_livens	Yellow-footed Gull	Charadriiformes	Laridae	pair	pair	pair	pair	pair	pair	0	0	0	0
337	Larus_californicus	Larus_californicus	California Gull	Charadriiformes	Laridae	pair	pair	pair	pair	pair	pair	0	0	0	0
338	Larus_argentatus	Larus_argentatus	Herring Gull	Charadriiformes	Laridae	pair	pair	pair	pair	pair	pair	0	0	0	1
339	Larus_michahellis	Larus_michahellis	Yellow-legged Gull	Charadriiformes	Laridae	pair	pair	pair	pair	pair	pair	0	0	0	1
340	Larus_cachinnans	Larus_cachinnans	Caspian Gull	Charadriiformes	Laridae	pair	pair	pair	pair	pair	pair	0	0	0	1
341	Larus_hyperboreus	Larus_hyperboreus	Glaucous Gull	Charadriiformes	Laridae	pair	pair	pair	pair	pair	pair	0	0	0	0
342	Larus_marinus	Larus_marinus	Great Black-backed Gull	Charadriiformes	Laridae	pair	pair	pair	pair	pair	pair	0	0	0	0
343	Anous_stolidus	Anous_stolidus	Brown Noddy	Charadriiformes	Laridae	pair	pair	pair	pair	pair	pair	0	0	0	0
344	Anous_minutus	Anous_minutus	Black Noddy	Charadriiformes	Laridae	pair	pair	pair	pair	pair	pair	0	0	0	0
345	Gelochelidon_nilotica	NA	NA	Charadriiformes	Laridae	pair	pair	pair	pair	pair	pair	0	0	0	0
346	Hydroprogne_caspia	NA	NA	Charadriiformes	Laridae	pair	pair	pair	pair	pair	pair	0	0	0	0
347	Chlidonias_niger	Chlidonias_niger	Black Tern	Charadriiformes	Laridae	pair	pair	pair	pair	pair	pair	0	0	0	0
348	Sterna_dougallii	Sterna_dougallii	Roseate Tern	Charadriiformes	Laridae	pair	pair	pair	pair	pair	pair	0	0	0	0
349	Sterna_hirundo	Sterna_hirundo	Common Tern	Charadriiformes	Laridae	pair	pair	pair	pair	pair	pair	0	0	0	0
350	Sterna_forsteri	Sterna_forsteri	Forster's Tern	Charadriiformes	Laridae	pair	pair	pair	pair	pair	pair	0	0	0	0
351	Thalasseus_maximus	NA	NA	Charadriiformes	Laridae	pair	pair	pair	pair	pair	pair	0	0	0	0
352	Thalasseus_sandvicensis	NA	NA	Charadriiformes	Laridae	pair	pair	pair	pair	pair	pair	0	0	0	0
353	Thalasseus_elegans	NA	NA	Charadriiformes	Laridae	pair	pair	pair	pair	pair	pair	0	0	0	0
354	Rynchops_niger	Rynchops_niger	Black Skimmer	Charadriiformes	Laridae	pair	pair	pair	pair	pair	pair	0	0	0	0
355	Eurypyga_helias	Eurypyga_helias	Sunbittern	Eurypygiformes	Eurypygidae	pair	pair	pair	pair	pair	pair	0	0	0	0
356	Phaethon_rubricauda	Phaethon_rubricauda	Red-tailed Tropicbird	Phaethontiformes	Phaethontidae	pair	pair	pair	pair	pair	pair	0	0	0	0
357	Gavia_stellata	Gavia_stellata	Red-throated Loon	Gaviiformes	Gaviidae	pair	pair	pair	pair	pair	pair	0	0	0	0
358	Gavia_arctica	Gavia_arctica	Arctic Loon	Gaviiformes	Gaviidae	pair	pair	pair	pair	pair	pair	0	0	0	0
359	Gavia_pacifica	Gavia_pacifica	Pacific Loon	Gaviiformes	Gaviidae	pair	pair	pair	pair	pair	pair	0	0	0	0
360	Gavia_immer	Gavia_immer	Common Loon	Gaviiformes	Gaviidae	pair	pair	pair	pair	pair	pair	0	0	0	0
361	Gavia_adamsii	Gavia_adamsii	Yellow-billed Loon	Gaviiformes	Gaviidae	pair	pair	pair	pair	pair	pair	0	0	0	0
362	Phoebastria_immutabilis	Phoebastria_immutabilis	Laysan Albatross	Procellariiformes	Diomedeidae	female	pair	pair	female	pair	pair	-1	0	0	0
363	Phoebastria_nigripes	Phoebastria_nigripes	Black-footed Albatross	Procellariiformes	Diomedeidae	pair	pair	pair	pair	pair	pair	0	0	0	0
364	Oceanodroma_furcata	Oceanodroma_furcata	Fork-tailed Storm-petrel	Procellariiformes	Hydrobatidae	pair	pair	pair	pair	pair	pair	0	0	0	0
365	Oceanodroma_hornbyi	Oceanodroma_hornbyi	Ringed Storm-petrel	Procellariiformes	Hydrobatidae	pair	pair	pair	pair	pair	pair	0	0	0	NA
366	Oceanodroma_leucorhoa	Oceanodroma_leucorhoa	Leach's Storm-petrel	Procellariiformes	Hydrobatidae	pair	pair	pair	pair	pair	pair	0	0	0	0
367	Oceanodroma_castro	Oceanodroma_castro	Madeiran Storm-petrel	Procellariiformes	Hydrobatidae	pair	pair	pair	pair	pair	pair	0	0	0	0
368	Fulmarus_glacialis	Fulmarus_glacialis	Northern Fulmar	Procellariiformes	Procellariidae	pair	pair	pair	pair	pair	pair	0	0	0	0
369	Pterodroma_sandwichensis	Pterodroma_sandwichensis	Hawaiian Petrel	Procellariiformes	Procellariidae	pair	pair	pair	pair	pair	pair	0	0	0	0
370	Pterodroma_hypoleuca	Pterodroma_hypoleuca	Bonin Petrel	Procellariiformes	Procellariidae	pair	pair	pair	pair	pair	pair	0	0	0	0
371	Ardenna_pacifica	NA	NA	Procellariiformes	Procellariidae	pair	pair	pair	pair	pair	pair	0	0	0	0
372	Puffinus_puffinus	Puffinus_puffinus	Manx Shearwater	Procellariiformes	Procellariidae	pair	pair	pair	pair	pair	pair	0	0	0	0
373	Puffinus_auricularis	Puffinus_auricularis	Townsend's Shearwater	Procellariiformes	Procellariidae	pair	pair	pair	pair	pair	pair	0	0	0	0
374	Puffinus_newelli	Puffinus_newelli	Newell's Shearwater	Procellariiformes	Procellariidae	pair	pair	pair	pair	pair	pair	0	0	0	0
375	Ephippiorhynchus_senegalensis	Ephippiorhynchus_senegalensis	Saddle-billed Stork	Ciconiiformes	Ciconiidae	pair	pair	pair	pair	pair	pair	0	0	0	0
376	Mycteria_americana	Mycteria_americana	Wood Stork	Ciconiiformes	Ciconiidae	pair	pair	pair	pair	pair	pair	0	0	0	0
377	Fregata_magnificens	Fregata_magnificens	Magnificent Frigatebird	Suliformes	Fregatidae	pair	pair	pair	pair	pair	pair	0	0	0	NA
378	Fregata_minor	Fregata_minor	Greater Frigatebird	Suliformes	Fregatidae	pair	pair	pair	pair	pair	pair	0	0	0	0
379	Sula_leucogaster	Sula_leucogaster	Brown Booby	Suliformes	Sulidae	pair	pair	pair	pair	pair	pair	0	0	0	0
380	Sula_sula	Sula_sula	Red-footed Booby	Suliformes	Sulidae	pair	pair	pair	pair	pair	pair	0	0	0	0
381	Morus_bassanus	Morus_bassanus	Northern Gannet	Suliformes	Sulidae	pair	pair	pair	pair	pair	pair	0	0	0	0
382	Anhinga_anhinga	Anhinga_anhinga	Anhinga	Suliformes	Anhingidae	pair	pair	pair	pair	pair	pair	0	0	0	0
383	Phalacrocorax_penicillatus	Phalacrocorax_penicillatus	Brandt's Cormorant	Suliformes	Phalacrocoracidae	pair	pair	pair	pair	pair	pair	0	0	0	0
384	Phalacrocorax_urile	Phalacrocorax_urile	Red-faced Cormorant	Suliformes	Phalacrocoracidae	pair	pair	pair	pair	pair	pair	0	0	0	0
385	Phalacrocorax_pelagicus	Phalacrocorax_pelagicus	Pelagic Cormorant	Suliformes	Phalacrocoracidae	pair	pair	pair	pair	pair	pair	0	0	0	0
386	Phalacrocorax_brasilianus	Phalacrocorax_brasilianus	Neotropic Cormorant	Suliformes	Phalacrocoracidae	pair	pair	pair	pair	pair	pair	0	0	0	0
387	Phalacrocorax_auritus	Phalacrocorax_auritus	Double-crested Cormorant	Suliformes	Phalacrocoracidae	pair	pair	pair	pair	pair	pair	0	0	0	0
388	Pelecanus_erythrorhynchos	Pelecanus_erythrorhynchos	American White Pelican	Pelecaniformes	Pelecanidae	pair	pair	pair	pair	pair	pair	0	0	0	0
389	Pelecanus_occidentalis	Pelecanus_occidentalis	Brown Pelican	Pelecaniformes	Pelecanidae	pair	pair	pair	pair	pair	pair	0	0	0	0
390	Scopus_umbretta	Scopus_umbretta	Hamerkop	Pelecaniformes	Scopidae	pair	pair	pair	pair	pair	pair	0	0	0	0
391	Botaurus_lentiginosus	Botaurus_lentiginosus	American Bittern	Pelecaniformes	Ardeidae	female	female	female	female	female	female	-1	-1	-1	1
392	Botaurus_stellaris	Botaurus_stellaris	Great Bittern	Pelecaniformes	Ardeidae	female	female	female	female	female	female	-1	-1	-1	3
393	Botaurus_poiciloptilus	Botaurus_poiciloptilus	Australasian Bittern	Pelecaniformes	Ardeidae	female	female	female	female	female	female	-1	-1	-1	2
394	Ixobrychus_sinensis	Ixobrychus_sinensis	Yellow Bittern	Pelecaniformes	Ardeidae	female	pair	pair	female	pair	pair	-1	0	0	NA
395	Ixobrychus_minutus	Ixobrychus_minutus	Little Bittern	Pelecaniformes	Ardeidae	male	pair	pair	male	pair	pair	1	0	0	0
396	Ixobrychus_flavicollis	Ixobrychus_flavicollis	Black Bittern	Pelecaniformes	Ardeidae	pair	pair	pair	pair	pair	pair	0	0	0	NA
397	Ixobrychus_exilis	Ixobrychus_exilis	Least Bittern	Pelecaniformes	Ardeidae	pair	pair	pair	pair	pair	pair	0	0	0	0
398	Ardea_herodias	Ardea_herodias	Great Blue Heron	Pelecaniformes	Ardeidae	pair	pair	pair	pair	pair	pair	0	0	0	0
399	Ardea_cinerea	Ardea_cinerea	Grey Heron	Pelecaniformes	Ardeidae	pair	pair	pair	pair	pair	pair	0	0	0	0
400	Ardea_insignis	Ardea_insignis	White-bellied Heron	Pelecaniformes	Ardeidae	pair	pair	pair	pair	pair	pair	0	0	0	NA
401	Ardea_alba	NA	NA	Pelecaniformes	Ardeidae	pair	pair	pair	pair	pair	pair	0	0	0	0
402	Ardea_intermedia	NA	NA	Pelecaniformes	Ardeidae	pair	pair	pair	pair	pair	pair	0	0	0	0
403	Egretta_novaehollandiae	Egretta_novaehollandiae	White-faced Heron	Pelecaniformes	Ardeidae	pair	pair	pair	pair	pair	pair	0	0	0	NA
404	Egretta_garzetta	Egretta_garzetta	Little Egret	Pelecaniformes	Ardeidae	pair	pair	pair	pair	pair	pair	0	0	0	0
405	Egretta_gularis	Egretta_gularis	Western Reef-egret	Pelecaniformes	Ardeidae	pair	pair	pair	pair	pair	pair	0	0	0	0
406	Egretta_thula	Egretta_thula	Snowy Egret	Pelecaniformes	Ardeidae	pair	pair	pair	pair	pair	pair	0	0	0	0
407	Egretta_caerulea	Egretta_caerulea	Little Blue Heron	Pelecaniformes	Ardeidae	pair	pair	pair	pair	pair	pair	0	0	0	0
408	Egretta_tricolor	Egretta_tricolor	Tricoloured Heron	Pelecaniformes	Ardeidae	pair	pair	pair	pair	pair	pair	0	0	0	0
409	Bubulcus_ibis	Bubulcus_ibis	Cattle Egret	Pelecaniformes	Ardeidae	pair	pair	pair	pair	pair	pair	0	0	0	1
410	Butorides_virescens	Butorides_virescens	Green Heron	Pelecaniformes	Ardeidae	pair	pair	pair	pair	pair	pair	0	0	0	0
411	Butorides_striata	Butorides_striata	Striated Heron	Pelecaniformes	Ardeidae	pair	pair	pair	pair	pair	pair	0	0	0	NA
412	Nycticorax_nycticorax	Nycticorax_nycticorax	Black-crowned Night-heron	Pelecaniformes	Ardeidae	pair	pair	pair	pair	pair	pair	0	0	0	0
413	Nyctanassa_violacea	Nyctanassa_violacea	Yellow-crowned Night-heron	Pelecaniformes	Ardeidae	pair	pair	pair	pair	pair	pair	0	0	0	0
414	Gorsachius_melanolophus	Gorsachius_melanolophus	Malaysian Night-heron	Pelecaniformes	Ardeidae	pair	pair	pair	pair	pair	pair	0	0	0	NA
415	Eudocimus_albus	Eudocimus_albus	White Ibis	Pelecaniformes	Threskiornithidae	pair	pair	pair	pair	pair	pair	0	0	0	0
416	Plegadis_falcinellus	Plegadis_falcinellus	Glossy Ibis	Pelecaniformes	Threskiornithidae	pair	pair	pair	pair	pair	pair	0	0	0	0
417	Plegadis_chihi	Plegadis_chihi	White-faced Ibis	Pelecaniformes	Threskiornithidae	pair	pair	pair	pair	pair	pair	0	0	0	0
418	Threskiornis_aethiopicus	Threskiornis_aethiopicus	African Sacred Ibis	Pelecaniformes	Threskiornithidae	pair	pair	pair	pair	pair	pair	0	0	0	0
419	Pseudibis_davisoni	Pseudibis_davisoni	White-shouldered Ibis	Pelecaniformes	Threskiornithidae	pair	pair	pair	pair	pair	pair	0	0	0	NA
420	Geronticus_eremita	Geronticus_eremita	Northern Bald Ibis	Pelecaniformes	Threskiornithidae	pair	pair	pair	pair	pair	pair	0	0	0	0
421	Nipponia_nippon	Nipponia_nippon	Asian Crested Ibis	Pelecaniformes	Threskiornithidae	pair	pair	pair	pair	pair	pair	0	0	0	0
422	Platalea_leucorodia	Platalea_leucorodia	Eurasian Spoonbill	Pelecaniformes	Threskiornithidae	pair	pair	pair	pair	pair	pair	0	0	0	NA
423	Platalea_ajaja	Platalea_ajaja	Roseate Spoonbill	Pelecaniformes	Threskiornithidae	pair	pair	pair	pair	pair	pair	0	0	0	0
424	Gymnogyps_californianus	Gymnogyps_californianus	California Condor	Cathartiformes	Cathartidae	pair	pair	pair	pair	pair	pair	0	0	0	0
425	Sagittarius_serpentarius	Sagittarius_serpentarius	Secretarybird	Accipitriformes	Sagittariidae	pair	pair	pair	pair	pair	pair	0	0	0	0
426	Pandion_haliaetus	Pandion_haliaetus	Osprey	Accipitriformes	Pandionidae	pair	pair	pair	pair	pair	pair	0	0	0	1
427	Elanus_caeruleus	Elanus_caeruleus	Black-winged Kite	Accipitriformes	Accipitridae	pair	female	pair	pair	female	pair	0	-1	0	1
428	Elanus_leucurus	Elanus_leucurus	White-tailed Kite	Accipitriformes	Accipitridae	pair	female	female	pair	female	female	0	-1	-1	0
429	Polyboroides_radiatus	Polyboroides_radiatus	Madagascar Harrier-hawk	Accipitriformes	Accipitridae	pair	pair	pair	pair	pair	pair	0	0	0	NA
430	Gypohierax_angolensis	Gypohierax_angolensis	Palm-nut Vulture	Accipitriformes	Accipitridae	pair	pair	pair	pair	pair	pair	0	0	0	NA
431	Gypaetus_barbatus	Gypaetus_barbatus	Lammergeier	Accipitriformes	Accipitridae	pair	pair	pair	pair	pair	pair	0	0	0	-1
432	Neophron_percnopterus	Neophron_percnopterus	Egyptian Vulture	Accipitriformes	Accipitridae	pair	pair	pair	pair	pair	pair	0	0	0	-1
433	Chondrohierax_uncinatus	Chondrohierax_uncinatus	Hook-billed Kite	Accipitriformes	Accipitridae	pair	pair	pair	pair	pair	pair	0	0	0	NA
434	Pernis_apivorus	Pernis_apivorus	European Honey-buzzard	Accipitriformes	Accipitridae	pair	pair	pair	pair	pair	pair	0	0	0	0
435	Pernis_ptilorhynchus	NA	NA	Accipitriformes	Accipitridae	pair	pair	pair	pair	pair	pair	0	0	0	NA
436	Elanoides_forficatus	Elanoides_forficatus	American Swallow-tailed Kite	Accipitriformes	Accipitridae	pair	pair	pair	pair	pair	pair	0	0	0	0
437	Aviceda_madagascariensis	Aviceda_madagascariensis	Madagascar Baza	Accipitriformes	Accipitridae	pair	female	pair	pair	female	pair	0	-1	0	NA
438	Aviceda_jerdoni	Aviceda_jerdoni	Jerdon's Baza	Accipitriformes	Accipitridae	pair	female	pair	pair	female	pair	0	-1	0	NA
439	Aviceda_leuphotes	Aviceda_leuphotes	Black Baza	Accipitriformes	Accipitridae	pair	pair	pair	pair	pair	pair	0	0	0	NA
440	Gyps_rueppelli	NA	NA	Accipitriformes	Accipitridae	pair	pair	pair	pair	pair	pair	0	0	0	NA
441	Gyps_fulvus	Gyps_fulvus	Griffon Vulture	Accipitriformes	Accipitridae	pair	pair	pair	pair	pair	pair	0	0	0	0
442	Spilornis_cheela	Spilornis_cheela	Crested Serpent-eagle	Accipitriformes	Accipitridae	pair	female	pair	pair	female	pair	0	-1	0	NA
443	Pithecophaga_jefferyi	Pithecophaga_jefferyi	Philippine Eagle	Accipitriformes	Accipitridae	pair	pair	pair	pair	pair	pair	0	0	0	NA
444	Terathopius_ecaudatus	Terathopius_ecaudatus	Bateleur	Accipitriformes	Accipitridae	pair	pair	pair	pair	pair	pair	0	0	0	NA
445	Harpia_harpyja	Harpia_harpyja	Harpy Eagle	Accipitriformes	Accipitridae	pair	female	pair	pair	female	pair	0	-1	0	NA
446	Stephanoaetus_coronatus	Stephanoaetus_coronatus	Crowned Hawk-eagle	Accipitriformes	Accipitridae	pair	pair	pair	pair	pair	pair	0	0	0	NA
447	Nisaetus_bartelsi	Nisaetus_bartelsi	Javan Hawk-eagle	Accipitriformes	Accipitridae	pair	pair	pair	pair	pair	pair	0	0	0	NA
448	Clanga_clanga	NA	NA	Accipitriformes	Accipitridae	pair	female	pair	pair	female	pair	0	-1	0	NA
449	Hieraaetus_wahlbergi	NA	NA	Accipitriformes	Accipitridae	pair	pair	pair	pair	pair	pair	0	0	0	NA
450	Hieraaetus_morphnoides	Hieraaetus_morphnoides	Little Eagle	Accipitriformes	Accipitridae	pair	pair	pair	pair	pair	pair	0	0	0	0
451	Aquila_adalberti	Aquila_adalberti	Spanish Imperial Eagle	Accipitriformes	Accipitridae	pair	pair	pair	pair	pair	pair	0	0	0	0
452	Aquila_heliaca	Aquila_heliaca	Eastern Imperial Eagle	Accipitriformes	Accipitridae	pair	pair	pair	pair	pair	pair	0	0	0	0
453	Aquila_chrysaetos	Aquila_chrysaetos	Golden Eagle	Accipitriformes	Accipitridae	pair	pair	pair	pair	pair	pair	0	0	0	0
454	Aquila_verreauxii	Aquila_verreauxii	Verreaux's Eagle	Accipitriformes	Accipitridae	pair	female	pair	pair	female	pair	0	-1	0	0
455	Kaupifalco_monogrammicus	Kaupifalco_monogrammicus	Lizard Buzzard	Accipitriformes	Accipitridae	pair	female	pair	pair	female	pair	0	-1	0	NA
456	Melierax_canorus	Melierax_canorus	Pale Chanting-goshawk	Accipitriformes	Accipitridae	pair	female	pair	pair	female	pair	0	-1	0	-3
457	Micronisus_gabar	NA	NA	Accipitriformes	Accipitridae	pair	female	pair	pair	female	pair	0	-1	0	NA
458	Rostrhamus_sociabilis	Rostrhamus_sociabilis	Snail Kite	Accipitriformes	Accipitridae	pair	pair	pair	pair	pair	pair	0	0	0	3
459	Ictinia_mississippiensis	Ictinia_mississippiensis	Mississippi Kite	Accipitriformes	Accipitridae	pair	pair	pair	pair	pair	pair	0	0	0	0
460	Ictinia_plumbea	Ictinia_plumbea	Plumbeous Kite	Accipitriformes	Accipitridae	pair	pair	pair	pair	pair	pair	0	0	0	0
461	Butastur_teesa	Butastur_teesa	White-eyed Buzzard	Accipitriformes	Accipitridae	pair	female	pair	pair	female	pair	0	-1	0	NA
462	Circus_aeruginosus	Circus_aeruginosus	Western Marsh-harrier	Accipitriformes	Accipitridae	pair	female	pair	pair	female	pair	0	-1	0	1
463	Circus_macrosceles	Circus_macrosceles	Madagascar Harrier	Accipitriformes	Accipitridae	pair	pair	pair	pair	pair	pair	0	0	0	NA
464	Circus_hudsonius	NA	NA	Accipitriformes	Accipitridae	pair	female	pair	pair	female	pair	0	-1	0	2
465	Accipiter_poliogaster	Accipiter_poliogaster	Gray-bellied Hawk	Accipitriformes	Accipitridae	female	female	pair	female	female	pair	-1	-1	0	NA
466	Accipiter_tachiro	Accipiter_tachiro	African Goshawk	Accipitriformes	Accipitridae	pair	female	pair	pair	female	pair	0	-1	0	0
467	Accipiter_badius	Accipiter_badius	Shikra	Accipitriformes	Accipitridae	pair	pair	pair	pair	pair	pair	0	0	0	0
468	Accipiter_ovampensis	Accipiter_ovampensis	Ovampo Sparrowhawk	Accipitriformes	Accipitridae	pair	female	pair	pair	female	pair	0	-1	0	NA
469	Accipiter_cooperii	Accipiter_cooperii	Cooper's Hawk	Accipitriformes	Accipitridae	pair	pair	pair	pair	pair	pair	0	0	0	1
470	Accipiter_bicolor	Accipiter_bicolor	Bicoloured Hawk	Accipitriformes	Accipitridae	pair	female	pair	pair	female	pair	0	-1	0	NA
471	Accipiter_melanoleucus	Accipiter_melanoleucus	Black Goshawk	Accipitriformes	Accipitridae	pair	pair	pair	pair	pair	pair	0	0	0	NA
472	Accipiter_gentilis	Accipiter_gentilis	Northern Goshawk	Accipitriformes	Accipitridae	female	pair	pair	female	pair	pair	-1	0	0	0
473	Haliaeetus_leucocephalus	Haliaeetus_leucocephalus	Bald Eagle	Accipitriformes	Accipitridae	pair	pair	pair	pair	pair	pair	0	0	0	0
474	Haliaeetus_leucoryphus	Haliaeetus_leucoryphus	Pallas's Fish-eagle	Accipitriformes	Accipitridae	pair	pair	pair	pair	pair	pair	0	0	0	NA
475	Haliaeetus_vociferoides	Haliaeetus_vociferoides	Madagascar Fish-eagle	Accipitriformes	Accipitridae	pair	pair	pair	pair	pair	pair	0	0	0	-2
476	Haliaeetus_humilis	NA	NA	Accipitriformes	Accipitridae	pair	pair	pair	pair	pair	pair	0	0	0	0
477	Geranospiza_caerulescens	Geranospiza_caerulescens	Crane Hawk	Accipitriformes	Accipitridae	pair	pair	pair	pair	pair	pair	0	0	0	NA
478	Buteogallus_anthracinus	Buteogallus_anthracinus	Common Black-hawk	Accipitriformes	Accipitridae	pair	pair	pair	pair	pair	pair	0	0	0	0
479	Buteogallus_urubitinga	Buteogallus_urubitinga	Great Black-hawk	Accipitriformes	Accipitridae	pair	pair	pair	pair	pair	pair	0	0	0	0
480	Rupornis_magnirostris	NA	NA	Accipitriformes	Accipitridae	pair	female	pair	pair	female	pair	0	-1	0	NA
481	Parabuteo_unicinctus	Parabuteo_unicinctus	Harris's Hawk	Accipitriformes	Accipitridae	pair	pair	pair	pair	pair	pair	0	0	0	3
482	Geranoaetus_albicaudatus	NA	NA	Accipitriformes	Accipitridae	pair	pair	pair	pair	pair	pair	0	0	0	0
483	Geranoaetus_melanoleucus	Geranoaetus_melanoleucus	Black-chested Buzzard-eagle	Accipitriformes	Accipitridae	pair	pair	pair	pair	pair	pair	0	0	0	NA
484	Buteo_plagiatus	NA	NA	Accipitriformes	Accipitridae	pair	female	pair	pair	female	pair	0	-1	0	0
485	Buteo_lineatus	Buteo_lineatus	Red-shouldered Hawk	Accipitriformes	Accipitridae	pair	pair	pair	pair	pair	pair	0	0	0	-1
486	Buteo_platypterus	Buteo_platypterus	Broad-winged Hawk	Accipitriformes	Accipitridae	pair	pair	pair	pair	pair	pair	0	0	0	0
487	Buteo_solitarius	Buteo_solitarius	Hawaiian Hawk	Accipitriformes	Accipitridae	pair	pair	pair	pair	pair	pair	0	0	0	0
488	Buteo_brachyurus	Buteo_brachyurus	Short-tailed Hawk	Accipitriformes	Accipitridae	pair	female	pair	pair	female	pair	0	-1	0	0
489	Buteo_albigula	Buteo_albigula	White-throated Hawk	Accipitriformes	Accipitridae	pair	female	pair	pair	female	pair	0	-1	0	NA
490	Buteo_swainsoni	Buteo_swainsoni	Swainson's Hawk	Accipitriformes	Accipitridae	pair	female	pair	pair	female	pair	0	-1	0	1
491	Buteo_albonotatus	Buteo_albonotatus	Zone-tailed Hawk	Accipitriformes	Accipitridae	pair	pair	pair	pair	pair	pair	0	0	0	0
492	Buteo_jamaicensis	Buteo_jamaicensis	Red-tailed Hawk	Accipitriformes	Accipitridae	pair	pair	pair	pair	pair	pair	0	0	0	-1
493	Buteo_lagopus	Buteo_lagopus	Rough-legged Hawk	Accipitriformes	Accipitridae	pair	pair	pair	pair	pair	pair	0	0	0	0
494	Buteo_regalis	Buteo_regalis	Ferruginous Hawk	Accipitriformes	Accipitridae	pair	pair	pair	pair	pair	pair	0	0	0	-1
495	Buteo_augur	Buteo_augur	Augur Buzzard	Accipitriformes	Accipitridae	pair	pair	pair	pair	pair	pair	0	0	0	NA
496	Buteo_rufofuscus	Buteo_rufofuscus	Jackal Buzzard	Accipitriformes	Accipitridae	pair	pair	pair	pair	pair	pair	0	0	0	-2
497	Bubo_scandiacus	NA	NA	Strigiformes	Strigidae	female	female	pair	female	female	pair	-1	-1	0	1
498	Asio_flammeus	Asio_flammeus	Short-eared Owl	Strigiformes	Strigidae	female	female	pair	female	female	pair	-1	-1	0	1
499	Colius_colius	Colius_colius	White-backed Mousebird	Coliiformes	Coliidae	pair	pair	cooperation	pair	pair	pair	0	0	0	0
500	Urocolius_macrourus	Urocolius_macrourus	Blue-naped Mousebird	Coliiformes	Coliidae	pair	pair	pair	pair	pair	pair	0	0	0	0
501	Pharomachrus_mocinno	Pharomachrus_mocinno	Resplendent Quetzal	Trogoniformes	Trogonidae	pair	pair	pair	pair	pair	pair	0	0	0	NA
502	Trogon_chionurus	Trogon_chionurus	White-tailed Trogon	Trogoniformes	Trogonidae	pair	pair	pair	pair	pair	pair	0	0	0	0
503	Trogon_rufus	Trogon_rufus	Black-throated Trogon	Trogoniformes	Trogonidae	pair	pair	pair	pair	pair	pair	0	0	0	0
504	Harpactes_erythrocephalus	Harpactes_erythrocephalus	Red-headed Trogon	Trogoniformes	Trogonidae	pair	pair	pair	pair	pair	pair	0	0	0	NA
505	Lophoceros_alboterminatus	NA	NA	Bucerotiformes	Bucerotidae	pair	female	pair	pair	female	pair	0	-1	0	0
506	Lophoceros_fasciatus	NA	NA	Bucerotiformes	Bucerotidae	female	female	pair	female	female	pair	-1	-1	0	NA
507	Lophoceros_hemprichii	NA	NA	Bucerotiformes	Bucerotidae	female	female	pair	female	female	pair	-1	-1	0	NA
508	Lophoceros_nasutus	NA	NA	Bucerotiformes	Bucerotidae	female	female	pair	female	female	pair	-1	-1	0	NA
509	Tockus_leucomelas	Tockus_leucomelas	Southern Yellow-billed Hornbill	Bucerotiformes	Bucerotidae	pair	female	pair	pair	female	pair	0	-1	0	NA
510	Tockus_monteiri	Tockus_monteiri	Monteiro's Hornbill	Bucerotiformes	Bucerotidae	pair	female	pair	pair	female	pair	0	-1	0	0
511	Tockus_rufirostris	NA	NA	Bucerotiformes	Bucerotidae	pair	female	pair	pair	female	pair	0	-1	0	NA
512	Tockus_kempi	NA	NA	Bucerotiformes	Bucerotidae	pair	female	pair	pair	female	pair	0	-1	0	0
513	Tockus_erythrorhynchus	Tockus_erythrorhynchus	Red-billed Hornbill	Bucerotiformes	Bucerotidae	pair	female	pair	pair	female	pair	0	-1	0	0
514	Buceros_bicornis	Buceros_bicornis	Great Hornbill	Bucerotiformes	Bucerotidae	pair	female	pair	pair	female	pair	0	-1	0	0
515	Ocyceros_griseus	Ocyceros_griseus	Malabar Grey Hornbill	Bucerotiformes	Bucerotidae	pair	female	cooperation	pair	female	pair	0	-1	0	0
516	Rhyticeros_cassidix	NA	NA	Bucerotiformes	Bucerotidae	female	female	pair	female	female	pair	-1	-1	0	0
517	Rhyticeros_undulatus	NA	NA	Bucerotiformes	Bucerotidae	female	female	pair	female	female	pair	-1	-1	0	NA
518	Rhyticeros_narcondami	NA	NA	Bucerotiformes	Bucerotidae	pair	female	pair	pair	female	pair	0	-1	0	0
519	Rhabdotorrhinus_exarhatus	NA	NA	Bucerotiformes	Bucerotidae	female	female	pair	female	female	pair	-1	-1	0	NA
520	Rhabdotorrhinus_corrugatus	NA	NA	Bucerotiformes	Bucerotidae	female	female	pair	female	female	pair	-1	-1	0	NA
521	Todus_mexicanus	Todus_mexicanus	Puerto Rican Tody	Coraciiformes	Todidae	pair	pair	pair	pair	pair	pair	0	0	0	0
522	Baryphthengus_martii	Baryphthengus_martii	Rufous Motmot	Coraciiformes	Momotidae	pair	pair	pair	pair	pair	pair	0	0	0	NA
523	Alcedo_atthis	Alcedo_atthis	Common Kingfisher	Coraciiformes	Alcedinidae	pair	pair	pair	pair	pair	pair	0	0	0	2
524	Ceyx_azureus	NA	NA	Coraciiformes	Alcedinidae	pair	pair	pair	pair	pair	pair	0	0	0	NA
525	Corythornis_cristatus	NA	NA	Coraciiformes	Alcedinidae	pair	pair	pair	pair	pair	pair	0	0	0	0
526	Corythornis_vintsioides	NA	NA	Coraciiformes	Alcedinidae	pair	pair	pair	pair	pair	pair	0	0	0	NA
527	Ispidina_picta	NA	NA	Coraciiformes	Alcedinidae	pair	pair	pair	pair	pair	pair	0	0	0	NA
528	Dacelo_leachii	Dacelo_leachii	Blue-winged Kookaburra	Coraciiformes	Alcedinidae	cooperation	cooperation	cooperation	pair	pair	pair	0	0	0	0
529	Halcyon_coromanda	Halcyon_coromanda	Ruddy Kingfisher	Coraciiformes	Alcedinidae	pair	pair	pair	pair	pair	pair	0	0	0	NA
530	Todiramphus_pyrrhopygius	Todiramphus_pyrrhopygius	Red-backed Kingfisher	Coraciiformes	Alcedinidae	pair	pair	pair	pair	pair	pair	0	0	0	NA
531	Todiramphus_macleayii	Todiramphus_macleayii	Forest Kingfisher	Coraciiformes	Alcedinidae	pair	pair	pair	pair	pair	pair	0	0	0	0
532	Todiramphus_ruficollaris	Todiramphus_ruficollaris	Mangaia Kingfisher	Coraciiformes	Alcedinidae	pair	pair	pair	pair	pair	pair	0	0	0	0
533	Todiramphus_veneratus	Todiramphus_veneratus	Tahiti Kingfisher	Coraciiformes	Alcedinidae	cooperation	cooperation	cooperation	pair	pair	pair	0	0	0	NA
534	Syma_torotoro	Syma_torotoro	Yellow-billed Kingfisher	Coraciiformes	Alcedinidae	pair	pair	pair	pair	pair	pair	0	0	0	NA
535	Tanysiptera_sylvia	Tanysiptera_sylvia	Buff-breasted Paradise-kingfisher	Coraciiformes	Alcedinidae	pair	pair	pair	pair	pair	pair	0	0	0	NA
536	Megaceryle_maxima	Megaceryle_maxima	Giant Kingfisher	Coraciiformes	Alcedinidae	pair	pair	pair	pair	pair	pair	0	0	0	0
537	Megaceryle_lugubris	Megaceryle_lugubris	Crested Kingfisher	Coraciiformes	Alcedinidae	pair	female	pair	pair	female	pair	0	-1	0	NA
538	Megaceryle_torquata	Megaceryle_torquata	Ringed Kingfisher	Coraciiformes	Alcedinidae	pair	pair	pair	pair	pair	pair	0	0	0	0
539	Megaceryle_alcyon	Megaceryle_alcyon	Belted Kingfisher	Coraciiformes	Alcedinidae	pair	pair	pair	pair	pair	pair	0	0	0	0
540	Ceryle_rudis	Ceryle_rudis	Pied Kingfisher	Coraciiformes	Alcedinidae	cooperation	cooperation	cooperation	pair	pair	pair	0	0	0	0
541	Chloroceryle_amazona	Chloroceryle_amazona	Amazon Kingfisher	Coraciiformes	Alcedinidae	pair	pair	pair	pair	pair	pair	0	0	0	NA
542	Chloroceryle_americana	Chloroceryle_americana	Green Kingfisher	Coraciiformes	Alcedinidae	pair	pair	pair	pair	pair	pair	0	0	0	0
543	Merops_bulocki	Merops_bulocki	Red-throated Bee-eater	Coraciiformes	Meropidae	cooperation	cooperation	cooperation	pair	pair	pair	0	0	0	0
544	Merops_bullockoides	Merops_bullockoides	White-fronted Bee-eater	Coraciiformes	Meropidae	cooperation	cooperation	cooperation	pair	pair	pair	0	0	0	0
545	Merops_albicollis	Merops_albicollis	White-throated Bee-eater	Coraciiformes	Meropidae	cooperation	cooperation	cooperation	pair	pair	pair	0	0	0	NA
546	Merops_orientalis	Merops_orientalis	Little Green Bee-eater	Coraciiformes	Meropidae	cooperation	cooperation	cooperation	pair	pair	pair	0	0	0	0
547	Merops_ornatus	Merops_ornatus	Rainbow Bee-eater	Coraciiformes	Meropidae	cooperation	cooperation	cooperation	pair	pair	pair	0	0	0	0
548	Merops_apiaster	Merops_apiaster	European Bee-eater	Coraciiformes	Meropidae	cooperation	cooperation	cooperation	pair	pair	pair	0	0	0	0
549	Malacoptila_panamensis	Malacoptila_panamensis	White-whiskered Puffbird	Galbuliformes	Bucconidae	pair	pair	pair	pair	pair	pair	0	0	0	0
550	Hapaloptila_castanea	Hapaloptila_castanea	White-faced Nunbird	Galbuliformes	Bucconidae	pair	pair	pair	pair	pair	pair	0	0	0	NA
551	Jacamaralcyon_tridactyla	Jacamaralcyon_tridactyla	Three-toed Jacamar	Galbuliformes	Galbulidae	cooperation	cooperation	cooperation	pair	pair	pair	0	0	0	NA
552	Galbula_ruficauda	Galbula_ruficauda	Rufous-tailed Jacamar	Galbuliformes	Galbulidae	pair	pair	pair	pair	pair	pair	0	0	0	0
553	Trachyphonus_vaillantii	Trachyphonus_vaillantii	Crested Barbet	Piciformes	Lybiidae	pair	pair	pair	pair	pair	pair	0	0	0	0
554	Gymnobucco_bonapartei	Gymnobucco_bonapartei	Grey-throated Barbet	Piciformes	Lybiidae	cooperation	cooperation	cooperation	pair	pair	pair	0	0	0	NA
555	Stactolaema_leucotis	Stactolaema_leucotis	White-eared Barbet	Piciformes	Lybiidae	cooperation	cooperation	cooperation	pair	pair	pair	0	0	0	NA
556	Pogoniulus_bilineatus	Pogoniulus_bilineatus	Yellow-rumped Tinkerbird	Piciformes	Lybiidae	pair	pair	pair	pair	pair	pair	0	0	0	NA
557	Tricholaema_diademata	Tricholaema_diademata	Red-fronted Barbet	Piciformes	Lybiidae	pair	pair	pair	pair	pair	pair	0	0	0	0
558	Tricholaema_leucomelas	Tricholaema_leucomelas	Pied Barbet	Piciformes	Lybiidae	pair	pair	pair	pair	pair	pair	0	0	0	0
559	Tricholaema_lacrymosa	Tricholaema_lacrymosa	Spot-flanked Barbet	Piciformes	Lybiidae	pair	pair	pair	pair	pair	pair	0	0	0	-1
560	Lybius_torquatus	Lybius_torquatus	Black-collared Barbet	Piciformes	Lybiidae	cooperation	cooperation	cooperation	pair	pair	pair	0	0	0	NA
561	Psilopogon_haemacephalus	NA	NA	Piciformes	Megalaimidae	pair	pair	pair	pair	pair	pair	0	0	0	NA
562	Psilopogon_duvaucelii	NA	NA	Piciformes	Megalaimidae	pair	pair	pair	pair	pair	pair	0	0	0	NA
563	Psilopogon_virens	NA	NA	Piciformes	Megalaimidae	pair	pair	pair	pair	pair	pair	0	0	0	NA
564	Psilopogon_armillaris	NA	NA	Piciformes	Megalaimidae	pair	pair	pair	pair	pair	pair	0	0	0	NA
565	Psilopogon_lineatus	NA	NA	Piciformes	Megalaimidae	pair	pair	pair	pair	pair	pair	0	0	0	NA
566	Psilopogon_zeylanicus	NA	NA	Piciformes	Megalaimidae	pair	pair	pair	pair	pair	pair	0	0	0	NA
567	Psilopogon_franklinii	NA	NA	Piciformes	Megalaimidae	pair	pair	pair	pair	pair	pair	0	0	0	NA
568	Psilopogon_nuchalis	NA	NA	Piciformes	Megalaimidae	pair	pair	pair	pair	pair	pair	0	0	0	NA
569	Psilopogon_asiaticus	NA	NA	Piciformes	Megalaimidae	pair	pair	pair	pair	pair	pair	0	0	0	NA
570	Capito_niger	Capito_niger	Black-spotted Barbet	Piciformes	Capitonidae	pair	pair	pair	pair	pair	pair	0	0	0	NA
571	Semnornis_frantzii	Semnornis_frantzii	Prong-billed Barbet	Piciformes	Semnornithidae	pair	pair	pair	pair	pair	pair	0	0	0	0
572	Semnornis_ramphastinus	Semnornis_ramphastinus	Toucan Barbet	Piciformes	Semnornithidae	cooperation	cooperation	cooperation	pair	pair	pair	0	0	0	NA
573	Pteroglossus_viridis	Pteroglossus_viridis	Green Aracari	Piciformes	Ramphastidae	pair	pair	pair	pair	pair	pair	0	0	0	0
574	Selenidera_maculirostris	Selenidera_maculirostris	Spot-billed Toucanet	Piciformes	Ramphastidae	pair	pair	pair	pair	pair	pair	0	0	0	0
575	Jynx_torquilla	Jynx_torquilla	Eurasian Wryneck	Piciformes	Picidae	pair	pair	pair	pair	pair	pair	0	0	0	1
576	Picumnus_innominatus	Picumnus_innominatus	Speckled Piculet	Piciformes	Picidae	pair	pair	pair	pair	pair	pair	0	0	0	NA
577	Picumnus_minutissimus	Picumnus_minutissimus	Guianan Piculet	Piciformes	Picidae	pair	pair	pair	pair	pair	pair	0	0	0	NA
578	Picumnus_limae	Picumnus_limae	Ochraceous Piculet	Piciformes	Picidae	pair	pair	pair	pair	pair	pair	0	0	0	NA
579	Picumnus_olivaceus	Picumnus_olivaceus	Olivaceous Piculet	Piciformes	Picidae	pair	pair	pair	pair	pair	pair	0	0	0	NA
580	Sphyrapicus_thyroideus	Sphyrapicus_thyroideus	Williamson's Sapsucker	Piciformes	Picidae	pair	pair	pair	pair	pair	pair	0	0	0	0
581	Sphyrapicus_varius	Sphyrapicus_varius	Yellow-bellied Sapsucker	Piciformes	Picidae	pair	pair	pair	pair	pair	pair	0	0	0	0
582	Sphyrapicus_nuchalis	Sphyrapicus_nuchalis	Red-naped Sapsucker	Piciformes	Picidae	pair	pair	pair	pair	pair	pair	0	0	0	0
583	Sphyrapicus_ruber	Sphyrapicus_ruber	Red-breasted Sapsucker	Piciformes	Picidae	pair	pair	pair	pair	pair	pair	0	0	0	0
584	Melanerpes_lewis	Melanerpes_lewis	Lewis's Woodpecker	Piciformes	Picidae	pair	pair	pair	pair	pair	pair	0	0	0	0
585	Melanerpes_erythrocephalus	Melanerpes_erythrocephalus	Red-headed Woodpecker	Piciformes	Picidae	pair	pair	pair	pair	pair	pair	0	0	0	1
586	Melanerpes_formicivorus	Melanerpes_formicivorus	Acorn Woodpecker	Piciformes	Picidae	pair	pair	cooperation	pair	pair	pair	0	0	0	2
587	Melanerpes_chrysauchen	Melanerpes_chrysauchen	Golden-naped Woodpecker	Piciformes	Picidae	pair	pair	pair	pair	pair	pair	0	0	0	0
588	Melanerpes_cruentatus	Melanerpes_cruentatus	Yellow-tufted Woodpecker	Piciformes	Picidae	cooperation	cooperation	cooperation	pair	pair	pair	0	0	0	NA
589	Melanerpes_striatus	Melanerpes_striatus	Hispaniolan Woodpecker	Piciformes	Picidae	pair	pair	pair	pair	pair	pair	0	0	0	NA
590	Melanerpes_radiolatus	Melanerpes_radiolatus	Jamaican Woodpecker	Piciformes	Picidae	pair	pair	pair	pair	pair	pair	0	0	0	0
591	Melanerpes_rubricapillus	Melanerpes_rubricapillus	Red-crowned Woodpecker	Piciformes	Picidae	pair	pair	pair	pair	pair	pair	0	0	0	0
592	Melanerpes_uropygialis	Melanerpes_uropygialis	Gila Woodpecker	Piciformes	Picidae	pair	pair	pair	pair	pair	pair	0	0	0	0
593	Melanerpes_aurifrons	Melanerpes_aurifrons	Golden-fronted Woodpecker	Piciformes	Picidae	pair	pair	pair	pair	pair	pair	0	0	0	0
594	Melanerpes_carolinus	Melanerpes_carolinus	Red-bellied Woodpecker	Piciformes	Picidae	pair	pair	pair	pair	pair	pair	0	0	0	0
595	Melanerpes_superciliaris	Melanerpes_superciliaris	West Indian Woodpecker	Piciformes	Picidae	pair	pair	pair	pair	pair	pair	0	0	0	0
596	Picoides_tridactylus	Picoides_tridactylus	Eurasian Three-toed Woodpecker	Piciformes	Picidae	pair	pair	pair	pair	pair	pair	0	0	0	0
597	Picoides_dorsalis	Picoides_dorsalis	American Three-toed Woodpecker	Piciformes	Picidae	pair	pair	pair	pair	pair	pair	0	0	0	0
598	Picoides_arcticus	Picoides_arcticus	Black-backed Woodpecker	Piciformes	Picidae	pair	pair	pair	pair	pair	pair	0	0	0	0
599	Yungipicus_canicapillus	NA	NA	Piciformes	Picidae	pair	pair	pair	pair	pair	pair	0	0	0	NA
600	Dendrocoptes_medius	NA	NA	Piciformes	Picidae	pair	pair	pair	pair	pair	pair	0	0	0	NA
601	Chloropicus_fuscescens	NA	NA	Piciformes	Picidae	pair	pair	pair	pair	pair	pair	0	0	0	NA
602	Chloropicus_obsoletus	NA	NA	Piciformes	Picidae	pair	pair	pair	pair	pair	pair	0	0	0	NA
603	Chloropicus_griseocephalus	NA	NA	Piciformes	Picidae	pair	pair	pair	pair	pair	pair	0	0	0	NA
604	Dendrocopos_macei	Dendrocopos_macei	Fulvous-breasted Woodpecker	Piciformes	Picidae	pair	pair	pair	pair	pair	pair	0	0	0	NA
605	Dendrocopos_analis	NA	NA	Piciformes	Picidae	pair	pair	pair	pair	pair	pair	0	0	0	NA
606	Dendrocopos_leucotos	Dendrocopos_leucotos	White-backed Woodpecker	Piciformes	Picidae	pair	pair	pair	pair	pair	pair	0	0	0	0
607	Dendrocopos_major	Dendrocopos_major	Great Spotted Woodpecker	Piciformes	Picidae	pair	pair	pair	pair	pair	pair	0	0	0	-2
608	Dendrocopos_himalayensis	Dendrocopos_himalayensis	Himalayan Woodpecker	Piciformes	Picidae	pair	pair	pair	pair	pair	pair	0	0	0	NA
609	Dendrocopos_syriacus	Dendrocopos_syriacus	Syrian Woodpecker	Piciformes	Picidae	pair	pair	pair	pair	pair	pair	0	0	0	0
610	Dryobates_pubescens	NA	NA	Piciformes	Picidae	pair	pair	pair	pair	pair	pair	0	0	0	0
611	Dryobates_nuttallii	NA	NA	Piciformes	Picidae	male	pair	pair	male	pair	pair	1	0	0	0
612	Dryobates_villosus	NA	NA	Piciformes	Picidae	pair	pair	pair	pair	pair	pair	0	0	0	0
613	Dryobates_albolarvatus	NA	NA	Piciformes	Picidae	pair	pair	pair	pair	pair	pair	0	0	0	0
614	Dryobates_sanguineus	NA	NA	Piciformes	Picidae	pair	pair	pair	pair	pair	pair	0	0	0	NA
615	Blythipicus_pyrrhotis	Blythipicus_pyrrhotis	Bay Woodpecker	Piciformes	Picidae	pair	pair	pair	pair	pair	pair	0	0	0	NA
616	Chrysocolaptes_guttacristatus	NA	NA	Piciformes	Picidae	pair	pair	pair	pair	pair	pair	0	0	0	NA
617	Chrysocolaptes_festivus	Chrysocolaptes_festivus	White-naped Woodpecker	Piciformes	Picidae	pair	pair	pair	pair	pair	pair	0	0	0	NA
618	Campephilus_melanoleucos	Campephilus_melanoleucos	Crimson-crested Woodpecker	Piciformes	Picidae	pair	pair	pair	pair	pair	pair	0	0	0	NA
619	Campephilus_magellanicus	Campephilus_magellanicus	Magellanic Woodpecker	Piciformes	Picidae	pair	pair	pair	pair	pair	pair	0	0	0	NA
620	Campephilus_principalis	Campephilus_principalis	Ivory-billed Woodpecker	Piciformes	Picidae	pair	pair	pair	pair	pair	pair	0	0	0	0
621	Micropternus_brachyurus	NA	NA	Piciformes	Picidae	pair	pair	pair	pair	pair	pair	0	0	0	NA
622	Dinopium_benghalense	Dinopium_benghalense	Black-rumped Flameback	Piciformes	Picidae	pair	pair	pair	pair	pair	pair	0	0	0	NA
623	Picus_chlorolophus	Picus_chlorolophus	Lesser Yellownape	Piciformes	Picidae	pair	pair	pair	pair	pair	pair	0	0	0	NA
624	Picus_squamatus	Picus_squamatus	Scaly-bellied Woodpecker	Piciformes	Picidae	pair	pair	pair	pair	pair	pair	0	0	0	NA
625	Chrysophlegma_flavinucha	NA	NA	Piciformes	Picidae	pair	pair	pair	pair	pair	pair	0	0	0	NA
626	Geocolaptes_olivaceus	Geocolaptes_olivaceus	Ground Woodpecker	Piciformes	Picidae	pair	pair	cooperation	pair	pair	pair	0	0	0	NA
627	Campethera_nubica	Campethera_nubica	Nubian Woodpecker	Piciformes	Picidae	pair	pair	pair	pair	pair	pair	0	0	0	0
628	Campethera_bennettii	Campethera_bennettii	Bennett's Woodpecker	Piciformes	Picidae	pair	pair	pair	pair	pair	pair	0	0	0	0
629	Campethera_notata	Campethera_notata	Knysna Woodpecker	Piciformes	Picidae	pair	pair	pair	pair	pair	pair	0	0	0	0
630	Mulleripicus_pulverulentus	Mulleripicus_pulverulentus	Great Slaty Woodpecker	Piciformes	Picidae	pair	pair	pair	pair	pair	pair	0	0	0	NA
631	Dryocopus_lineatus	Dryocopus_lineatus	Lineated Woodpecker	Piciformes	Picidae	pair	pair	pair	pair	pair	pair	0	0	0	NA
632	Dryocopus_pileatus	Dryocopus_pileatus	Pileated Woodpecker	Piciformes	Picidae	pair	pair	pair	pair	pair	pair	0	0	0	0
633	Dryocopus_javensis	Dryocopus_javensis	White-bellied Woodpecker	Piciformes	Picidae	pair	pair	pair	pair	pair	pair	0	0	0	NA
634	Colaptes_auratus	Colaptes_auratus	Northern Flicker	Piciformes	Picidae	pair	pair	pair	pair	pair	pair	0	0	0	-1
635	Cariama_cristata	Cariama_cristata	Red-legged Seriema	Cariamiformes	Cariamidae	pair	pair	pair	pair	pair	pair	0	0	0	0
636	Caracara_cheriway	Caracara_cheriway	Crested Caracara	Falconiformes	Falconidae	pair	pair	pair	pair	pair	pair	0	0	0	0
637	Caracara_plancus	Caracara_plancus	Southern Caracara	Falconiformes	Falconidae	pair	pair	pair	pair	pair	pair	0	0	0	0
638	Milvago_chimango	Milvago_chimango	Chimango Caracara	Falconiformes	Falconidae	pair	pair	pair	pair	pair	pair	0	0	0	NA
639	Falco_rusticolus	Falco_rusticolus	Gyr Falcon	Falconiformes	Falconidae	pair	pair	pair	pair	pair	pair	0	0	0	0
640	Falco_peregrinus	Falco_peregrinus	Peregrine Falcon	Falconiformes	Falconidae	male	pair	pair	male	pair	pair	1	0	0	1
641	Probosciger_aterrimus	Probosciger_aterrimus	Palm Cockatoo	Psittaciformes	Cacatuidae	pair	female	pair	pair	female	pair	0	-1	0	0
642	Calyptorhynchus_baudinii	Calyptorhynchus_baudinii	Baudin?s Black-Cockatoo	Psittaciformes	Cacatuidae	pair	female	pair	pair	female	pair	0	-1	0	0
643	Lophochroa_leadbeateri	NA	NA	Psittaciformes	Cacatuidae	pair	pair	pair	pair	pair	pair	0	0	0	NA
644	Geoffroyus_geoffroyi	Geoffroyus_geoffroyi	Red-cheeked Parrot	Psittaciformes	Psittaculidae	female	female	pair	female	female	pair	-1	-1	0	NA
645	Platycercus_elegans	Platycercus_elegans	Crimson Rosella	Psittaciformes	Psittaculidae	female	female	pair	female	female	pair	-1	-1	0	0
646	Cyclopsitta_diophthalma	Cyclopsitta_diophthalma	Double-eyed Fig-parrot	Psittaciformes	Psittaculidae	female	female	pair	female	female	pair	-1	-1	0	0
647	Psittacus_erithacus	Psittacus_erithacus	Grey Parrot	Psittaciformes	Psittacidae	pair	female	pair	pair	female	pair	0	-1	0	0
648	Myiopsitta_monachus	Myiopsitta_monachus	Monk Parakeet	Psittaciformes	Psittacidae	pair	female	pair	pair	female	pair	0	-1	0	1
649	Brotogeris_versicolurus	Brotogeris_versicolurus	White-winged Parakeet	Psittaciformes	Psittacidae	pair	female	pair	pair	female	pair	0	-1	0	0
650	Brotogeris_chiriri	Brotogeris_chiriri	Yellow-chevroned Parakeet	Psittaciformes	Psittacidae	pair	female	pair	pair	female	pair	0	-1	0	0
651	Amazona_vinacea	Amazona_vinacea	Vinaceous Amazon	Psittaciformes	Psittacidae	pair	female	pair	pair	female	pair	0	-1	0	0
652	Irena_puella	Irena_puella	Asian Fairy-bluebird	PASSERIFORMES	Irenidae	female	female	pair	female	female	pair	-1	-1	0	0
653	Dives_dives	Dives_dives	Melodious Blackbird	PASSERIFORMES	Icteridae	pair	female	pair	pair	female	pair	0	-1	0	0
654	Psarisomus_dalhousiae	Psarisomus_dalhousiae	Long-tailed Broadbill	PASSERIFORMES	Eurylaimidae	cooperation	cooperation	cooperation	pair	pair	pair	0	0	0	0
655	Serilophus_lunatus	Serilophus_lunatus	Silver-breasted Broadbill	PASSERIFORMES	Eurylaimidae	cooperation	cooperation	cooperation	pair	pair	pair	0	0	0	0
656	Pitta_versicolor	Pitta_versicolor	Noisy Pitta	PASSERIFORMES	Pittidae	pair	pair	pair	pair	pair	pair	0	0	0	0
657	Pitta_iris	Pitta_iris	Rainbow Pitta	PASSERIFORMES	Pittidae	pair	pair	pair	pair	pair	pair	0	0	0	0
658	Dendrocincla_anabatina	Dendrocincla_anabatina	Tawny-winged Woodcreeper	PASSERIFORMES	Dendrocolaptidae	female	female	female	female	female	female	-1	-1	-1	2
659	Lepidocolaptes_affinis	Lepidocolaptes_affinis	Spot-crowned Woodcreeper	PASSERIFORMES	Dendrocolaptidae	pair	pair	pair	pair	pair	pair	0	0	0	0
660	Sakesphorus_canadensis	Sakesphorus_canadensis	Black-crested Antshrike	PASSERIFORMES	Thamnophilidae	pair	pair	pair	pair	pair	pair	0	0	0	0
661	Thamnophilus_doliatus	Thamnophilus_doliatus	Barred Antshrike	PASSERIFORMES	Thamnophilidae	pair	pair	pair	pair	pair	pair	0	0	0	0
662	Thamnophilus_torquatus	Thamnophilus_torquatus	Rufous-winged Antshrike	PASSERIFORMES	Thamnophilidae	pair	pair	pair	pair	pair	pair	0	0	0	0
663	Thamnophilus_atrinucha	Thamnophilus_atrinucha	Western Slaty-antshrike	PASSERIFORMES	Thamnophilidae	pair	pair	pair	pair	pair	pair	0	0	0	0
664	Thamnistes_anabatinus	Thamnistes_anabatinus	Russet Antshrike	PASSERIFORMES	Thamnophilidae	pair	pair	pair	pair	pair	pair	0	0	0	0
665	Microrhopias_quixensis	Microrhopias_quixensis	Dot-winged Antwren	PASSERIFORMES	Thamnophilidae	pair	pair	pair	pair	pair	pair	0	0	0	0
666	Formicivora_erythronotos	Formicivora_erythronotos	Black-hooded Antwren	PASSERIFORMES	Thamnophilidae	pair	pair	pair	pair	pair	pair	0	0	0	0
667	Pyriglena_leuconota	Pyriglena_leuconota	White-backed Fire-eye	PASSERIFORMES	Thamnophilidae	pair	pair	pair	pair	pair	pair	0	0	0	0
668	Hylophylax_naevioides	Hylophylax_naevioides	Spotted Antbird	PASSERIFORMES	Thamnophilidae	pair	pair	pair	pair	pair	pair	0	0	0	0
669	Phibalura_flavirostris	Phibalura_flavirostris	Swallow-tailed Cotinga	PASSERIFORMES	Cotingidae	pair	pair	pair	pair	pair	pair	0	0	0	0
670	Serpophaga_munda	Serpophaga_munda	White-bellied Tyrannulet	PASSERIFORMES	Tyrannidae	pair	pair	pair	pair	pair	pair	0	0	0	0
671	Phaeomyias_murina	Phaeomyias_murina	Mouse-coloured Tyrannulet	PASSERIFORMES	Tyrannidae	female	female	pair	female	female	pair	-1	-1	0	0
672	Todirostrum_maculatum	Todirostrum_maculatum	Spotted Tody-flycatcher	PASSERIFORMES	Tyrannidae	pair	female	pair	pair	female	pair	0	-1	0	0
673	Todirostrum_cinereum	Todirostrum_cinereum	Common Tody-flycatcher	PASSERIFORMES	Tyrannidae	pair	female	pair	pair	female	pair	0	-1	0	0
674	Empidonax_flaviventris	Empidonax_flaviventris	Yellow-bellied Flycatcher	PASSERIFORMES	Tyrannidae	female	female	pair	female	female	pair	-1	-1	0	0
675	Empidonax_virescens	Empidonax_virescens	Acadian Flycatcher	PASSERIFORMES	Tyrannidae	female	female	pair	female	female	pair	-1	-1	0	0
676	Empidonax_alnorum	Empidonax_alnorum	Alder Flycatcher	PASSERIFORMES	Tyrannidae	female	pair	pair	female	pair	pair	-1	0	0	0
677	Empidonax_hammondii	Empidonax_hammondii	Hammond's Flycatcher	PASSERIFORMES	Tyrannidae	female	female	pair	female	female	pair	-1	-1	0	0
678	Empidonax_oberholseri	Empidonax_oberholseri	American Dusky Flycatcher	PASSERIFORMES	Tyrannidae	female	female	pair	female	female	pair	-1	-1	0	0
679	Contopus_cooperi	Contopus_cooperi	Olive-sided Flycatcher	PASSERIFORMES	Tyrannidae	female	female	pair	female	female	pair	-1	-1	0	1
680	Contopus_hispaniolensis	Contopus_hispaniolensis	Hispaniolan Pewee	PASSERIFORMES	Tyrannidae	female	female	pair	female	female	pair	-1	-1	0	0
681	Sayornis_nigricans	Sayornis_nigricans	Black Phoebe	PASSERIFORMES	Tyrannidae	female	female	pair	female	female	pair	-1	-1	0	1
682	Sayornis_phoebe	Sayornis_phoebe	Eastern Phoebe	PASSERIFORMES	Tyrannidae	female	female	pair	female	female	pair	-1	-1	0	1
683	Fluvicola_pica	Fluvicola_pica	Pied Water-tyrant	PASSERIFORMES	Tyrannidae	pair	pair	pair	pair	pair	pair	0	0	0	0
684	Pitangus_sulphuratus	Pitangus_sulphuratus	Great Kiskadee	PASSERIFORMES	Tyrannidae	pair	female	pair	pair	female	pair	0	-1	0	0
685	Myiodynastes_maculatus	Myiodynastes_maculatus	Streaked Flycatcher	PASSERIFORMES	Tyrannidae	female	female	pair	female	female	pair	-1	-1	0	0
686	Tyrannus_couchii	Tyrannus_couchii	Couch's Kingbird	PASSERIFORMES	Tyrannidae	female	female	pair	female	female	pair	-1	-1	0	0
687	Tyrannus_vociferans	Tyrannus_vociferans	Cassin's Kingbird	PASSERIFORMES	Tyrannidae	female	female	pair	female	female	pair	-1	-1	0	0
688	Tyrannus_verticalis	Tyrannus_verticalis	Western Kingbird	PASSERIFORMES	Tyrannidae	female	female	pair	female	female	pair	-1	-1	0	0
689	Tyrannus_tyrannus	Tyrannus_tyrannus	Eastern Kingbird	PASSERIFORMES	Tyrannidae	female	female	pair	female	female	pair	-1	-1	0	0
690	Attila_spadiceus	Attila_spadiceus	Bright-rumped Attila	PASSERIFORMES	Tyrannidae	female	female	pair	female	female	pair	-1	-1	0	0
691	Tityra_semifasciata	Tityra_semifasciata	Masked Tityra	PASSERIFORMES	Cotingidae	pair	female	pair	pair	female	pair	0	-1	0	0
692	Acanthisitta_chloris	Acanthisitta_chloris	Rifleman	PASSERIFORMES	Acanthisittidae	pair	pair	cooperation	pair	pair	pair	0	0	0	0
693	Xenicus_gilviventris	Xenicus_gilviventris	South Island Wren	PASSERIFORMES	Acanthisittidae	pair	pair	pair	pair	pair	pair	0	0	0	0
694	Atrichornis_rufescens	Atrichornis_rufescens	Rufous Scrub-bird	PASSERIFORMES	Atrichornithidae	female	female	female	female	female	female	-1	-1	-1	3
695	Menura_novaehollandiae	Menura_novaehollandiae	Superb Lyrebird	PASSERIFORMES	Menuridae	female	female	female	female	female	female	-1	-1	-1	3
696	Mirafra_erythroptera	Mirafra_erythroptera	Indian Lark	PASSERIFORMES	Alaudidae	pair	pair	pair	pair	pair	pair	0	0	0	0
697	Calendulauda_erythrochlamys	Certhilauda_erythrochlamys	Dune Lark	PASSERIFORMES	Alaudidae	female	female	pair	female	female	pair	-1	-1	0	0
698	Certhilauda_chuana	Certhilauda_chuana	Short-clawed Lark	PASSERIFORMES	Alaudidae	female	female	pair	female	female	pair	-1	-1	0	0
699	Alaemon_alaudipes	Alaemon_alaudipes	Greater Hoopoe-lark	PASSERIFORMES	Alaudidae	female	pair	pair	female	pair	pair	-1	0	0	0
700	Eremopterix_australis	Eremopterix_australis	Black-eared Sparrow-lark	PASSERIFORMES	Alaudidae	female	pair	pair	female	pair	pair	-1	0	0	0
701	Eremopterix_leucotis	Eremopterix_leucotis	Chestnut-backed Sparrow-lark	PASSERIFORMES	Alaudidae	pair	pair	pair	pair	pair	pair	0	0	0	0
702	Eremopterix_nigriceps	Eremopterix_nigriceps	Black-crowned Sparrow-lark	PASSERIFORMES	Alaudidae	female	pair	pair	female	pair	pair	-1	0	0	0
703	Eremopterix_verticalis	Eremopterix_verticalis	Grey-backed Sparrow-lark	PASSERIFORMES	Alaudidae	female	pair	pair	female	pair	pair	-1	0	0	0
704	Eremopterix_griseus	Eremopterix_griseus	Ashy-crowned Sparrow-lark	PASSERIFORMES	Alaudidae	female	pair	pair	female	pair	pair	-1	0	0	0
705	Ammomanes_cinctura	Ammomanes_cinctura	Bar-tailed Lark	PASSERIFORMES	Alaudidae	female	pair	pair	female	pair	pair	-1	0	0	0
706	Ammomanes_deserti	Ammomanes_deserti	Desert Lark	PASSERIFORMES	Alaudidae	pair	female	pair	pair	female	pair	0	-1	0	0
707	Melanocorypha_calandra	Melanocorypha_calandra	Calandra Lark	PASSERIFORMES	Alaudidae	pair	female	pair	pair	female	pair	0	-1	0	0
708	Melanocorypha_bimaculata	Melanocorypha_bimaculata	Bimaculated Lark	PASSERIFORMES	Alaudidae	female	female	pair	female	female	pair	-1	-1	0	0
709	Melanocorypha_leucoptera	Melanocorypha_leucoptera	White-winged Lark	PASSERIFORMES	Alaudidae	female	pair	pair	female	pair	pair	-1	0	0	0
710	Melanocorypha_yeltoniensis	Melanocorypha_yeltoniensis	Black Lark	PASSERIFORMES	Alaudidae	female	female	pair	female	female	pair	-1	-1	0	0
711	Calandrella_brachydactyla	Calandrella_brachydactyla	Greater Short-toed Lark	PASSERIFORMES	Alaudidae	female	female	pair	female	female	pair	-1	-1	0	0
712	Calandrella_cinerea	Calandrella_cinerea	Red-capped Lark	PASSERIFORMES	Alaudidae	pair	female	pair	pair	female	pair	0	-1	0	0
713	Calandrella_acutirostris	Calandrella_acutirostris	Hume's Lark	PASSERIFORMES	Alaudidae	pair	pair	pair	pair	pair	pair	0	0	0	0
714	Calandrella_rufescens	Calandrella_rufescens	Lesser Short-toed Lark	PASSERIFORMES	Alaudidae	female	pair	pair	female	pair	pair	-1	0	0	0
715	Calandrella_raytal	Calandrella_raytal	Indian Short-toed Lark	PASSERIFORMES	Alaudidae	pair	pair	pair	pair	pair	pair	0	0	0	0
716	Eremophila_alpestris	Eremophila_alpestris	Horned Lark	PASSERIFORMES	Alaudidae	female	female	pair	female	female	pair	-1	-1	0	0
717	Galerida_cristata	Galerida_cristata	Crested Lark	PASSERIFORMES	Alaudidae	female	female	pair	female	female	pair	-1	-1	0	0
718	Alauda_arvensis	Alauda_arvensis	Eurasian Skylark	PASSERIFORMES	Alaudidae	female	female	pair	female	female	pair	-1	-1	0	0
719	Lullula_arborea	Lullula_arborea	Wood Lark	PASSERIFORMES	Alaudidae	female	female	pair	female	female	pair	-1	-1	0	0
720	Psalidoprocne_pristoptera	Psalidoprocne_pristoptera	Blue Saw-wing	PASSERIFORMES	Hirundinidae	pair	female	pair	pair	female	pair	0	-1	0	0
721	Riparia_paludicola	Riparia_paludicola	Plain Martin	PASSERIFORMES	Hirundinidae	pair	pair	pair	pair	pair	pair	0	0	0	0
722	Riparia_riparia	Riparia_riparia	Sand Martin	PASSERIFORMES	Hirundinidae	pair	pair	pair	pair	pair	pair	0	0	0	0
723	Tachycineta_bicolor	Tachycineta_bicolor	Tree Swallow	PASSERIFORMES	Hirundinidae	female	female	pair	female	female	pair	-1	-1	0	2
724	Tachycineta_thalassina	Tachycineta_thalassina	Violet-green Swallow	PASSERIFORMES	Hirundinidae	pair	female	pair	pair	female	pair	0	-1	0	0
725	Progne_subis	Progne_subis	Purple Martin	PASSERIFORMES	Hirundinidae	pair	pair	pair	pair	pair	pair	0	0	0	2
726	Notiochelidon_cyanoleuca	Pygochelidon_cyanoleuca	Blue-and-white Swallow	PASSERIFORMES	Hirundinidae	pair	pair	pair	pair	pair	pair	0	0	0	0
727	Stelgidopteryx_serripennis	Stelgidopteryx_serripennis	Northern Rough-winged Swallow	PASSERIFORMES	Hirundinidae	female	female	pair	female	female	pair	-1	-1	0	0
728	Hirundo_rustica	Hirundo_rustica	Barn Swallow	PASSERIFORMES	Hirundinidae	pair	pair	pair	pair	pair	pair	0	0	0	2
729	Hirundo_tahitica	Hirundo_tahitica	Pacific Swallow	PASSERIFORMES	Hirundinidae	pair	female	pair	pair	female	pair	0	-1	0	0
730	Hirundo_neoxena	Hirundo_neoxena	Welcome Swallow	PASSERIFORMES	Hirundinidae	pair	female	pair	pair	female	pair	0	-1	0	0
731	Hirundo_aethiopica	Hirundo_aethiopica	Ethiopian Swallow	PASSERIFORMES	Hirundinidae	pair	pair	pair	pair	pair	pair	0	0	0	0
732	Hirundo_smithii	Hirundo_smithii	Wire-tailed Swallow	PASSERIFORMES	Hirundinidae	pair	female	pair	pair	female	pair	0	-1	0	0
733	Hirundo_nigrita	Hirundo_nigrita	White-throated Blue Swallow	PASSERIFORMES	Hirundinidae	pair	female	pair	pair	female	pair	0	-1	0	0
734	Hirundo_dimidiata	Hirundo_dimidiata	Pearl-breasted Swallow	PASSERIFORMES	Hirundinidae	pair	female	pair	pair	female	pair	0	-1	0	0
735	Hirundo_atrocaerulea	Hirundo_atrocaerulea	Blue Swallow	PASSERIFORMES	Hirundinidae	pair	female	pair	pair	female	pair	0	-1	0	0
736	Ptyonoprogne_rupestris	Hirundo_rupestris	Eurasian Crag-martin	PASSERIFORMES	Hirundinidae	pair	pair	pair	pair	pair	pair	0	0	0	0
737	Ptyonoprogne_fuligula	Hirundo_fuligula	Rock Martin	PASSERIFORMES	Hirundinidae	pair	pair	pair	pair	pair	pair	0	0	0	0
738	Ptyonoprogne_concolor	NA	NA	PASSERIFORMES	Hirundinidae	pair	pair	pair	pair	pair	pair	0	0	0	NA
739	Delichon_urbicum	Delichon_urbicum	Northern House-martin	PASSERIFORMES	Hirundinidae	pair	pair	pair	pair	pair	pair	0	0	0	0
740	Delichon_dasypus	Delichon_dasypus	Asian House-martin	PASSERIFORMES	Hirundinidae	pair	pair	pair	pair	pair	pair	0	0	0	0
741	Delichon_nipalense	Delichon_nipalense	Nepal House-martin	PASSERIFORMES	Hirundinidae	pair	pair	pair	pair	pair	pair	0	0	0	0
742	Cecropis_cucullata	Hirundo_cucullata	Greater Striped-swallow	PASSERIFORMES	Hirundinidae	pair	female	pair	pair	female	pair	0	-1	0	0
743	Cecropis_abyssinica	Hirundo_abyssinica	Lesser Striped-swallow	PASSERIFORMES	Hirundinidae	pair	female	pair	pair	female	pair	0	-1	0	0
744	Cecropis_daurica	Hirundo_daurica	Red-rumped Swallow	PASSERIFORMES	Hirundinidae	pair	pair	pair	pair	pair	pair	0	0	0	0
745	Petrochelidon_spilodera	Hirundo_spilodera	South African Swallow	PASSERIFORMES	Hirundinidae	pair	pair	pair	pair	pair	pair	0	0	0	0
746	Petrochelidon_fluvicola	Hirundo_fluvicola	Streak-throated Swallow	PASSERIFORMES	Hirundinidae	pair	pair	pair	pair	pair	pair	0	0	0	0
747	Petrochelidon_ariel	Hirundo_ariel	Fairy Martin	PASSERIFORMES	Hirundinidae	pair	pair	pair	pair	pair	pair	0	0	0	0
748	Anthus_rufulus	Anthus_rufulus	Paddyfield Pipit	PASSERIFORMES	Motacillidae	pair	pair	pair	pair	pair	pair	0	0	0	0
749	Anthus_campestris	Anthus_campestris	Tawny Pipit	PASSERIFORMES	Motacillidae	pair	pair	pair	pair	pair	pair	0	0	0	1
750	Anthus_cervinus	Anthus_cervinus	Red-throated Pipit	PASSERIFORMES	Motacillidae	pair	female	pair	pair	female	pair	0	-1	0	0
751	Anthus_trivialis	Anthus_trivialis	Tree Pipit	PASSERIFORMES	Motacillidae	female	female	pair	female	female	pair	-1	-1	0	1
752	Anthus_spinoletta	Anthus_spinoletta	Water Pipit	PASSERIFORMES	Motacillidae	pair	female	pair	pair	female	pair	0	-1	0	1
753	Anthus_petrosus	Anthus_petrosus	Rock Pipit	PASSERIFORMES	Motacillidae	female	female	pair	female	female	pair	-1	-1	0	1
754	Anthus_rubescens	Anthus_rubescens	American Pipit	PASSERIFORMES	Motacillidae	female	female	pair	female	female	pair	-1	-1	0	0
755	Macronyx_croceus	Macronyx_croceus	Yellow-throated Longclaw	PASSERIFORMES	Motacillidae	pair	female	pair	pair	female	pair	0	-1	0	0
756	Macronyx_aurantiigula	Macronyx_aurantiigula	Pangani Longclaw	PASSERIFORMES	Motacillidae	pair	female	pair	pair	female	pair	0	-1	0	0
757	Macronyx_ameliae	Macronyx_ameliae	Rosy-throated Longclaw	PASSERIFORMES	Motacillidae	pair	female	pair	pair	female	pair	0	-1	0	0
758	Dendronanthus_indicus	Dendronanthus_indicus	Forest Wagtail	PASSERIFORMES	Motacillidae	female	female	pair	female	female	pair	-1	-1	0	0
759	Motacilla_alba	Motacilla_alba	White Wagtail	PASSERIFORMES	Motacillidae	pair	pair	pair	pair	pair	pair	0	0	0	0
760	Motacilla_grandis	Motacilla_grandis	Japanese Wagtail	PASSERIFORMES	Motacillidae	pair	pair	pair	pair	pair	pair	0	0	0	1
761	Motacilla_aguimp	Motacilla_aguimp	African Pied Wagtail	PASSERIFORMES	Motacillidae	pair	pair	pair	pair	pair	pair	0	0	0	0
762	Motacilla_flava	Motacilla_flava	Yellow Wagtail	PASSERIFORMES	Motacillidae	pair	pair	pair	pair	pair	pair	0	0	0	0
763	Motacilla_capensis	Motacilla_capensis	Cape Wagtail	PASSERIFORMES	Motacillidae	pair	pair	pair	pair	pair	pair	0	0	0	0
764	Motacilla_cinerea	Motacilla_cinerea	Grey Wagtail	PASSERIFORMES	Motacillidae	pair	pair	pair	pair	pair	pair	0	0	0	0
765	Motacilla_clara	Motacilla_clara	Mountain Wagtail	PASSERIFORMES	Motacillidae	pair	pair	pair	pair	pair	pair	0	0	0	0
766	Coracina_novaehollandiae	Coracina_novaehollandiae	Black-faced Cuckooshrike	PASSERIFORMES	Campephagidae	pair	pair	pair	pair	pair	pair	0	0	0	0
767	Coracina_papuensis	Coracina_papuensis	White-bellied Cuckooshrike	PASSERIFORMES	Campephagidae	pair	pair	pair	pair	pair	pair	0	0	0	0
768	Coracina_pectoralis	Coracina_pectoralis	White-breasted Cuckooshrike	PASSERIFORMES	Campephagidae	pair	pair	pair	pair	pair	pair	0	0	0	0
769	Coracina_caesia	Coracina_caesia	Grey Cuckooshrike	PASSERIFORMES	Campephagidae	pair	pair	pair	pair	pair	pair	0	0	0	0
770	Coracina_typica	Coracina_typica	Mauritius Cuckooshrike	PASSERIFORMES	Campephagidae	pair	female	pair	pair	female	pair	0	-1	0	0
771	Coracina_tenuirostris	Coracina_tenuirostris	Slender-billed Cicadabird	PASSERIFORMES	Campephagidae	pair	female	pair	pair	female	pair	0	-1	0	0
772	Lalage_tricolor	Lalage_tricolor	White-winged Triller	PASSERIFORMES	Campephagidae	pair	pair	pair	pair	pair	pair	0	0	0	1
773	Campephaga_flava	Campephaga_flava	Black Cuckooshrike	PASSERIFORMES	Campephagidae	female	female	pair	female	female	pair	-1	-1	0	0
774	Campephaga_quiscalina	Campephaga_quiscalina	Purple-throated Cuckooshrike	PASSERIFORMES	Campephagidae	female	female	pair	female	female	pair	-1	-1	0	0
775	Pericrocotus_erythropygius	Pericrocotus_erythropygius	White-bellied Minivet	PASSERIFORMES	Campephagidae	pair	female	pair	pair	female	pair	0	-1	0	0
776	Hemipus_picatus	Hemipus_picatus	Bar-winged Flycatcher-shrike	PASSERIFORMES	Campephagidae	pair	pair	pair	pair	pair	pair	0	0	0	0
777	Tephrodornis_pondicerianus	Tephrodornis_pondicerianus	Common Woodshrike	PASSERIFORMES	Campephagidae	pair	pair	pair	pair	pair	pair	0	0	0	0
778	Pycnonotus_taivanus	Pycnonotus_taivanus	Taiwan Bulbul	PASSERIFORMES	Pycnonotidae	female	female	pair	female	female	pair	-1	-1	0	0
779	Pycnonotus_barbatus	Pycnonotus_barbatus	Common Bulbul	PASSERIFORMES	Pycnonotidae	female	female	pair	female	female	pair	-1	-1	0	0
780	Pycnonotus_nigricans	Pycnonotus_nigricans	Black-fronted Bulbul	PASSERIFORMES	Pycnonotidae	female	female	pair	female	female	pair	-1	-1	0	0
781	Pycnonotus_capensis	Pycnonotus_capensis	Cape Bulbul	PASSERIFORMES	Pycnonotidae	female	female	pair	female	female	pair	-1	-1	0	0
782	Pycnonotus_xanthopygos	Pycnonotus_xanthopygos	White-spectacled Bulbul	PASSERIFORMES	Pycnonotidae	female	female	pair	female	female	pair	-1	-1	0	0
783	Pycnonotus_leucogenys	Pycnonotus_leucogenys	Himalayan Bulbul	PASSERIFORMES	Pycnonotidae	female	female	pair	female	female	pair	-1	-1	0	0
784	Pycnonotus_xantholaemus	Pycnonotus_xantholaemus	Yellow-throated Bulbul	PASSERIFORMES	Pycnonotidae	female	female	pair	female	female	pair	-1	-1	0	0
785	Andropadus_gracilirostris	Andropadus_gracilirostris	Slender-billed Greenbul	PASSERIFORMES	Pycnonotidae	female	pair	pair	female	pair	pair	-1	0	0	0
786	Andropadus_importunus	Andropadus_importunus	Sombre Greenbul	PASSERIFORMES	Pycnonotidae	female	female	pair	female	female	pair	-1	-1	0	0
787	Calyptocichla_serina	Calyptocichla_serina	Golden Greenbul	PASSERIFORMES	Pycnonotidae	female	female	pair	female	female	pair	-1	-1	0	0
788	Chlorocichla_flaviventris	Chlorocichla_flaviventris	Yellow-bellied Greenbul	PASSERIFORMES	Pycnonotidae	pair	female	pair	pair	female	pair	0	-1	0	0
789	Chlorocichla_falkensteini	Chlorocichla_falkensteini	Yellow-necked Greenbul	PASSERIFORMES	Pycnonotidae	female	female	pair	female	female	pair	-1	-1	0	0
790	Bleda_notatus	Bleda_notatus	Lesser Bristlebill	PASSERIFORMES	Pycnonotidae	pair	female	pair	pair	female	pair	0	-1	0	0
791	Alophoixus_flaveolus	Alophoixus_flaveolus	White-throated Bulbul	PASSERIFORMES	Pycnonotidae	pair	pair	pair	pair	pair	pair	0	0	0	0
792	Hypsipetes_crassirostris	Hypsipetes_crassirostris	Seychelles Bulbul	PASSERIFORMES	Pycnonotidae	pair	pair	cooperation	pair	pair	pair	0	0	0	0
793	Hypsipetes_olivaceus	Hypsipetes_olivaceus	Mauritius Black Bulbul	PASSERIFORMES	Pycnonotidae	female	female	cooperation	female	female	pair	-1	-1	0	0
794	Aegithina_nigrolutea	Aegithina_nigrolutea	White-tailed Iora	PASSERIFORMES	Aegithinidae	female	pair	pair	female	pair	pair	-1	0	0	0
795	Ptilogonys_caudatus	Ptilogonys_caudatus	Long-tailed Silky-flycatcher	PASSERIFORMES	Bombycillidae	pair	female	pair	pair	female	pair	0	-1	0	0
796	Phainopepla_nitens	Phainopepla_nitens	Phainopepla	PASSERIFORMES	Bombycillidae	male	pair	pair	male	pair	pair	1	0	0	0
797	Bombycilla_garrulus	Bombycilla_garrulus	Bohemian Waxwing	PASSERIFORMES	Bombycillidae	pair	female	pair	pair	female	pair	0	-1	0	0
798	Bombycilla_cedrorum	Bombycilla_cedrorum	Cedar Waxwing	PASSERIFORMES	Bombycillidae	pair	female	pair	pair	female	pair	0	-1	0	0
799	Hypocolius_ampelinus	Hypocolius_ampelinus	Grey Hypocolius	PASSERIFORMES	Bombycillidae	pair	pair	pair	pair	pair	pair	0	0	0	0
800	Cinclus_cinclus	Cinclus_cinclus	White-throated Dipper	PASSERIFORMES	Cinclidae	pair	female	pair	pair	female	pair	0	-1	0	2
801	Cinclus_mexicanus	Cinclus_mexicanus	American Dipper	PASSERIFORMES	Cinclidae	pair	female	pair	pair	female	pair	0	-1	0	2
802	Catherpes_mexicanus	Catherpes_mexicanus	Canyon Wren	PASSERIFORMES	Troglodytidae	pair	female	pair	pair	female	pair	0	-1	0	0
803	Cistothorus_palustris	Cistothorus_palustris	Marsh Wren	PASSERIFORMES	Troglodytidae	pair	female	pair	pair	female	pair	0	-1	0	3
804	Ferminia_cerverai	Ferminia_cerverai	Zapata Wren	PASSERIFORMES	Troglodytidae	pair	female	pair	pair	female	pair	0	-1	0	0
805	Thryothorus_ludovicianus	Thryothorus_ludovicianus	Carolina Wren	PASSERIFORMES	Troglodytidae	pair	female	pair	pair	female	pair	0	-1	0	1
806	Thryothorus_rutilus	Thryothorus_rutilus	Rufous-breasted Wren	PASSERIFORMES	Troglodytidae	pair	female	pair	pair	female	pair	0	-1	0	0
807	Thryothorus_semibadius	Thryothorus_semibadius	Riverside Wren	PASSERIFORMES	Troglodytidae	pair	female	pair	pair	female	pair	0	-1	0	0
808	Thryothorus_thoracicus	Thryothorus_thoracicus	Stripe-breasted Wren	PASSERIFORMES	Troglodytidae	pair	female	pair	pair	female	pair	0	-1	0	0
809	Troglodytes_troglodytes	Troglodytes_troglodytes	Winter Wren	PASSERIFORMES	Troglodytidae	male	female	pair	male	female	pair	1	-1	0	2
810	Troglodytes_aedon	Troglodytes_aedon	House Wren	PASSERIFORMES	Troglodytidae	pair	female	pair	pair	female	pair	0	-1	0	2
811	Henicorhina_leucophrys	Henicorhina_leucophrys	Grey-breasted Wood-wren	PASSERIFORMES	Troglodytidae	pair	female	pair	pair	female	pair	0	-1	0	0
812	Donacobius_atricapilla	Donacobius_atricapilla	Black-capped Donacobius	PASSERIFORMES	Mimidae	pair	female	cooperation	pair	female	pair	0	-1	0	0
813	Dumetella_carolinensis	Dumetella_carolinensis	Grey Catbird	PASSERIFORMES	Mimidae	pair	female	pair	pair	female	pair	0	-1	0	0
814	Melanotis_hypoleucus	Melanotis_hypoleucus	Blue-and-white Mockingbird	PASSERIFORMES	Mimidae	female	female	pair	female	female	pair	-1	-1	0	0
815	Mimus_polyglottos	Mimus_polyglottos	Northern Mockingbird	PASSERIFORMES	Mimidae	pair	female	pair	pair	female	pair	0	-1	0	1
816	Mimus_gilvus	Mimus_gilvus	Tropical Mockingbird	PASSERIFORMES	Mimidae	pair	pair	cooperation	pair	pair	pair	0	0	0	0
817	Nesomimus_melanotis	Mimus_melanotis	San Cristobal Mockingbird	PASSERIFORMES	Mimidae	pair	female	pair	pair	female	pair	0	-1	0	0
818	Oreoscoptes_montanus	Oreoscoptes_montanus	Sage Thrasher	PASSERIFORMES	Mimidae	pair	pair	pair	pair	pair	pair	0	0	0	0
819	Toxostoma_rufum	Toxostoma_rufum	Brown Thrasher	PASSERIFORMES	Mimidae	pair	pair	pair	pair	pair	pair	0	0	0	0
820	Toxostoma_lecontei	Toxostoma_lecontei	Le Conte's Thrasher	PASSERIFORMES	Mimidae	pair	pair	pair	pair	pair	pair	0	0	0	0
821	Toxostoma_redivivum	Toxostoma_redivivum	California Thrasher	PASSERIFORMES	Mimidae	pair	pair	pair	pair	pair	pair	0	0	0	0
822	Prunella_collaris	Prunella_collaris	Alpine Accentor	PASSERIFORMES	Prunellidae	female	female	cooperation	female	female	pair	-1	-1	0	0
823	Prunella_fulvescens	Prunella_fulvescens	Brown Accentor	PASSERIFORMES	Prunellidae	female	female	cooperation	female	female	pair	-1	-1	0	0
824	Prunella_atrogularis	Prunella_atrogularis	Black-throated Accentor	PASSERIFORMES	Prunellidae	female	female	pair	female	female	pair	-1	-1	0	0
825	Prunella_modularis	Prunella_modularis	Hedge Accentor	PASSERIFORMES	Prunellidae	female	female	cooperation	female	female	pair	-1	-1	0	0
826	Namibornis_herero	Namibornis_herero	Herero Chat	PASSERIFORMES	Muscicapidae	pair	pair	pair	pair	pair	pair	0	0	0	0
827	Bradornis_mariquensis	Bradornis_mariquensis	Marico Flycatcher	PASSERIFORMES	Muscicapidae	female	female	cooperation	female	female	pair	-1	-1	0	0
828	Melaenornis_fischeri	Dioptrornis_fischeri	White-eyed Slaty Flycatcher	PASSERIFORMES	Muscicapidae	pair	pair	pair	pair	pair	pair	0	0	0	0
829	Melaenornis_pammelaina	Melaenornis_pammelaina	Southern Black Flycatcher	PASSERIFORMES	Muscicapidae	female	female	pair	female	female	pair	-1	-1	0	0
830	Sigelus_silens	Sigelus_silens	Fiscal Flycatcher	PASSERIFORMES	Muscicapidae	female	female	pair	female	female	pair	-1	-1	0	0
831	Fraseria_cinerascens	Fraseria_cinerascens	White-browed Forest Flycatcher	PASSERIFORMES	Muscicapidae	female	female	pair	female	female	pair	-1	-1	0	0
832	Muscicapa_striata	Muscicapa_striata	Spotted Flycatcher	PASSERIFORMES	Muscicapidae	pair	female	pair	pair	female	pair	0	-1	0	1
833	Muscicapa_griseisticta	Muscicapa_griseisticta	Grey-streaked Flycatcher	PASSERIFORMES	Muscicapidae	pair	female	pair	pair	female	pair	0	-1	0	0
834	Muscicapa_cassini	Muscicapa_cassini	Cassin's Grey Flycatcher	PASSERIFORMES	Muscicapidae	female	female	pair	female	female	pair	-1	-1	0	0
835	Muscicapa_adusta	Muscicapa_adusta	African Dusky Flycatcher	PASSERIFORMES	Muscicapidae	pair	female	pair	pair	female	pair	0	-1	0	0
836	Muscicapa_sethsmithi	Muscicapa_sethsmithi	Yellow-footed Flycatcher	PASSERIFORMES	Muscicapidae	female	female	pair	female	female	pair	-1	-1	0	0
837	Muscicapa_infuscata	Muscicapa_infuscata	Sooty Flycatcher	PASSERIFORMES	Muscicapidae	female	female	cooperation	female	female	pair	-1	-1	0	0
838	Myioparus_griseigularis	Myioparus_griseigularis	Grey-throated Tit-flycatcher	PASSERIFORMES	Muscicapidae	female	female	pair	female	female	pair	-1	-1	0	0
839	Myioparus_plumbeus	Myioparus_plumbeus	Grey Tit-flycatcher	PASSERIFORMES	Muscicapidae	pair	pair	pair	pair	pair	pair	0	0	0	0
840	Ficedula_hypoleuca	Ficedula_hypoleuca	European Pied Flycatcher	PASSERIFORMES	Muscicapidae	female	female	pair	female	female	pair	-1	-1	0	2
841	Ficedula_semitorquata	Ficedula_semitorquata	Semi-collared Flycatcher	PASSERIFORMES	Muscicapidae	female	female	pair	female	female	pair	-1	-1	0	2
842	Ficedula_parva	Ficedula_parva	Red-breasted Flycatcher	PASSERIFORMES	Muscicapidae	female	female	pair	female	female	pair	-1	-1	0	0
843	Ficedula_hyperythra	Ficedula_hyperythra	Snowy-browed Flycatcher	PASSERIFORMES	Muscicapidae	pair	pair	pair	pair	pair	pair	0	0	0	0
844	Ficedula_westermanni	Ficedula_westermanni	Little Pied Flycatcher	PASSERIFORMES	Muscicapidae	pair	pair	pair	pair	pair	pair	0	0	0	0
845	Eumyias_thalassinus	Eumyias_thalassinus	Verditer Flycatcher	PASSERIFORMES	Muscicapidae	pair	pair	pair	pair	pair	pair	0	0	0	0
846	Cyornis_turcosus	Cyornis_turcosus	Malaysian Blue-flycatcher	PASSERIFORMES	Muscicapidae	female	female	pair	female	female	pair	-1	-1	0	0
847	Batis_capensis	Batis_capensis	Cape Batis	PASSERIFORMES	Platysteiridae	pair	female	pair	pair	female	pair	0	-1	0	0
848	Rhipidura_albiscapa	NA	NA	PASSERIFORMES	NA	pair	pair	pair	pair	pair	pair	0	0	0	NA
849	Rhipidura_fuliginosa	Rhipidura_fuliginosa	Grey Fantail	PASSERIFORMES	Rhipiduridae	pair	pair	pair	pair	pair	pair	0	0	0	0
850	Rhipidura_rufifrons	Rhipidura_rufifrons	Rufous Fantail	PASSERIFORMES	Rhipiduridae	pair	pair	pair	pair	pair	pair	0	0	0	0
851	Rhipidura_aureola	Rhipidura_aureola	White-browed Fantail	PASSERIFORMES	Rhipiduridae	pair	pair	pair	pair	pair	pair	0	0	0	0
852	Rhipidura_leucophrys	Rhipidura_leucophrys	Willie-wagtail	PASSERIFORMES	Rhipiduridae	pair	pair	pair	pair	pair	pair	0	0	0	0
853	Trochocercus_nitens	Trochocercus_nitens	Blue-headed Crested-flycatcher	PASSERIFORMES	Monarchidae	pair	pair	pair	pair	pair	pair	0	0	0	0
854	Terpsiphone_rufiventer	Terpsiphone_rufiventer	Black-headed Paradise-flycatcher	PASSERIFORMES	Monarchidae	pair	pair	pair	pair	pair	pair	0	0	0	0
855	Terpsiphone_batesi	NA	NA	PASSERIFORMES	NA	pair	pair	pair	pair	pair	pair	0	0	0	NA
856	Terpsiphone_viridis	Terpsiphone_viridis	African Paradise-flycatcher	PASSERIFORMES	Monarchidae	pair	pair	pair	pair	pair	pair	0	0	0	0
857	Terpsiphone_paradisi	Terpsiphone_paradisi	Asian Paradise-flycatcher	PASSERIFORMES	Monarchidae	pair	pair	pair	pair	pair	pair	0	0	0	0
858	Terpsiphone_mutata	Terpsiphone_mutata	Madagascar Paradise-flycatcher	PASSERIFORMES	Monarchidae	pair	pair	pair	pair	pair	pair	0	0	0	0
859	Terpsiphone_corvina	Terpsiphone_corvina	Seychelles Paradise-flycatcher	PASSERIFORMES	Monarchidae	pair	pair	pair	pair	pair	pair	0	0	0	0
860	Chasiempis_sandwichensis	Chasiempis_sandwichensis	Elepaio	PASSERIFORMES	Monarchidae	pair	pair	pair	pair	pair	pair	0	0	0	0
861	Monarcha_melanopsis	Monarcha_melanopsis	Black-faced Monarch	PASSERIFORMES	Monarchidae	female	pair	pair	female	pair	pair	-1	0	0	0
862	Monarcha_leucotis	Monarcha_leucotis	White-eared Monarch	PASSERIFORMES	Monarchidae	pair	pair	pair	pair	pair	pair	0	0	0	0
863	Arses_lorealis	Arses_telescophthalmus	Frilled Monarch	PASSERIFORMES	Monarchidae	pair	pair	pair	pair	pair	pair	0	0	0	0
864	Myiagra_rubecula	Myiagra_rubecula	Leaden Flycatcher	PASSERIFORMES	Monarchidae	pair	pair	pair	pair	pair	pair	0	0	0	0
865	Myiagra_caledonica	Myiagra_caledonica	Melanesian Flycatcher	PASSERIFORMES	Monarchidae	pair	pair	pair	pair	pair	pair	0	0	0	0
866	Myiagra_vanikorensis	Myiagra_vanikorensis	Vanikoro Flycatcher	PASSERIFORMES	Monarchidae	pair	pair	pair	pair	pair	pair	0	0	0	0
867	Myiagra_azureocapilla	Myiagra_azureocapilla	Blue-crested Flycatcher	PASSERIFORMES	Monarchidae	pair	female	pair	pair	female	pair	0	-1	0	0
868	Myiagra_cyanoleuca	Myiagra_cyanoleuca	Satin Flycatcher	PASSERIFORMES	Monarchidae	pair	pair	pair	pair	pair	pair	0	0	0	0
869	Myiagra_nana	NA	NA	PASSERIFORMES	NA	pair	pair	pair	pair	pair	pair	0	0	0	NA
870	Myiagra_inquieta	Myiagra_inquieta	Restless Flycatcher	PASSERIFORMES	Monarchidae	pair	pair	pair	pair	pair	pair	0	0	0	0
871	Machaerirhynchus_flaviventer	Machaerirhynchus_flaviventer	Yellow-breasted Boatbill	PASSERIFORMES	Machaerirhynchidae	pair	pair	pair	pair	pair	pair	0	0	0	0
872	Erythrocercus_mccallii	Erythrocercus_mccallii	Chestnut-capped Flycatcher	PASSERIFORMES	Monarchidae	cooperation	female	cooperation	pair	female	pair	0	-1	0	1
873	Regulus_regulus	Regulus_regulus	Goldcrest	PASSERIFORMES	Reguliidae	pair	female	pair	pair	female	pair	0	-1	0	0
874	Polioptila_caerulea	Polioptila_caerulea	Blue-grey Gnatcatcher	PASSERIFORMES	Polioptilidae	pair	pair	pair	pair	pair	pair	0	0	0	0
875	Polioptila_melanura	Polioptila_melanura	Black-tailed Gnatcatcher	PASSERIFORMES	Polioptilidae	pair	pair	pair	pair	pair	pair	0	0	0	0
876	Polioptila_californica	Polioptila_californica	California Gnatcatcher	PASSERIFORMES	Polioptilidae	pair	pair	pair	pair	pair	pair	0	0	0	0
877	Polioptila_plumbea	Polioptila_plumbea	Tropical Gnatcatcher	PASSERIFORMES	Polioptilidae	pair	pair	pair	pair	pair	pair	0	0	0	0
878	Polioptila_dumicola	Polioptila_dumicola	Masked Gnatcatcher	PASSERIFORMES	Polioptilidae	pair	pair	cooperation	pair	pair	pair	0	0	0	0
879	Orthotomus_sutorius	Orthotomus_sutorius	Common Tailorbird	PASSERIFORMES	Sylviidae	pair	pair	pair	pair	pair	pair	0	0	0	0
880	Prinia_crinigera	Prinia_crinigera	Striated Prinia	PASSERIFORMES	Cisticolidae	pair	pair	pair	pair	pair	pair	0	0	0	0
881	Prinia_gracilis	Prinia_gracilis	Graceful Prinia	PASSERIFORMES	Cisticolidae	pair	pair	pair	pair	pair	pair	0	0	0	0
882	Prinia_subflava	Prinia_subflava	Tawny-flanked Prinia	PASSERIFORMES	Cisticolidae	pair	pair	pair	pair	pair	pair	0	0	0	0
883	Prinia_maculosa	Prinia_maculosa	Karoo Prinia	PASSERIFORMES	Cisticolidae	pair	female	pair	pair	female	pair	0	-1	0	0
884	Cisticola_erythrops	Cisticola_erythrops	Red-faced Cisticola	PASSERIFORMES	Cisticolidae	pair	female	pair	pair	female	pair	0	-1	0	0
885	Cisticola_anonymus	Cisticola_anonymus	Chattering Cisticola	PASSERIFORMES	Cisticolidae	female	female	female	female	female	female	-1	-1	-1	0
886	Cisticola_pipiens	Cisticola_pipiens	Chirping Cisticola	PASSERIFORMES	Cisticolidae	pair	pair	pair	pair	pair	pair	0	0	0	0
887	Cisticola_juncidis	Cisticola_juncidis	Zitting Cisticola	PASSERIFORMES	Cisticolidae	pair	female	female	pair	female	female	0	-1	-1	3
888	Scotocerca_inquieta	Scotocerca_inquieta	Streaked Scrub-warbler	PASSERIFORMES	Cisticolidae	pair	pair	pair	pair	pair	pair	0	0	0	0
889	Eminia_lepida	Eminia_lepida	Grey-capped Warbler	PASSERIFORMES	Cisticolidae	pair	female	pair	pair	female	pair	0	-1	0	0
890	Apalis_thoracica	Apalis_thoracica	Bar-throated Apalis	PASSERIFORMES	Cisticolidae	pair	female	pair	pair	female	pair	0	-1	0	0
891	Apalis_cinerea	Apalis_cinerea	Grey Apalis	PASSERIFORMES	Cisticolidae	pair	female	pair	pair	female	pair	0	-1	0	0
892	Camaroptera_brachyura	Camaroptera_brachyura	Green-backed Camaroptera	PASSERIFORMES	Cisticolidae	pair	female	pair	pair	female	pair	0	-1	0	0
893	Megalurus_punctatus	Bowdleria_punctata	New Zealand Fernbird	PASSERIFORMES	Sylviidae	pair	pair	pair	pair	pair	pair	0	0	0	0
894	Bradypterus_sylvaticus	Bradypterus_sylvaticus	Knysna Warbler	PASSERIFORMES	Sylviidae	female	female	pair	female	female	pair	-1	-1	0	0
895	Acrocephalus_melanopogon	Acrocephalus_melanopogon	Moustached Warbler	PASSERIFORMES	Sylviidae	female	pair	pair	female	pair	pair	-1	0	0	0
896	Acrocephalus_agricola	Acrocephalus_agricola	Paddyfield Warbler	PASSERIFORMES	Sylviidae	pair	female	pair	pair	female	pair	0	-1	0	0
897	Acrocephalus_scirpaceus	Acrocephalus_scirpaceus	Eurasian Reed-warbler	PASSERIFORMES	Sylviidae	female	pair	pair	female	pair	pair	-1	0	0	3
898	Acrocephalus_palustris	Acrocephalus_palustris	Marsh Warbler	PASSERIFORMES	Sylviidae	female	pair	pair	female	pair	pair	-1	0	0	2
899	Acrocephalus_arundinaceus	Acrocephalus_arundinaceus	Great Reed-warbler	PASSERIFORMES	Sylviidae	female	female	pair	female	female	pair	-1	-1	0	2
900	Acrocephalus_stentoreus	Acrocephalus_stentoreus	Clamorous Reed-warbler	PASSERIFORMES	Sylviidae	pair	female	pair	pair	female	pair	0	-1	0	2
901	Acrocephalus_australis	Acrocephalus_australis	Australian Reed-warbler	PASSERIFORMES	Sylviidae	pair	female	pair	pair	female	pair	0	-1	0	2
902	Acrocephalus_familiaris	Acrocephalus_familiaris	Millerbird	PASSERIFORMES	Sylviidae	pair	pair	pair	pair	pair	pair	0	0	0	0
903	Acrocephalus_aedon	Acrocephalus_aedon	Thick-billed Warbler	PASSERIFORMES	Sylviidae	female	female	pair	female	female	pair	-1	-1	0	0
904	Phylloscopus_trochilus	Phylloscopus_trochilus	Willow Warbler	PASSERIFORMES	Sylviidae	pair	female	pair	pair	female	pair	0	-1	0	2
905	Phylloscopus_bonelli	Phylloscopus_bonelli	Bonelli's Warbler	PASSERIFORMES	Sylviidae	female	female	pair	female	female	pair	-1	-1	0	0
906	Phylloscopus_sibilatrix	Phylloscopus_sibilatrix	Wood Warbler	PASSERIFORMES	Sylviidae	female	female	pair	female	female	pair	-1	-1	0	2
907	Phylloscopus_affinis	Phylloscopus_affinis	Tickell's Leaf-warbler	PASSERIFORMES	Sylviidae	pair	pair	pair	pair	pair	pair	0	0	0	0
908	Phylloscopus_proregulus	Phylloscopus_proregulus	Lemon-rumped Warbler	PASSERIFORMES	Sylviidae	female	female	pair	female	female	pair	-1	-1	0	0
909	Phylloscopus_chloronotus	Phylloscopus_chloronotus	Pale-rumped Warbler	PASSERIFORMES	Sylviidae	female	female	pair	female	female	pair	-1	-1	0	0
910	Phylloscopus_inornatus	Phylloscopus_inornatus	Inornate Warbler	PASSERIFORMES	Sylviidae	female	female	pair	female	female	pair	-1	-1	0	0
911	Phylloscopus_borealis	Phylloscopus_borealis	Arctic Warbler	PASSERIFORMES	Sylviidae	female	female	pair	female	female	pair	-1	-1	0	2
912	Phylloscopus_nitidus	Phylloscopus_nitidus	Green Warbler	PASSERIFORMES	Sylviidae	female	female	pair	female	female	pair	-1	-1	0	0
913	Phylloscopus_trochiloides	Phylloscopus_trochiloides	Greenish Warbler	PASSERIFORMES	Sylviidae	female	female	pair	female	female	pair	-1	-1	0	0
914	Phylloscopus_occipitalis	Phylloscopus_occipitalis	Western Crowned Warbler	PASSERIFORMES	Sylviidae	female	female	pair	female	female	pair	-1	-1	0	0
915	Sylvia_atricapilla	Sylvia_atricapilla	Blackcap	PASSERIFORMES	Sylviidae	pair	pair	pair	pair	pair	pair	0	0	0	1
916	Sylvia_nisoria	Sylvia_nisoria	Barred Warbler	PASSERIFORMES	Sylviidae	female	pair	pair	female	pair	pair	-1	0	0	3
917	Sylvia_althaea	Sylvia_althaea	Hume's Whitethroat	PASSERIFORMES	Sylviidae	pair	pair	pair	pair	pair	pair	0	0	0	0
918	Sylvia_hortensis	Sylvia_hortensis	Orphean Warbler	PASSERIFORMES	Sylviidae	pair	pair	pair	pair	pair	pair	0	0	0	0
919	Sylvia_leucomelaena	Sylvia_leucomelaena	Arabian Warbler	PASSERIFORMES	Sylviidae	pair	pair	pair	pair	pair	pair	0	0	0	0
920	Sylvia_undata	Sylvia_undata	Dartford Warbler	PASSERIFORMES	Sylviidae	pair	pair	pair	pair	pair	pair	0	0	0	0
921	Sylvia_sarda	Sylvia_sarda	Marmora's Warbler	PASSERIFORMES	Sylviidae	pair	pair	pair	pair	pair	pair	0	0	0	0
922	Sylvia_balearica	NA	NA	PASSERIFORMES	NA	pair	pair	pair	pair	pair	pair	0	0	0	NA
923	Sylvia_conspicillata	Sylvia_conspicillata	Spectacled Warbler	PASSERIFORMES	Sylviidae	pair	pair	pair	pair	pair	pair	0	0	0	0
924	Sylvia_cantillans	Sylvia_cantillans	Subalpine Warbler	PASSERIFORMES	Sylviidae	pair	pair	pair	pair	pair	pair	0	0	0	0
925	Sylvia_melanocephala	Sylvia_melanocephala	Sardinian Warbler	PASSERIFORMES	Sylviidae	pair	pair	pair	pair	pair	pair	0	0	0	0
926	Sylvia_mystacea	Sylvia_mystacea	Menetries's Warbler	PASSERIFORMES	Sylviidae	pair	pair	pair	pair	pair	pair	0	0	0	0
927	Sylvia_melanothorax	Sylvia_melanothorax	Cyprus Warbler	PASSERIFORMES	Sylviidae	female	pair	pair	female	pair	pair	-1	0	0	0
928	Sylvia_lugens	Sylvia_lugens	Brown Warbler	PASSERIFORMES	Sylviidae	pair	pair	pair	pair	pair	pair	0	0	0	0
929	Sylvia_boehmi	Sylvia_boehmi	Banded Warbler	PASSERIFORMES	Sylviidae	pair	pair	pair	pair	pair	pair	0	0	0	0
930	Chrysomma_sinense	Chrysomma_sinense	Yellow-eyed Babbler	PASSERIFORMES	Timaliidae	pair	pair	pair	pair	pair	pair	0	0	0	0
931	Chamaea_fasciata	Chamaea_fasciata	Wrentit	PASSERIFORMES	Timaliidae	pair	pair	pair	pair	pair	pair	0	0	0	0
932	Yuhina_brunneiceps	Yuhina_brunneiceps	Taiwan Yuhina	PASSERIFORMES	Timaliidae	cooperation	cooperation	cooperation	pair	pair	pair	0	0	0	0
933	Yuhina_flavicollis	Yuhina_flavicollis	Whiskered Yuhina	PASSERIFORMES	Timaliidae	pair	pair	pair	pair	pair	pair	0	0	0	0
934	Pomatorhinus_erythrogenys	Pomatorhinus_erythrogenys	Rusty-cheeked Scimitar-babbler	PASSERIFORMES	Timaliidae	pair	pair	pair	pair	pair	pair	0	0	0	0
935	Turdoides_caudata	Turdoides_caudata	Common Babbler	PASSERIFORMES	Timaliidae	pair	pair	cooperation	pair	pair	pair	0	0	0	0
936	Turdoides_squamiceps	Turdoides_squamiceps	Arabian Babbler	PASSERIFORMES	Timaliidae	cooperation	cooperation	cooperation	pair	pair	pair	0	0	0	0
937	Turdoides_affinis	Turdoides_affinis	Yellow-billed Babbler	PASSERIFORMES	Timaliidae	cooperation	cooperation	cooperation	pair	pair	pair	0	0	0	0
938	Turdoides_jardineii	Turdoides_jardineii	Arrow-marked Babbler	PASSERIFORMES	Timaliidae	cooperation	cooperation	cooperation	pair	pair	pair	0	0	0	0
939	Strophocincla_fairbanki	Strophocincla_fairbanki	Kerala Laughingthrush	PASSERIFORMES	Timaliidae	pair	pair	pair	pair	pair	pair	0	0	0	0
940	Mesia_argentauris	Leiothrix_argentauris	Silver-eared Mesia	PASSERIFORMES	Timaliidae	pair	pair	pair	pair	pair	pair	0	0	0	0
941	Leiothrix_lutea	Leiothrix_lutea	Red-billed Leiothrix	PASSERIFORMES	Timaliidae	pair	pair	pair	pair	pair	pair	0	0	0	0
942	Malacias_gracilis	Heterophasia_gracilis	Grey Sibia	PASSERIFORMES	Timaliidae	pair	pair	pair	pair	pair	pair	0	0	0	0
943	Chaetops_frenatus	Chaetops_frenatus	Cape Rock-jumper	PASSERIFORMES	Turdidae	pair	pair	cooperation	pair	pair	pair	0	0	0	0
944	Chaetops_aurantius	Chaetops_aurantius	Drakensberg Rockjumper	PASSERIFORMES	Turdidae	pair	pair	cooperation	pair	pair	pair	0	0	0	0
945	Panurus_biarmicus	Panurus_biarmicus	Bearded Parrotbill	PASSERIFORMES	Timaliidae	pair	pair	pair	pair	pair	pair	0	0	0	1
946	Paradoxornis_webbianus	Paradoxornis_webbianus	Vinous-throated Parrotbill	PASSERIFORMES	Timaliidae	pair	pair	pair	pair	pair	pair	0	0	0	0
947	Pomatostomus_temporalis	Pomatostomus_temporalis	Grey-crowned Babbler	PASSERIFORMES	Pomatostomidae	cooperation	female	cooperation	pair	female	pair	0	-1	0	0
948	Pomatostomus_superciliosus	Pomatostomus_superciliosus	White-browed Babbler	PASSERIFORMES	Pomatostomidae	female	female	cooperation	female	female	pair	-1	-1	0	0
949	Orthonyx_temminckii	Orthonyx_temminckii	Australian Logrunner	PASSERIFORMES	Orthonychidae	female	female	pair	female	female	pair	-1	-1	0	0
950	Orthonyx_spaldingii	Orthonyx_spaldingii	Chowchilla	PASSERIFORMES	Orthonychidae	female	female	pair	female	female	pair	-1	-1	0	0
951	Cinclosoma_punctatum	Cinclosoma_punctatum	Spotted Quail-thrush	PASSERIFORMES	Cinclosomatidae	female	female	pair	female	female	pair	-1	-1	0	0
952	Psophodes_nigrogularis	Psophodes_nigrogularis	Western Whipbird	PASSERIFORMES	Eupetidae	female	pair	pair	female	pair	pair	-1	0	0	0
953	Falcunculus_frontatus	Falcunculus_frontatus	Crested Shrike-tit	PASSERIFORMES	Falcunculidae	female	pair	cooperation	female	pair	pair	-1	0	0	0
954	Pachycephala_olivacea	Pachycephala_olivacea	Olive Whistler	PASSERIFORMES	Pachycephalidae	pair	pair	pair	pair	pair	pair	0	0	0	0
955	Pachycephala_rufogularis	Pachycephala_rufogularis	Red-lored Whistler	PASSERIFORMES	Pachycephalidae	pair	pair	pair	pair	pair	pair	0	0	0	0
956	Pachycephala_pectoralis	Pachycephala_pectoralis	Golden Whistler	PASSERIFORMES	Pachycephalidae	pair	pair	pair	pair	pair	pair	0	0	0	0
957	Pachycephala_rufiventris	Pachycephala_rufiventris	Rufous Whistler	PASSERIFORMES	Pachycephalidae	female	pair	pair	female	pair	pair	-1	0	0	0
958	Pachycephala_lanioides	Pachycephala_lanioides	White-breasted Whistler	PASSERIFORMES	Pachycephalidae	pair	pair	pair	pair	pair	pair	0	0	0	0
959	Colluricincla_harmonica	Colluricincla_harmonica	Grey Shrike-thrush	PASSERIFORMES	Colluricinclidae	pair	female	pair	pair	female	pair	0	-1	0	0
960	Mohoua_albicilla	Mohoua_albicilla	Whitehead	PASSERIFORMES	Acanthizidae	female	female	cooperation	female	female	pair	-1	-1	0	0
961	Mohoua_ochrocephala	Mohoua_ochrocephala	Yellowhead	PASSERIFORMES	Acanthizidae	female	female	cooperation	female	female	pair	-1	-1	0	0
962	Mohoua_novaeseelandiae	Mohoua_novaeseelandiae	Pipipi	PASSERIFORMES	Acanthizidae	female	female	pair	female	female	pair	-1	-1	0	0
963	Heteromyias_cinereifrons	NA	NA	PASSERIFORMES	NA	female	pair	pair	female	pair	pair	-1	0	0	NA
964	Poecilodryas_superciliosa	Poecilodryas_superciliosa	White-browed Robin	PASSERIFORMES	Petroicidae	female	female	pair	female	female	pair	-1	-1	0	0
965	Poecilodryas_cerviniventris	Poecilodryas_cerviniventris	Buff-sided Robin	PASSERIFORMES	Petroicidae	female	female	pair	female	female	pair	-1	-1	0	0
966	Tregellasia_capito	Tregellasia_capito	Pale-yellow Robin	PASSERIFORMES	Petroicidae	female	female	cooperation	female	female	pair	-1	-1	0	0
967	Eopsaltria_georgiana	Eopsaltria_georgiana	White-breasted Robin	PASSERIFORMES	Petroicidae	female	female	cooperation	female	female	pair	-1	-1	0	0
968	Eopsaltria_australis	Eopsaltria_australis	Eastern Yellow Robin	PASSERIFORMES	Petroicidae	female	female	cooperation	female	female	pair	-1	-1	0	0
969	Eopsaltria_griseogularis	Eopsaltria_griseogularis	Western Yellow Robin	PASSERIFORMES	Petroicidae	female	female	cooperation	female	female	pair	-1	-1	0	0
970	Peneoenanthe_pulverulenta	Eopsaltria_pulverulenta	Mangrove Robin	PASSERIFORMES	Petroicidae	female	female	pair	female	female	pair	-1	-1	0	0
971	Melanodryas_cucullata	Melanodryas_cucullata	Hooded Robin	PASSERIFORMES	Petroicidae	female	female	cooperation	female	female	pair	-1	-1	0	0
972	Melanodryas_vittata	Melanodryas_vittata	Dusky Robin	PASSERIFORMES	Petroicidae	female	female	cooperation	female	female	pair	-1	-1	0	0
973	Petroica_rosea	Petroica_rosea	Rose Robin	PASSERIFORMES	Petroicidae	female	female	pair	female	female	pair	-1	-1	0	0
974	Petroica_rodinogaster	Petroica_rodinogaster	Pink Robin	PASSERIFORMES	Petroicidae	female	female	pair	female	female	pair	-1	-1	0	0
975	Petroica_phoenicea	Petroica_phoenicea	Flame Robin	PASSERIFORMES	Petroicidae	female	female	pair	female	female	pair	-1	-1	0	0
976	Petroica_boodang	NA	Scarlet Robin	PASSERIFORMES	NA	female	female	pair	female	female	pair	-1	-1	0	NA
977	Petroica_macrocephala	Petroica_macrocephala	Tomtit	PASSERIFORMES	Petroicidae	female	female	pair	female	female	pair	-1	-1	0	0
978	Petroica_goodenovii	Petroica_goodenovii	Red-capped Robin	PASSERIFORMES	Petroicidae	female	female	pair	female	female	pair	-1	-1	0	0
979	Petroica_australis	Petroica_australis	New Zealand Robin	PASSERIFORMES	Petroicidae	female	female	pair	female	female	pair	-1	-1	0	0
980	Petroica_traversi	Petroica_traversi	Black Robin	PASSERIFORMES	Petroicidae	female	female	pair	female	female	pair	-1	-1	0	0
981	Microeca_fascinans	Microeca_fascinans	Jacky-winter	PASSERIFORMES	Petroicidae	female	female	pair	female	female	pair	-1	-1	0	0
982	Malurus_lamberti	Malurus_lamberti	Variegated Fairywren	PASSERIFORMES	Maluridae	female	female	cooperation	female	female	pair	-1	-1	0	0
983	Malurus_pulcherrimus	Malurus_pulcherrimus	Blue-breasted Fairywren	PASSERIFORMES	Maluridae	female	female	cooperation	female	female	pair	-1	-1	0	0
984	Malurus_elegans	Malurus_elegans	Red-winged Fairywren	PASSERIFORMES	Maluridae	female	female	cooperation	female	female	pair	-1	-1	0	0
985	Malurus_cyaneus	Malurus_cyaneus	Superb Fairywren	PASSERIFORMES	Maluridae	female	female	cooperation	female	female	pair	-1	-1	0	0
986	Malurus_splendens	Malurus_splendens	Splendid Fairywren	PASSERIFORMES	Maluridae	female	female	cooperation	female	female	pair	-1	-1	0	0
987	Malurus_melanocephalus	Malurus_melanocephalus	Red-backed Fairywren	PASSERIFORMES	Maluridae	female	female	cooperation	female	female	pair	-1	-1	0	0
988	Malurus_leucopterus	Malurus_leucopterus	White-winged Fairywren	PASSERIFORMES	Maluridae	female	female	cooperation	female	female	pair	-1	-1	0	0
989	Stipiturus_malachurus	Stipiturus_malachurus	Southern Emuwren	PASSERIFORMES	Maluridae	female	female	cooperation	female	female	pair	-1	-1	0	0
990	Amytornis_textilis	Amytornis_textilis	Thick-billed Grasswren	PASSERIFORMES	Maluridae	female	female	pair	female	female	pair	-1	-1	0	0
991	Dasyornis_broadbenti	Dasyornis_broadbenti	Rufous Bristlebird	PASSERIFORMES	Dasyornithidae	female	female	pair	female	female	pair	-1	-1	0	0
992	Oreoscopus_gutturalis	Oreoscopus_gutturalis	Fernwren	PASSERIFORMES	Acanthizidae	pair	female	pair	pair	female	pair	0	-1	0	0
993	Smicrornis_brevirostris	Smicrornis_brevirostris	Weebill	PASSERIFORMES	Acanthizidae	cooperation	pair	cooperation	pair	pair	pair	0	0	0	0
994	Gerygone_mouki	Gerygone_mouki	Brown Gerygone	PASSERIFORMES	Acanthizidae	female	pair	pair	female	pair	pair	-1	0	0	0
995	Gerygone_albofrontata	Gerygone_albofrontata	Chatham Gerygone	PASSERIFORMES	Acanthizidae	female	female	pair	female	female	pair	-1	-1	0	0
996	Gerygone_magnirostris	Gerygone_magnirostris	Large-billed Gerygone	PASSERIFORMES	Acanthizidae	pair	female	pair	pair	female	pair	0	-1	0	0
997	Gerygone_palpebrosa	Gerygone_palpebrosa	Fairy Gerygone	PASSERIFORMES	Acanthizidae	pair	female	pair	pair	female	pair	0	-1	0	0
998	Acanthiza_pusilla	Acanthiza_pusilla	Brown Thornbill	PASSERIFORMES	Acanthizidae	female	female	pair	female	female	pair	-1	-1	0	0
999	Acanthiza_reguloides	Acanthiza_reguloides	Buff-rumped Thornbill	PASSERIFORMES	Acanthizidae	female	female	cooperation	female	female	pair	-1	-1	0	0
1000	Acanthiza_chrysorrhoa	Acanthiza_chrysorrhoa	Yellow-rumped Thornbill	PASSERIFORMES	Acanthizidae	pair	female	pair	pair	female	pair	0	-1	0	0
1001	Acanthiza_lineata	Acanthiza_lineata	Striated Thornbill	PASSERIFORMES	Acanthizidae	pair	female	cooperation	pair	female	pair	0	-1	0	0
1002	Epthianura_tricolor	Epthianura_tricolor	Crimson Chat	PASSERIFORMES	Meliphagidae	pair	pair	pair	pair	pair	pair	0	0	0	0
1003	Epthianura_aurifrons	Epthianura_aurifrons	Orange Chat	PASSERIFORMES	Meliphagidae	pair	pair	pair	pair	pair	pair	0	0	0	0
1004	Epthianura_albifrons	Epthianura_albifrons	White-fronted Chat	PASSERIFORMES	Meliphagidae	female	pair	pair	female	pair	pair	-1	0	0	0
1005	Ashbyia_lovensis	Ashbyia_lovensis	Gibberbird	PASSERIFORMES	Meliphagidae	pair	pair	pair	pair	pair	pair	0	0	0	0
1006	Daphoenositta_chrysoptera	Daphoenositta_chrysoptera	Varied Sittella	PASSERIFORMES	Neosittidae	cooperation	female	cooperation	pair	female	pair	0	-1	0	0
1007	Cormobates_leucophaea	Cormobates_leucophaea	White-throated Treecreeper	PASSERIFORMES	Climacteridae	female	female	pair	female	female	pair	-1	-1	0	0
1008	Climacteris_erythrops	Climacteris_erythrops	Red-browed Treecreeper	PASSERIFORMES	Climacteridae	pair	female	cooperation	pair	female	pair	0	-1	0	0
1009	Climacteris_picumnus	Climacteris_picumnus	Brown Treecreeper	PASSERIFORMES	Climacteridae	cooperation	female	cooperation	pair	female	pair	0	-1	0	0
1010	Climacteris_rufus	Climacteris_rufus	Rufous Treecreeper	PASSERIFORMES	Climacteridae	cooperation	female	cooperation	pair	female	pair	0	-1	0	0
1011	Poecile_lugubris	Parus_lugubris	Sombre Tit	PASSERIFORMES	Paridae	female	female	pair	female	female	pair	-1	-1	0	0
1012	Poecile_palustris	Parus_palustris	Marsh Tit	PASSERIFORMES	Paridae	female	female	pair	female	female	pair	-1	-1	0	0
1013	Poecile_montanus	Parus_montanus	Willow Tit	PASSERIFORMES	Paridae	female	female	pair	female	female	pair	-1	-1	0	0
1014	Poecile_carolinensis	Parus_carolinensis	Carolina Chickadee	PASSERIFORMES	Paridae	pair	female	pair	pair	female	pair	0	-1	0	0
1015	Poecile_atricapillus	Parus_atricapillus	Black-capped Chickadee	PASSERIFORMES	Paridae	pair	female	pair	pair	female	pair	0	-1	0	0
1016	Poecile_gambeli	Parus_gambeli	Mountain Chickadee	PASSERIFORMES	Paridae	pair	female	pair	pair	female	pair	0	-1	0	0
1017	Poecile_sclateri	Parus_sclateri	Mexican Chickadee	PASSERIFORMES	Paridae	female	female	pair	female	female	pair	-1	-1	0	0
1018	Poecile_rufescens	Parus_rufescens	Chestnut-backed Chickadee	PASSERIFORMES	Paridae	female	female	pair	female	female	pair	-1	-1	0	0
1019	Poecile_varius	Parus_varius	Varied Tit	PASSERIFORMES	Paridae	female	female	pair	female	female	pair	-1	-1	0	0
1020	Periparus_rufonuchalis	Parus_rufonuchalis	Dark-grey Tit	PASSERIFORMES	Paridae	pair	female	pair	pair	female	pair	0	-1	0	0
1021	Periparus_ater	Parus_ater	Coal Tit	PASSERIFORMES	Paridae	female	female	pair	female	female	pair	-1	-1	0	0
1022	Lophophanes_cristatus	Parus_cristatus	Crested Tit	PASSERIFORMES	Paridae	female	female	pair	female	female	pair	-1	-1	0	0
1023	Baeolophus_inornatus	Baeolophus_inornatus	Oak Titmouse	PASSERIFORMES	Paridae	female	female	pair	female	female	pair	-1	-1	0	0
1024	Baeolophus_bicolor	Baeolophus_bicolor	Tufted Titmouse	PASSERIFORMES	Paridae	female	female	pair	female	female	pair	-1	-1	0	0
1025	Baeolophus_atricristatus	Baeolophus_atricristatus	Black-crested Titmouse	PASSERIFORMES	Paridae	female	female	pair	female	female	pair	-1	-1	0	0
1026	Parus_niger	Parus_niger	Black Tit	PASSERIFORMES	Paridae	female	female	cooperation	female	female	pair	-1	-1	0	0
1027	Parus_carpi	Parus_carpi	Carp's Black Tit	PASSERIFORMES	Paridae	female	female	cooperation	female	female	pair	-1	-1	0	0
1028	Parus_major	Parus_major	Great Tit	PASSERIFORMES	Paridae	female	female	pair	female	female	pair	-1	-1	0	1
1029	Parus_monticolus	Parus_monticolus	Green-backed Tit	PASSERIFORMES	Paridae	female	female	pair	female	female	pair	-1	-1	0	0
1030	Cyanistes_caeruleus	Parus_caeruleus	Blue Tit	PASSERIFORMES	Paridae	female	female	pair	female	female	pair	-1	-1	0	2
1031	Remiz_pendulinus	Remiz_pendulinus	Eurasian Penduline-tit	PASSERIFORMES	Remizidae	male	female	female	male	female	female	1	-1	-1	2
1032	Anthoscopus_minutus	Anthoscopus_minutus	Southern Penduline-tit	PASSERIFORMES	Remizidae	cooperation	cooperation	cooperation	pair	pair	pair	0	0	0	0
1033	Auriparus_flaviceps	Auriparus_flaviceps	Verdin	PASSERIFORMES	Remizidae	female	female	pair	female	female	pair	-1	-1	0	0
1034	Cephalopyrus_flammiceps	Cephalopyrus_flammiceps	Fire-capped Tit	PASSERIFORMES	Remizidae	female	female	pair	female	female	pair	-1	-1	0	0
1035	Aegithalos_caudatus	Aegithalos_caudatus	Long-tailed Tit	PASSERIFORMES	Aegithalidae	pair	female	cooperation	pair	female	pair	0	-1	0	0
1036	Aegithalos_concinnus	Aegithalos_concinnus	Black-throated Tit	PASSERIFORMES	Aegithalidae	pair	pair	cooperation	pair	pair	pair	0	0	0	0
1037	Psaltriparus_minimus	Psaltriparus_minimus	Bushtit	PASSERIFORMES	Aegithalidae	cooperation	cooperation	cooperation	pair	pair	pair	0	0	0	0
1038	Sitta_europaea	Sitta_europaea	Wood Nuthatch	PASSERIFORMES	Sittidae	female	female	pair	female	female	pair	-1	-1	0	0
1039	Sitta_himalayensis	Sitta_himalayensis	White-tailed Nuthatch	PASSERIFORMES	Sittidae	female	pair	pair	female	pair	pair	-1	0	0	0
1040	Sitta_pygmaea	Sitta_pygmaea	Pygmy Nuthatch	PASSERIFORMES	Sittidae	cooperation	female	cooperation	pair	female	pair	0	-1	0	0
1041	Sitta_pusilla	Sitta_pusilla	Brown-headed Nuthatch	PASSERIFORMES	Sittidae	pair	female	cooperation	pair	female	pair	0	-1	0	0
1042	Sitta_whiteheadi	Sitta_whiteheadi	Corsican Nuthatch	PASSERIFORMES	Sittidae	pair	female	pair	pair	female	pair	0	-1	0	0
1043	Sitta_krueperi	Sitta_krueperi	Krueper's Nuthatch	PASSERIFORMES	Sittidae	pair	female	pair	pair	female	pair	0	-1	0	0
1044	Sitta_villosa	Sitta_villosa	Snowy-browed Nuthatch	PASSERIFORMES	Sittidae	pair	female	pair	pair	female	pair	0	-1	0	0
1045	Sitta_canadensis	Sitta_canadensis	Red-breasted Nuthatch	PASSERIFORMES	Sittidae	pair	female	pair	pair	female	pair	0	-1	0	0
1046	Sitta_carolinensis	Sitta_carolinensis	White-breasted Nuthatch	PASSERIFORMES	Sittidae	female	female	pair	female	female	pair	-1	-1	0	0
1047	Sitta_neumayer	Sitta_neumayer	Western Rock-nuthatch	PASSERIFORMES	Sittidae	male	female	pair	male	female	pair	1	-1	0	0
1048	Sitta_tephronota	Sitta_tephronota	Eastern Rock-nuthatch	PASSERIFORMES	Sittidae	pair	female	pair	pair	female	pair	0	-1	0	0
1049	Certhia_familiaris	Certhia_familiaris	Eurasian Treecreeper	PASSERIFORMES	Certhiidae	pair	female	pair	pair	female	pair	0	-1	0	1
1050	Certhia_americana	Certhia_americana	American Treecreeper	PASSERIFORMES	Certhiidae	pair	female	pair	pair	female	pair	0	-1	0	0
1051	Certhia_brachydactyla	Certhia_brachydactyla	Short-toed Treecreeper	PASSERIFORMES	Certhiidae	male	female	pair	male	female	pair	1	-1	0	1
1052	Certhia_himalayana	Certhia_himalayana	Bar-tailed Treecreeper	PASSERIFORMES	Certhiidae	pair	female	pair	pair	female	pair	0	-1	0	0
1053	Anthreptes_longuemarei	Anthreptes_longuemarei	Western Violet-backed Sunbird	PASSERIFORMES	Nectariniidae	female	female	pair	female	female	pair	-1	-1	0	0
1054	Anthreptes_rubritorques	Anthreptes_rubritorques	Banded Sunbird	PASSERIFORMES	Nectariniidae	pair	female	female	pair	female	female	0	-1	-1	0
1055	Anthodiaeta_collaris	Anthreptes_collaris	Collared Sunbird	PASSERIFORMES	Nectariniidae	female	female	pair	female	female	pair	-1	-1	0	1
1056	Anthodiaeta_platura	Anthreptes_platurus	Pygmy Sunbird	PASSERIFORMES	Nectariniidae	female	female	pair	female	female	pair	-1	-1	0	0
1057	Anthodiaeta_pallidigaster	Anthreptes_pallidigaster	Amani Sunbird	PASSERIFORMES	Nectariniidae	female	female	pair	female	female	pair	-1	-1	0	0
1058	Anthobaphes_violacea	Nectarinia_violacea	Orange-breasted Sunbird	PASSERIFORMES	Nectariniidae	female	female	pair	female	female	pair	-1	-1	0	0
1059	Chalcomitra_amethystina	Nectarinia_amethystina	Amethyst Sunbird	PASSERIFORMES	Nectariniidae	female	female	pair	female	female	pair	-1	-1	0	0
1060	Chalcomitra_senegalensis	Nectarinia_senegalensis	Scarlet-chested Sunbird	PASSERIFORMES	Nectariniidae	female	female	pair	female	female	pair	-1	-1	0	0
1061	Leptocoma_zeylonica	Nectarinia_zeylonica	Purple-rumped Sunbird	PASSERIFORMES	Nectariniidae	pair	female	pair	pair	female	pair	0	-1	0	0
1062	Nectarinia_tacazze	Nectarinia_tacazze	Tacazze Sunbird	PASSERIFORMES	Nectariniidae	female	female	pair	female	female	pair	-1	-1	0	0
1063	Nectarinia_famosa	Nectarinia_famosa	Malachite Sunbird	PASSERIFORMES	Nectariniidae	pair	female	pair	pair	female	pair	0	-1	0	0
1064	Cinnyris_chalybeus	Nectarinia_chalybea	Southern Double-collared Sunbird	PASSERIFORMES	Nectariniidae	female	female	pair	female	female	pair	-1	-1	0	0
1065	Cinnyris_ludovicensis	Nectarinia_ludovicensis	Ludwig's Double-collared Sunbird	PASSERIFORMES	Nectariniidae	female	female	pair	female	female	pair	-1	-1	0	0
1066	Cinnyris_afer	Nectarinia_afra	Greater Double-collared Sunbird	PASSERIFORMES	Nectariniidae	female	female	pair	female	female	pair	-1	-1	0	0
1067	Cinnyris_mediocris	Nectarinia_mediocris	Eastern Double-collared Sunbird	PASSERIFORMES	Nectariniidae	pair	female	pair	pair	female	pair	0	-1	0	0
1068	Cinnyris_osea	Nectarinia_osea	Palestine Sunbird	PASSERIFORMES	Nectariniidae	female	female	pair	female	female	pair	-1	-1	0	0
1069	Cinnyris_coccinigastrus	Nectarinia_coccinigaster	Splendid Sunbird	PASSERIFORMES	Nectariniidae	female	female	female	female	female	female	-1	-1	-1	0
1070	Cinnyris_superbus	Nectarinia_superba	Superb Sunbird	PASSERIFORMES	Nectariniidae	female	female	pair	female	female	pair	-1	-1	0	0
1071	Cinnyris_talatala	Nectarinia_talatala	White-breasted Sunbird	PASSERIFORMES	Nectariniidae	female	female	pair	female	female	pair	-1	-1	0	0
1072	Cinnyris_venustus	Nectarinia_venusta	Variable Sunbird	PASSERIFORMES	Nectariniidae	female	female	pair	female	female	pair	-1	-1	0	0
1073	Cinnyris_cupreus	Nectarinia_cuprea	Copper Sunbird	PASSERIFORMES	Nectariniidae	female	pair	pair	female	pair	pair	-1	0	0	0
1074	Cinnyris_jugularis	Nectarinia_jugularis	Olive-backed Sunbird	PASSERIFORMES	Nectariniidae	female	female	pair	female	female	pair	-1	-1	0	0
1075	Cinnyris_dussumieri	Nectarinia_dussumieri	Seychelles Sunbird	PASSERIFORMES	Nectariniidae	female	female	cooperation	female	female	pair	-1	-1	0	2
1076	Dicaeum_erythrorhynchos	Dicaeum_erythrorhynchos	Pale-billed Flowerpecker	PASSERIFORMES	Dicaeidae	pair	pair	pair	pair	pair	pair	0	0	0	0
1077	Dicaeum_hirundinaceum	Dicaeum_hirundinaceum	Mistletoebird	PASSERIFORMES	Dicaeidae	female	female	pair	female	female	pair	-1	-1	0	0
1078	Pardalotus_punctatus	Pardalotus_punctatus	Spotted Pardalote	PASSERIFORMES	Pardalotidae	pair	pair	pair	pair	pair	pair	0	0	0	0
1079	Pardalotus_quadragintus	Pardalotus_quadragintus	Forty-spotted Pardalote	PASSERIFORMES	Pardalotidae	pair	pair	pair	pair	pair	pair	0	0	0	0
1080	Pardalotus_rubricatus	Pardalotus_rubricatus	Red-browed Pardalote	PASSERIFORMES	Pardalotidae	pair	pair	pair	pair	pair	pair	0	0	0	0
1081	Zosterops_palpebrosus	Zosterops_palpebrosus	Oriental White-eye	PASSERIFORMES	Zosteropidae	pair	pair	pair	pair	pair	pair	0	0	0	0
1082	Zosterops_ceylonensis	Zosterops_ceylonensis	Sri Lanka White-eye	PASSERIFORMES	Zosteropidae	pair	pair	pair	pair	pair	pair	0	0	0	0
1083	Zosterops_abyssinicus	Zosterops_abyssinicus	White-breasted White-eye	PASSERIFORMES	Zosteropidae	pair	pair	pair	pair	pair	pair	0	0	0	0
1084	Zosterops_senegalensis	Zosterops_senegalensis	African Yellow White-eye	PASSERIFORMES	Zosteropidae	pair	pair	pair	pair	pair	pair	0	0	0	0
1085	Promerops_cafer	Promerops_cafer	Cape Sugarbird	PASSERIFORMES	Promeropidae	female	female	pair	female	female	pair	-1	-1	0	0
1086	Promerops_gurneyi	Promerops_gurneyi	Gurney's Sugarbird	PASSERIFORMES	Promeropidae	female	female	pair	female	female	pair	-1	-1	0	0
1087	Acanthorhynchus_tenuirostris	Acanthorhynchus_tenuirostris	Eastern Spinebill	PASSERIFORMES	Meliphagidae	female	female	pair	female	female	pair	-1	-1	0	0
1088	Acanthorhynchus_superciliosus	Acanthorhynchus_superciliosus	Western Spinebill	PASSERIFORMES	Meliphagidae	female	female	pair	female	female	pair	-1	-1	0	0
1089	Certhionyx_variegatus	Certhionyx_variegatus	Pied Honeyeater	PASSERIFORMES	Meliphagidae	pair	pair	pair	pair	pair	pair	0	0	0	0
1090	Prosthemadera_novaeseelandiae	Prosthemadera_novaeseelandiae	Tui	PASSERIFORMES	Meliphagidae	pair	female	pair	pair	female	pair	0	-1	0	0
1091	Anthornis_melanura	Anthornis_melanura	New Zealand Bellbird	PASSERIFORMES	Meliphagidae	female	female	pair	female	female	pair	-1	-1	0	0
1092	Lichenostomus_chrysops	Lichenostomus_chrysops	Yellow-faced Honeyeater	PASSERIFORMES	Meliphagidae	female	female	pair	female	female	pair	-1	-1	0	0
1093	Lichenostomus_unicolor	Lichenostomus_unicolor	White-gaped Honeyeater	PASSERIFORMES	Meliphagidae	female	female	pair	female	female	pair	-1	-1	0	0
1094	Lichenostomus_flavus	Lichenostomus_flavus	Yellow Honeyeater	PASSERIFORMES	Meliphagidae	female	female	cooperation	female	female	pair	-1	-1	0	0
1095	Lichenostomus_leucotis	Lichenostomus_leucotis	White-eared Honeyeater	PASSERIFORMES	Meliphagidae	female	female	pair	female	female	pair	-1	-1	0	0
1096	Lichenostomus_flavicollis	Lichenostomus_flavicollis	Yellow-throated Honeyeater	PASSERIFORMES	Meliphagidae	female	female	pair	female	female	pair	-1	-1	0	0
1097	Lichenostomus_fuscus	Lichenostomus_fuscus	Fuscous Honeyeater	PASSERIFORMES	Meliphagidae	female	female	pair	female	female	pair	-1	-1	0	0
1098	Lichenostomus_penicillatus	Lichenostomus_penicillatus	White-plumed Honeyeater	PASSERIFORMES	Meliphagidae	female	female	cooperation	female	female	pair	-1	-1	0	0
1099	Purnella_albifrons	Phylidonyris_albifrons	White-fronted Honeyeater	PASSERIFORMES	Meliphagidae	female	female	pair	female	female	pair	-1	-1	0	0
1100	Manorina_melanocephala	Manorina_melanocephala	Noisy Miner	PASSERIFORMES	Meliphagidae	female	female	cooperation	female	female	pair	-1	-1	0	0
1101	Anthochaera_chrysoptera	Anthochaera_chrysoptera	Little Wattlebird	PASSERIFORMES	Meliphagidae	female	pair	cooperation	female	pair	pair	-1	0	0	0
1102	Anthochaera_phrygia	Xanthomyza_phrygia	Regent Honeyeater	PASSERIFORMES	Meliphagidae	female	female	pair	female	female	pair	-1	-1	0	0
1103	Anthochaera_carunculata	Anthochaera_carunculata	Red Wattlebird	PASSERIFORMES	Meliphagidae	pair	pair	pair	pair	pair	pair	0	0	0	0
1104	Anthochaera_paradoxa	Anthochaera_paradoxa	Yellow Wattlebird	PASSERIFORMES	Meliphagidae	pair	pair	pair	pair	pair	pair	0	0	0	0
1105	Ramsayornis_modestus	Ramsayornis_modestus	Brown-backed Honeyeater	PASSERIFORMES	Meliphagidae	pair	female	pair	pair	female	pair	0	-1	0	0
1106	Ramsayornis_fasciatus	Ramsayornis_fasciatus	Bar-breasted Honeyeater	PASSERIFORMES	Meliphagidae	pair	pair	pair	pair	pair	pair	0	0	0	0
1107	Conopophila_albogularis	Conopophila_albogularis	Rufous-banded Honeyeater	PASSERIFORMES	Meliphagidae	pair	female	pair	pair	female	pair	0	-1	0	0
1108	Conopophila_rufogularis	Conopophila_rufogularis	Rufous-throated Honeyeater	PASSERIFORMES	Meliphagidae	female	female	pair	female	female	pair	-1	-1	0	0
1109	Conopophila_whitei	Conopophila_whitei	Grey Honeyeater	PASSERIFORMES	Meliphagidae	pair	pair	pair	pair	pair	pair	0	0	0	0
1110	Myzomela_sanguinolenta	Myzomela_sanguinolenta	Scarlet Myzomela	PASSERIFORMES	Meliphagidae	pair	female	pair	pair	female	pair	0	-1	0	0
1111	Myzomela_cardinalis	Myzomela_cardinalis	Cardinal Myzomela	PASSERIFORMES	Meliphagidae	pair	pair	pair	pair	pair	pair	0	0	0	0
1112	Lichmera_indistincta	Lichmera_indistincta	Brown Honeyeater	PASSERIFORMES	Meliphagidae	pair	female	pair	pair	female	pair	0	-1	0	0
1113	Phylidonyris_pyrrhopterus	Phylidonyris_pyrrhopterus	Crescent Honeyeater	PASSERIFORMES	Meliphagidae	female	female	pair	female	female	pair	-1	-1	0	0
1114	Phylidonyris_novaehollandiae	Phylidonyris_novaehollandiae	New Holland Honeyeater	PASSERIFORMES	Meliphagidae	female	female	cooperation	female	female	pair	-1	-1	0	0
1115	Phylidonyris_niger	Phylidonyris_niger	White-cheeked Honeyeater	PASSERIFORMES	Meliphagidae	female	female	pair	female	female	pair	-1	-1	0	0
1116	Melithreptus_brevirostris	Melithreptus_brevirostris	Brown-headed Honeyeater	PASSERIFORMES	Meliphagidae	pair	cooperation	cooperation	pair	pair	pair	0	0	0	0
1117	Melithreptus_lunatus	Melithreptus_lunatus	White-naped Honeyeater	PASSERIFORMES	Meliphagidae	female	female	cooperation	female	female	pair	-1	-1	0	0
1118	Melithreptus_affinis	Melithreptus_affinis	Black-headed Honeyeater	PASSERIFORMES	Meliphagidae	pair	pair	cooperation	pair	pair	pair	0	0	0	0
1119	Entomyzon_cyanotis	Entomyzon_cyanotis	Blue-faced Honeyeater	PASSERIFORMES	Meliphagidae	pair	female	pair	pair	female	pair	0	-1	0	0
1120	Philemon_argenticeps	Philemon_argenticeps	Silver-crowned Friarbird	PASSERIFORMES	Meliphagidae	female	female	pair	female	female	pair	-1	-1	0	0
1121	Philemon_corniculatus	Philemon_corniculatus	Noisy Friarbird	PASSERIFORMES	Meliphagidae	female	female	pair	female	female	pair	-1	-1	0	0
1122	Xanthotis_flaviventer	Xanthotis_flaviventer	Tawny-breasted Honeyeater	PASSERIFORMES	Meliphagidae	female	female	pair	female	female	pair	-1	-1	0	0
1123	Plectorhyncha_lanceolata	Plectorhyncha_lanceolata	Striped Honeyeater	PASSERIFORMES	Meliphagidae	pair	pair	cooperation	pair	pair	pair	0	0	0	0
1124	Grantiella_picta	Grantiella_picta	Painted Honeyeater	PASSERIFORMES	Meliphagidae	pair	pair	pair	pair	pair	pair	0	0	0	0
1125	Oriolus_sagittatus	Oriolus_sagittatus	Olive-backed Oriole	PASSERIFORMES	Oriolidae	female	female	pair	female	female	pair	-1	-1	0	0
1126	Oriolus_oriolus	Oriolus_oriolus	Eurasian Golden Oriole	PASSERIFORMES	Oriolidae	pair	pair	pair	pair	pair	pair	0	0	0	0
1127	Oriolus_kundoo	NA	NA	PASSERIFORMES	NA	pair	pair	pair	pair	pair	pair	0	0	0	NA
1128	Oriolus_larvatus	Oriolus_larvatus	African Black-headed Oriole	PASSERIFORMES	Oriolidae	pair	female	pair	pair	female	pair	0	-1	0	0
1129	Oriolus_xanthornus	Oriolus_xanthornus	Black-hooded Oriole	PASSERIFORMES	Oriolidae	pair	pair	pair	pair	pair	pair	0	0	0	0
1130	Oriolus_traillii	Oriolus_traillii	Maroon Oriole	PASSERIFORMES	Oriolidae	pair	pair	pair	pair	pair	pair	0	0	0	0
1131	Lanius_cristatus	Lanius_cristatus	Brown Shrike	PASSERIFORMES	Laniidae	pair	female	pair	pair	female	pair	0	-1	0	0
1132	Lanius_minor	Lanius_minor	Lesser Grey Shrike	PASSERIFORMES	Laniidae	pair	female	pair	pair	female	pair	0	-1	0	0
1133	Lanius_ludovicianus	Lanius_ludovicianus	Loggerhead Shrike	PASSERIFORMES	Laniidae	pair	female	pair	pair	female	pair	0	-1	0	1
1134	Lanius_excubitor	Lanius_excubitor	Great Grey Shrike	PASSERIFORMES	Laniidae	pair	pair	pair	pair	pair	pair	0	0	0	1
1135	Lanius_meridionalis	Lanius_meridionalis	Southern Grey Shrike	PASSERIFORMES	Laniidae	pair	female	pair	pair	female	pair	0	-1	0	1
1136	Lanius_excubitorius	Lanius_excubitoroides	Grey-backed Fiscal	PASSERIFORMES	Laniidae	pair	female	cooperation	pair	female	pair	0	-1	0	0
1137	Lanius_collaris	Lanius_collaris	Common Fiscal	PASSERIFORMES	Laniidae	pair	female	pair	pair	female	pair	0	-1	0	0
1138	Lanius_senator	Lanius_senator	Woodchat Shrike	PASSERIFORMES	Laniidae	pair	female	pair	pair	female	pair	0	-1	0	0
1139	Lanius_nubicus	Lanius_nubicus	Masked Shrike	PASSERIFORMES	Laniidae	pair	female	pair	pair	female	pair	0	-1	0	0
1140	Corvinella_corvina	Corvinella_corvina	Yellow-billed Shrike	PASSERIFORMES	Laniidae	cooperation	female	cooperation	pair	female	pair	0	-1	0	0
1141	Corvinella_melanoleuca	Urolestes_melanoleucus	Magpie Shrike	PASSERIFORMES	Laniidae	cooperation	female	cooperation	pair	female	pair	0	-1	0	0
1142	Eurocephalus_anguitimens	Eurocephalus_anguitimens	White-crowned Shrike	PASSERIFORMES	Laniidae	cooperation	cooperation	cooperation	pair	pair	pair	0	0	0	0
1143	Tchagra_australis	Tchagra_australis	Brown-crowned Tchagra	PASSERIFORMES	Malaconotidae	pair	pair	pair	pair	pair	pair	0	0	0	0
1144	Tchagra_senegalus	Tchagra_senegalus	Black-crowned Tchagra	PASSERIFORMES	Malaconotidae	pair	pair	pair	pair	pair	pair	0	0	0	0
1145	Dryoscopus_senegalensis	Dryoscopus_senegalensis	Red-eyed Puffback	PASSERIFORMES	Malaconotidae	female	female	pair	female	female	pair	-1	-1	0	0
1146	Dryoscopus_cubla	Dryoscopus_cubla	Black-backed Puffback	PASSERIFORMES	Malaconotidae	female	female	pair	female	female	pair	-1	-1	0	0
1147	Laniarius_funebris	Laniarius_funebris	Slate-coloured Boubou	PASSERIFORMES	Malaconotidae	pair	pair	pair	pair	pair	pair	0	0	0	0
1148	Laniarius_aethiopicus	Laniarius_aethiopicus	Ethiopian Boubou	PASSERIFORMES	Malaconotidae	pair	pair	pair	pair	pair	pair	0	0	0	0
1149	Laniarius_ferrugineus	Laniarius_ferrugineus	Southern Boubou	PASSERIFORMES	Malaconotidae	pair	pair	pair	pair	pair	pair	0	0	0	0
1150	Pica_pica	Pica_pica	Eurasian Magpie	PASSERIFORMES	Corvidae	pair	female	pair	pair	female	pair	0	-1	0	0
1151	Chlorophoneus_olivaceus	Telophorus_olivaceus	Olive Bush-shrike	PASSERIFORMES	Malaconotidae	pair	pair	pair	pair	pair	pair	0	0	0	0
1152	Chlorophoneus_sulfureopectus	Telophorus_sulfureopectus	Sulphur-breasted Bush-shrike	PASSERIFORMES	Malaconotidae	pair	pair	pair	pair	pair	pair	0	0	0	0
1153	Telophorus_zeylonus	Telophorus_zeylonus	Bokmakierie Bush-shrike	PASSERIFORMES	Malaconotidae	pair	pair	pair	pair	pair	pair	0	0	0	0
1154	Nilaus_afer	Nilaus_afer	Brubru	PASSERIFORMES	Malaconotidae	pair	pair	pair	pair	pair	pair	0	0	0	0
1155	Lanioturdus_torquatus	Lanioturdus_torquatus	Chatshrike	PASSERIFORMES	Platysteiridae	pair	female	pair	pair	female	pair	0	-1	0	0
1156	Prionops_plumatus	Prionops_plumatus	White Helmet-shrike	PASSERIFORMES	Malaconotidae	cooperation	cooperation	cooperation	pair	pair	pair	0	0	0	0
1157	Prionops_poliolophus	Prionops_poliolophus	Grey-crested Helmet-shrike	PASSERIFORMES	Malaconotidae	cooperation	cooperation	cooperation	pair	pair	pair	0	0	0	0
1158	Prionops_retzii	Prionops_retzii	Retz's Helmet-shrike	PASSERIFORMES	Malaconotidae	cooperation	cooperation	cooperation	pair	pair	pair	0	0	0	0
1159	Prionops_scopifrons	Prionops_scopifrons	Chestnut-fronted Helmet-shrike	PASSERIFORMES	Malaconotidae	cooperation	cooperation	cooperation	pair	pair	pair	0	0	0	0
1160	Calicalicus_madagascariensis	Calicalicus_madagascariensis	Red-tailed Vanga	PASSERIFORMES	Vangidae	pair	pair	pair	pair	pair	pair	0	0	0	0
1161	Vanga_curvirostris	Vanga_curvirostris	Hook-billed Vanga	PASSERIFORMES	Vangidae	pair	pair	pair	pair	pair	pair	0	0	0	0
1162	Oriolia_bernieri	Oriolia_bernieri	Bernier's Vanga	PASSERIFORMES	Vangidae	cooperation	cooperation	cooperation	pair	pair	pair	0	0	0	0
1163	Xenopirostris_damii	Xenopirostris_damii	Van Dam's Vanga	PASSERIFORMES	Vangidae	pair	pair	pair	pair	pair	pair	0	0	0	0
1164	Artamella_viridis	Artamella_viridis	White-headed Vanga	PASSERIFORMES	Vangidae	pair	pair	pair	pair	pair	pair	0	0	0	0
1165	Schetba_rufa	Schetba_rufa	Rufous Vanga	PASSERIFORMES	Vangidae	pair	pair	cooperation	pair	pair	pair	0	0	0	0
1166	Tylas_eduardi	Tylas_eduardi	Tylas Vanga	PASSERIFORMES	Vangidae	pair	pair	pair	pair	pair	pair	0	0	0	0
1167	Dicrurus_aeneus	Dicrurus_aeneus	Bronzed Drongo	PASSERIFORMES	Dicruridae	pair	pair	pair	pair	pair	pair	0	0	0	0
1168	Dicrurus_remifer	Dicrurus_remifer	Lesser Racket-tailed Drongo	PASSERIFORMES	Dicruridae	pair	pair	pair	pair	pair	pair	0	0	0	0
1169	Dicrurus_paradiseus	Dicrurus_paradiseus	Greater Racket-tailed Drongo	PASSERIFORMES	Dicruridae	pair	pair	pair	pair	pair	pair	0	0	0	0
1170	Dicrurus_hottentottus	Dicrurus_hottentottus	Hair-crested Drongo	PASSERIFORMES	Dicruridae	pair	female	pair	pair	female	pair	0	-1	0	0
1171	Dicrurus_bracteatus	Dicrurus_bracteatus	Spangled Drongo	PASSERIFORMES	Dicruridae	pair	pair	pair	pair	pair	pair	0	0	0	0
1172	Dicrurus_leucophaeus	Dicrurus_leucophaeus	Ashy Drongo	PASSERIFORMES	Dicruridae	pair	pair	pair	pair	pair	pair	0	0	0	0
1173	Dicrurus_caerulescens	Dicrurus_caerulescens	White-bellied Drongo	PASSERIFORMES	Dicruridae	pair	pair	pair	pair	pair	pair	0	0	0	0
1174	Dicrurus_macrocercus	Dicrurus_macrocercus	Black Drongo	PASSERIFORMES	Dicruridae	pair	pair	pair	pair	pair	pair	0	0	0	0
1175	Dicrurus_waldenii	Dicrurus_waldenii	Mayotte Drongo	PASSERIFORMES	Dicruridae	pair	pair	pair	pair	pair	pair	0	0	0	0
1176	Dicrurus_forficatus	Dicrurus_forficatus	Crested Drongo	PASSERIFORMES	Dicruridae	pair	pair	pair	pair	pair	pair	0	0	0	0
1177	Dicrurus_aldabranus	Dicrurus_aldabranus	Aldabra Drongo	PASSERIFORMES	Dicruridae	pair	pair	pair	pair	pair	pair	0	0	0	0
1178	Philesturnus_carunculatus	Philesturnus_carunculatus	Saddleback	PASSERIFORMES	Callaeatidae	female	female	pair	female	female	pair	-1	-1	0	0
1179	Philesturnus_rufusater	NA	North Island Saddleback	PASSERIFORMES	NA	female	female	pair	female	female	pair	-1	-1	0	NA
1180	Notiomystis_cincta	Notiomystis_cincta	Stitchbird	PASSERIFORMES	Meliphagidae	female	female	pair	female	female	pair	-1	-1	0	2
1181	Grallina_cyanoleuca	Grallina_cyanoleuca	Magpie-lark	PASSERIFORMES	Monarchidae	pair	pair	pair	pair	pair	pair	0	0	0	0
1182	Corcorax_melanoramphos	Corcorax_melanorhamphos	White-winged Chough	PASSERIFORMES	Corcoracidae	cooperation	cooperation	cooperation	pair	pair	pair	0	0	0	0
1183	Struthidea_cinerea	Struthidea_cinerea	Apostlebird	PASSERIFORMES	Corcoracidae	cooperation	cooperation	cooperation	pair	pair	pair	0	0	0	0
1184	Artamus_leucorynchus	Artamus_leucorynchus	White-breasted Woodswallow	PASSERIFORMES	Artamidae	pair	pair	pair	pair	pair	pair	0	0	0	0
1185	Artamus_mentalis	Artamus_mentalis	Fiji Woodswallow	PASSERIFORMES	NA	cooperation	cooperation	cooperation	pair	pair	pair	0	0	0	NA
1186	Artamus_personatus	Artamus_personatus	Masked Woodswallow	PASSERIFORMES	Artamidae	pair	pair	pair	pair	pair	pair	0	0	0	0
1187	Artamus_superciliosus	Artamus_superciliosus	White-browed Woodswallow	PASSERIFORMES	Artamidae	pair	pair	pair	pair	pair	pair	0	0	0	0
1188	Artamus_cyanopterus	Artamus_cyanopterus	Dusky Woodswallow	PASSERIFORMES	Artamidae	pair	pair	pair	pair	pair	pair	0	0	0	0
1189	Cracticus_torquatus	Cracticus_torquatus	Grey Butcherbird	PASSERIFORMES	Cracticidae	pair	female	pair	pair	female	pair	0	-1	0	0
1190	Cracticus_mentalis	Cracticus_mentalis	Black-backed Butcherbird	PASSERIFORMES	Cracticidae	female	female	pair	female	female	pair	-1	-1	0	0
1191	Cracticus_nigrogularis	Cracticus_nigrogularis	Pied Butcherbird	PASSERIFORMES	Cracticidae	female	female	cooperation	female	female	pair	-1	-1	0	0
1192	Cracticus_tibicen	Gymnorhina_tibicen	Australian Magpie	PASSERIFORMES	Cracticidae	female	female	cooperation	female	female	pair	-1	-1	0	0
1193	Strepera_graculina	Strepera_graculina	Pied Currawong	PASSERIFORMES	Cracticidae	pair	female	pair	pair	female	pair	0	-1	0	0
1194	Strepera_versicolor	Strepera_versicolor	Grey Currawong	PASSERIFORMES	Cracticidae	pair	female	pair	pair	female	pair	0	-1	0	0
1195	Scenopoeetes_dentirostris	Scenopoeetes_dentirostris	Tooth-billed Bowerbird	PASSERIFORMES	Ptilonorhynchidae	female	female	pair	female	female	pair	-1	-1	0	3
1196	Amblyornis_macgregoriae	Amblyornis_macgregoriae	Macgregor's Bowerbird	PASSERIFORMES	Ptilonorhynchidae	female	female	female	female	female	female	-1	-1	-1	3
1197	Amblyornis_subalaris	Amblyornis_subalaris	Streaked Bowerbird	PASSERIFORMES	Ptilonorhynchidae	female	female	female	female	female	female	-1	-1	-1	3
1198	Amblyornis_inornata	Amblyornis_inornata	Vogelkop Bowerbird	PASSERIFORMES	Ptilonorhynchidae	female	female	female	female	female	female	-1	-1	-1	3
1199	Sericulus_bakeri	Sericulus_bakeri	Fire-maned Bowerbird	PASSERIFORMES	Ptilonorhynchidae	female	female	female	female	female	female	-1	-1	-1	3
1200	Sericulus_chrysocephalus	Sericulus_chrysocephalus	Regent Bowerbird	PASSERIFORMES	Ptilonorhynchidae	female	female	female	female	female	female	-1	-1	-1	3
1201	Chlamydera_nuchalis	Chlamydera_nuchalis	Great Bowerbird	PASSERIFORMES	Ptilonorhynchidae	female	female	pair	female	female	pair	-1	-1	0	3
1202	Cnemophilus_loriae	Cnemophilus_loriae	Loria's Bird-of-paradise	PASSERIFORMES	Cnemophilidae	female	female	female	female	female	female	-1	-1	-1	3
1203	Cnemophilus_macgregorii	Cnemophilus_macgregorii	Crested Bird-of-paradise	PASSERIFORMES	Cnemophilidae	female	female	female	female	female	female	-1	-1	-1	3
1204	Loboparadisea_sericea	Loboparadisea_sericea	Yellow-breasted Bird-of-paradise	PASSERIFORMES	Cnemophilidae	female	female	female	female	female	female	-1	-1	-1	3
1205	Paradigalla_brevicauda	Paradigalla_brevicauda	Short-tailed Paradigalla	PASSERIFORMES	Paradisaeidae	female	female	female	female	female	female	-1	-1	-1	3
1206	Astrapia_mayeri	Astrapia_mayeri	Ribbon-tailed Astrapia	PASSERIFORMES	Paradisaeidae	female	female	female	female	female	female	-1	-1	-1	3
1207	Astrapia_stephaniae	Astrapia_stephaniae	Stephanie's Astrapia	PASSERIFORMES	Paradisaeidae	female	female	female	female	female	female	-1	-1	-1	3
1208	Parotia_sefilata	Parotia_sefilata	Western Parotia	PASSERIFORMES	Paradisaeidae	female	female	female	female	female	female	-1	-1	-1	3
1209	Parotia_lawesii	Parotia_lawesii	Lawes's Parotia	PASSERIFORMES	Paradisaeidae	female	female	female	female	female	female	-1	-1	-1	3
1210	Parotia_wahnesi	Parotia_wahnesi	Wahnes's Parotia	PASSERIFORMES	Paradisaeidae	female	female	female	female	female	female	-1	-1	-1	3
1211	Parotia_carolae	Parotia_carolae	Carola's Parotia	PASSERIFORMES	Paradisaeidae	female	female	female	female	female	female	-1	-1	-1	3
1212	Pteridophora_alberti	Pteridophora_alberti	King-of-Saxony Bird-of-paradise	PASSERIFORMES	Paradisaeidae	female	female	female	female	female	female	-1	-1	-1	3
1213	Ptiloris_magnificus	Ptiloris_magnificus	Magnificent Riflebird	PASSERIFORMES	Paradisaeidae	female	female	female	female	female	female	-1	-1	-1	3
1214	Ptiloris_paradiseus	Ptiloris_paradiseus	Paradise Riflebird	PASSERIFORMES	Paradisaeidae	female	female	female	female	female	female	-1	-1	-1	3
1215	Lophorina_superba	Lophorina_superba	Superb Bird-of-paradise	PASSERIFORMES	Paradisaeidae	female	female	female	female	female	female	-1	-1	-1	3
1216	Epimachus_fastosus	Epimachus_fastuosus	Black Sicklebill	PASSERIFORMES	Paradisaeidae	female	female	female	female	female	female	-1	-1	-1	3
1217	Epimachus_meyeri	Epimachus_meyeri	Brown Sicklebill	PASSERIFORMES	Paradisaeidae	female	female	female	female	female	female	-1	-1	-1	3
1218	Drepanornis_albertisi	Epimachus_albertisi	Black-billed Sicklebill	PASSERIFORMES	Paradisaeidae	female	female	female	female	female	female	-1	-1	-1	3
1219	Drepanornis_bruijnii	Epimachus_bruijnii	Pale-billed Sicklebill	PASSERIFORMES	Paradisaeidae	female	female	female	female	female	female	-1	-1	-1	3
1220	Cicinnurus_magnificus	Cicinnurus_magnificus	Magnificent Bird-of-paradise	PASSERIFORMES	Paradisaeidae	female	female	female	female	female	female	-1	-1	-1	3
1221	Cicinnurus_respublica	Cicinnurus_respublica	Wilson's Bird-of-paradise	PASSERIFORMES	Paradisaeidae	female	female	female	female	female	female	-1	-1	-1	3
1222	Semioptera_wallacii	Semioptera_wallacii	Standardwing	PASSERIFORMES	Paradisaeidae	female	female	female	female	female	female	-1	-1	-1	3
1223	Seleucidis_melanoleucus	Seleucidis_melanoleucus	Twelve-wired Bird-of-paradise	PASSERIFORMES	Paradisaeidae	female	female	female	female	female	female	-1	-1	-1	3
1224	Paradisaea_minor	Paradisaea_minor	Lesser Bird-of-paradise	PASSERIFORMES	Paradisaeidae	female	female	female	female	female	female	-1	-1	-1	3
1225	Paradisaea_apoda	Paradisaea_apoda	Greater Bird-of-paradise	PASSERIFORMES	Paradisaeidae	female	female	female	female	female	female	-1	-1	-1	3
1226	Paradisaea_raggiana	Paradisaea_raggiana	Raggiana Bird-of-paradise	PASSERIFORMES	Paradisaeidae	female	female	female	female	female	female	-1	-1	-1	3
1227	Paradisaea_decora	Paradisaea_decora	Goldie's Bird-of-paradise	PASSERIFORMES	Paradisaeidae	female	female	female	female	female	female	-1	-1	-1	3
1228	Paradisaea_rubra	Paradisaea_rubra	Red Bird-of-paradise	PASSERIFORMES	Paradisaeidae	female	female	female	female	female	female	-1	-1	-1	3
1229	Paradisaea_guilielmi	Paradisaea_guilielmi	Emperor Bird-of-paradise	PASSERIFORMES	Paradisaeidae	female	female	female	female	female	female	-1	-1	-1	3
1230	Paradisaea_rudolphi	Paradisaea_rudolphi	Blue Bird-of-paradise	PASSERIFORMES	Paradisaeidae	female	female	female	female	female	female	-1	-1	-1	3
1231	Gymnorhinus_cyanocephalus	Gymnorhinus_cyanocephalus	Pinyon Jay	PASSERIFORMES	Corvidae	pair	female	cooperation	pair	female	pair	0	-1	0	0
1232	Cyanocitta_cristata	Cyanocitta_cristata	Blue Jay	PASSERIFORMES	Corvidae	pair	female	pair	pair	female	pair	0	-1	0	0
1233	Aphelocoma_insularis	Aphelocoma_insularis	Island Scrub-jay	PASSERIFORMES	Corvidae	pair	female	pair	pair	female	pair	0	-1	0	0
1234	Cyanolyca_nanus	Cyanolyca_nana	Dwarf Jay	PASSERIFORMES	Corvidae	pair	female	pair	pair	female	pair	0	-1	0	0
1235	Cyanocorax_melanocyaneus	Cyanocorax_melanocyaneus	Bushy-crested Jay	PASSERIFORMES	Corvidae	female	cooperation	cooperation	female	pair	pair	-1	0	0	0
1236	Cyanocorax_sanblasianus	Cyanocorax_sanblasianus	San Blas Jay	PASSERIFORMES	Corvidae	female	cooperation	cooperation	female	pair	pair	-1	0	0	0
1237	Cyanocorax_beecheii	Cyanocorax_beecheii	Purplish-backed Jay	PASSERIFORMES	Corvidae	cooperation	female	cooperation	pair	female	pair	0	-1	0	0
1238	Garrulus_glandarius	Garrulus_glandarius	Eurasian Jay	PASSERIFORMES	Corvidae	pair	female	pair	pair	female	pair	0	-1	0	0
1239	Garrulus_lanceolatus	Garrulus_lanceolatus	Black-headed Jay	PASSERIFORMES	Corvidae	pair	female	pair	pair	female	pair	0	-1	0	0
1240	Perisoreus_infaustus	Perisoreus_infaustus	Siberian Jay	PASSERIFORMES	Corvidae	pair	female	pair	pair	female	pair	0	-1	0	0
1241	Urocissa_flavirostris	Urocissa_flavirostris	Gold-billed Magpie	PASSERIFORMES	Corvidae	pair	female	pair	pair	female	pair	0	-1	0	0
1242	Urocissa_erythroryncha	Urocissa_erythrorhyncha	Blue Magpie	PASSERIFORMES	Corvidae	pair	female	pair	pair	female	pair	0	-1	0	0
1243	Cyanopica_cooki	NA	NA	PASSERIFORMES	NA	cooperation	female	cooperation	pair	female	pair	0	-1	0	NA
1244	Cyanopica_cyanus	Cyanopica_cyanus	Azure-winged Magpie	PASSERIFORMES	Corvidae	cooperation	female	cooperation	pair	female	pair	0	-1	0	0
1245	Dendrocitta_vagabunda	Dendrocitta_vagabunda	Rufous Treepie	PASSERIFORMES	Corvidae	pair	pair	pair	pair	pair	pair	0	0	0	0
1246	Dendrocitta_formosae	Dendrocitta_formosae	Grey Treepie	PASSERIFORMES	Corvidae	pair	pair	pair	pair	pair	pair	0	0	0	0
1247	Pica_nuttalli	Pica_nuttalli	Yellow-billed Magpie	PASSERIFORMES	Corvidae	pair	female	pair	pair	female	pair	0	-1	0	0
1248	Pica_hudsonia	Pica_hudsonia	Black-billed Magpie	PASSERIFORMES	Corvidae	pair	female	pair	pair	female	pair	0	-1	0	0
1249	Nucifraga_caryocatactes	Nucifraga_caryocatactes	Spotted Nutcracker	PASSERIFORMES	Corvidae	pair	pair	pair	pair	pair	pair	0	0	0	0
1250	Pyrrhocorax_graculus	Pyrrhocorax_graculus	Yellow-billed Chough	PASSERIFORMES	Corvidae	pair	female	pair	pair	female	pair	0	-1	0	0
1251	Pyrrhocorax_pyrrhocorax	Pyrrhocorax_pyrrhocorax	Red-billed Chough	PASSERIFORMES	Corvidae	pair	female	pair	pair	female	pair	0	-1	0	0
1252	Corvus_monedula	Corvus_monedula	Eurasian Jackdaw	PASSERIFORMES	Corvidae	pair	female	pair	pair	female	pair	0	-1	0	0
1253	Corvus_kubaryi	Corvus_kubaryi	Mariana Crow	PASSERIFORMES	Corvidae	pair	female	pair	pair	female	pair	0	-1	0	0
1254	Corvus_capensis	Corvus_capensis	Cape Crow	PASSERIFORMES	Corvidae	female	pair	pair	female	pair	pair	-1	0	0	0
1255	Corvus_frugilegus	Corvus_frugilegus	Rook	PASSERIFORMES	Corvidae	pair	female	pair	pair	female	pair	0	-1	0	0
1256	Corvus_caurinus	Corvus_caurinus	North-western Crow	PASSERIFORMES	Corvidae	pair	female	pair	pair	female	pair	0	-1	0	0
1257	Corvus_corone	Corvus_corone	Carrion Crow	PASSERIFORMES	Corvidae	cooperation	female	cooperation	pair	female	pair	0	-1	0	0
1258	Corvus_cornix	NA	Hooded Crow	PASSERIFORMES	NA	pair	female	pair	pair	female	pair	0	-1	0	NA
1259	Corvus_macrorhynchos	Corvus_macrorhynchos	Large-billed Crow	PASSERIFORMES	Corvidae	pair	female	pair	pair	female	pair	0	-1	0	0
1260	Corvus_albus	Corvus_albus	Pied Crow	PASSERIFORMES	Corvidae	pair	pair	pair	pair	pair	pair	0	0	0	0
1261	Corvus_ruficollis	Corvus_ruficollis	Brown-necked Raven	PASSERIFORMES	Corvidae	pair	female	pair	pair	female	pair	0	-1	0	0
1262	Corvus_corax	Corvus_corax	Common Raven	PASSERIFORMES	Corvidae	pair	pair	pair	pair	pair	pair	0	0	0	0
1263	Gracula_religiosa	Gracula_religiosa	Hill Myna	PASSERIFORMES	Sturnidae	pair	pair	pair	pair	pair	pair	0	0	0	0
1264	Scissirostrum_dubium	Scissirostrum_dubium	Finch-billed Myna	PASSERIFORMES	Sturnidae	pair	pair	pair	pair	pair	pair	0	0	0	0
1265	Sturnus_unicolor	Sturnus_unicolor	Spotless Starling	PASSERIFORMES	Sturnidae	pair	pair	pair	pair	pair	pair	0	0	0	2
1266	Gracupica_contra	Sturnus_contra	Asian Pied Starling	PASSERIFORMES	Sturnidae	pair	pair	pair	pair	pair	pair	0	0	0	0
1267	Agropsar_sturninus	Sturnus_sturninus	Purple-backed Starling	PASSERIFORMES	Sturnidae	pair	pair	pair	pair	pair	pair	0	0	0	0
1268	Agropsar_philippensis	Sturnus_philippensis	Chestnut-cheeked Starling	PASSERIFORMES	Sturnidae	pair	pair	pair	pair	pair	pair	0	0	0	0
1269	Sturnia_malabarica	Sturnus_malabaricus	Chestnut-tailed Starling	PASSERIFORMES	Sturnidae	pair	pair	pair	pair	pair	pair	0	0	0	0
1270	Sturnia_pagodarum	Sturnus_pagodarum	Brahminy Starling	PASSERIFORMES	Sturnidae	pair	pair	pair	pair	pair	pair	0	0	0	0
1271	Acridotheres_tristis	Acridotheres_tristis	Common Myna	PASSERIFORMES	Sturnidae	pair	pair	pair	pair	pair	pair	0	0	0	0
1272	Cinnyricinclus_leucogaster	Cinnyricinclus_leucogaster	Violet-backed Starling	PASSERIFORMES	Sturnidae	pair	female	pair	pair	female	pair	0	-1	0	0
1273	Onychognathus_tenuirostris	Onychognathus_tenuirostris	Slender-billed Starling	PASSERIFORMES	Sturnidae	pair	female	pair	pair	female	pair	0	-1	0	0
1274	Onychognathus_nabouroup	Onychognathus_nabouroup	Pale-winged Starling	PASSERIFORMES	Sturnidae	pair	female	pair	pair	female	pair	0	-1	0	0
1275	Onychognathus_morio	Onychognathus_morio	Red-winged Starling	PASSERIFORMES	Sturnidae	pair	female	pair	pair	female	pair	0	-1	0	0
1276	Onychognathus_tristramii	Onychognathus_tristramii	Tristram's Starling	PASSERIFORMES	Sturnidae	pair	female	pair	pair	female	pair	0	-1	0	0
1277	Onychognathus_walleri	Onychognathus_walleri	Waller's Starling	PASSERIFORMES	Sturnidae	pair	female	pair	pair	female	pair	0	-1	0	0
1278	Lamprotornis_australis	Lamprotornis_australis	Burchell's Glossy-starling	PASSERIFORMES	Sturnidae	pair	female	pair	pair	female	pair	0	-1	0	0
1279	Lamprotornis_regius	Cosmopsarus_regius	Golden-breasted Starling	PASSERIFORMES	Sturnidae	cooperation	female	cooperation	pair	female	pair	0	-1	0	0
1280	Lamprotornis_pulcher	Lamprotornis_pulcher	Chestnut-bellied Starling	PASSERIFORMES	Sturnidae	pair	female	cooperation	pair	female	pair	0	-1	0	0
1281	Lamprotornis_nitens	Lamprotornis_nitens	Red-shouldered Glossy-starling	PASSERIFORMES	Sturnidae	pair	female	cooperation	pair	female	pair	0	-1	0	0
1282	Passer_ammodendri	Passer_ammodendri	Saxaul Sparrow	PASSERIFORMES	Passeridae	pair	female	pair	pair	female	pair	0	-1	0	0
1283	Passer_domesticus	Passer_domesticus	House Sparrow	PASSERIFORMES	Passeridae	pair	pair	pair	pair	pair	pair	0	0	0	0
1284	Passer_hispaniolensis	Passer_hispaniolensis	Spanish Sparrow	PASSERIFORMES	Passeridae	pair	pair	pair	pair	pair	pair	0	0	0	0
1285	Passer_rutilans	Passer_rutilans	Russet Sparrow	PASSERIFORMES	Passeridae	pair	pair	pair	pair	pair	pair	0	0	0	0
1286	Passer_griseus	Passer_griseus	Northern Grey-headed Sparrow	PASSERIFORMES	Passeridae	pair	female	pair	pair	female	pair	0	-1	0	0
1287	Passer_diffusus	Passer_diffusus	Southern Grey-headed Sparrow	PASSERIFORMES	Passeridae	pair	pair	pair	pair	pair	pair	0	0	0	0
1288	Passer_simplex	Passer_simplex	Desert Sparrow	PASSERIFORMES	Passeridae	pair	pair	pair	pair	pair	pair	0	0	0	0
1289	Passer_montanus	Passer_montanus	Eurasian Tree Sparrow	PASSERIFORMES	Passeridae	pair	pair	pair	pair	pair	pair	0	0	0	0
1290	Passer_luteus	Passer_luteus	Sudan Golden Sparrow	PASSERIFORMES	Passeridae	pair	pair	pair	pair	pair	pair	0	0	0	0
1291	Gymnoris_xanthocollis	Petronia_xanthocollis	Chestnut-shouldered Petronia	PASSERIFORMES	Passeridae	female	female	pair	female	female	pair	-1	-1	0	0
1292	Bubalornis_albirostris	Bubalornis_albirostris	White-billed Buffalo-weaver	PASSERIFORMES	Ploceidae	male	female	pair	male	female	pair	1	-1	0	3
1293	Bubalornis_niger	Bubalornis_niger	Red-billed Buffalo-weaver	PASSERIFORMES	Ploceidae	male	female	female	male	female	female	1	-1	-1	3
1294	Pseudonigrita_arnaudi	Pseudonigrita_arnaudi	Grey-headed Social-weaver	PASSERIFORMES	Passeridae	pair	pair	cooperation	pair	pair	pair	0	0	0	0
1295	Amblyospiza_albifrons	Amblyospiza_albifrons	Grosbeak Weaver	PASSERIFORMES	Ploceidae	pair	female	female	pair	female	female	0	-1	-1	3
1296	Quelea_cardinalis	Quelea_cardinalis	Cardinal Quelea	PASSERIFORMES	Ploceidae	male	female	female	male	female	female	1	-1	-1	3
1297	Quelea_erythrops	Quelea_erythrops	Red-headed Quelea	PASSERIFORMES	Ploceidae	male	female	pair	male	female	pair	1	-1	0	3
1298	Euplectes_afer	Euplectes_afer	Yellow-crowned Bishop	PASSERIFORMES	Ploceidae	pair	female	pair	pair	female	pair	0	-1	0	3
1299	Euplectes_aureus	Euplectes_aureus	Golden-backed Bishop	PASSERIFORMES	Ploceidae	male	female	female	male	female	female	1	-1	-1	3
1300	Euplectes_franciscanus	Euplectes_franciscanus	Orange Bishop	PASSERIFORMES	Ploceidae	male	female	female	male	female	female	1	-1	-1	3
1301	Euplectes_ardens	Euplectes_ardens	Red-collared Widowbird	PASSERIFORMES	Ploceidae	pair	female	female	pair	female	female	0	-1	-1	3
1302	Euplectes_orix	Euplectes_orix	Red Bishop	PASSERIFORMES	Ploceidae	male	female	female	male	female	female	1	-1	-1	3
1303	Euplectes_nigroventris	Euplectes_nigroventris	Zanzibar Bishop	PASSERIFORMES	Ploceidae	male	female	female	male	female	female	1	-1	-1	3
1304	Euplectes_hordeaceus	Euplectes_hordeaceus	Black-winged Bishop	PASSERIFORMES	Ploceidae	male	female	female	male	female	female	1	-1	-1	3
1305	Euplectes_capensis	Euplectes_capensis	Yellow Bishop	PASSERIFORMES	Ploceidae	pair	female	female	pair	female	female	0	-1	-1	3
1306	Euplectes_macroura	Euplectes_macroura	Yellow-shouldered Widowbird	PASSERIFORMES	Ploceidae	pair	female	female	pair	female	female	0	-1	-1	3
1307	Euplectes_axillaris	Euplectes_axillaris	Fan-tailed Widowbird	PASSERIFORMES	Ploceidae	pair	female	female	pair	female	female	0	-1	-1	3
1308	Euplectes_jacksoni	Euplectes_jacksoni	Jackson's Widowbird	PASSERIFORMES	Ploceidae	female	female	female	female	female	female	-1	-1	-1	3
1309	Euplectes_progne	Euplectes_progne	Long-tailed Widowbird	PASSERIFORMES	Ploceidae	female	female	female	female	female	female	-1	-1	-1	3
1310	Foudia_rubra	Foudia_rubra	Mauritius Fody	PASSERIFORMES	Ploceidae	pair	female	pair	pair	female	pair	0	-1	0	0
1311	Foudia_sechellarum	Foudia_sechellarum	Seychelles Fody	PASSERIFORMES	Ploceidae	pair	female	pair	pair	female	pair	0	-1	0	0
1312	Ploceus_hypoxanthus	Ploceus_hypoxanthus	Asian Golden Weaver	PASSERIFORMES	Ploceidae	pair	female	female	pair	female	female	0	-1	-1	2
1313	Ploceus_rubiginosus	Ploceus_rubiginosus	Chestnut Weaver	PASSERIFORMES	Ploceidae	pair	female	female	pair	female	female	0	-1	-1	3
1314	Ploceus_intermedius	Ploceus_intermedius	Lesser Masked Weaver	PASSERIFORMES	Ploceidae	male	female	pair	male	female	pair	1	-1	0	3
1315	Ploceus_capensis	Ploceus_capensis	Cape Weaver	PASSERIFORMES	Ploceidae	pair	female	pair	pair	female	pair	0	-1	0	3
1316	Ploceus_melanocephalus	Ploceus_melanocephalus	Black-headed Weaver	PASSERIFORMES	Ploceidae	pair	female	pair	pair	female	pair	0	-1	0	3
1317	Ploceus_velatus	Ploceus_velatus	Southern Masked-weaver	PASSERIFORMES	Ploceidae	pair	female	female	pair	female	female	0	-1	-1	3
1318	Ploceus_cucullatus	Ploceus_cucullatus	Village Weaver	PASSERIFORMES	Ploceidae	male	female	female	male	female	female	1	-1	-1	3
1319	Ploceus_philippinus	Ploceus_philippinus	Baya Weaver	PASSERIFORMES	Ploceidae	pair	female	pair	pair	female	pair	0	-1	0	3
1320	Ploceus_luteolus	Ploceus_luteolus	Little Weaver	PASSERIFORMES	Ploceidae	male	pair	pair	male	pair	pair	1	0	0	0
1321	Ploceus_taeniopterus	Ploceus_taeniopterus	Northern Masked-weaver	PASSERIFORMES	Ploceidae	pair	female	female	pair	female	female	0	-1	-1	3
1322	Ploceus_manyar	Ploceus_manyar	Streaked Weaver	PASSERIFORMES	Ploceidae	pair	pair	pair	pair	pair	pair	0	0	0	2
1323	Ploceus_xanthopterus	Ploceus_xanthopterus	Southern Brown-throated Weaver	PASSERIFORMES	Ploceidae	pair	female	female	pair	female	female	0	-1	-1	3
1324	Ploceus_sakalava	Ploceus_sakalava	Sakalava Weaver	PASSERIFORMES	Ploceidae	pair	female	pair	pair	female	pair	0	-1	0	1
1325	Ploceus_spekei	Ploceus_spekei	Speke's Weaver	PASSERIFORMES	Ploceidae	pair	female	pair	pair	female	pair	0	-1	0	3
1326	Ploceus_nigerrimus	Ploceus_nigerrimus	Vieillot's Black Weaver	PASSERIFORMES	Ploceidae	pair	female	pair	pair	female	pair	0	-1	0	3
1327	Ploceus_bicolor	Ploceus_bicolor	Forest Weaver	PASSERIFORMES	Ploceidae	pair	pair	pair	pair	pair	pair	0	0	0	0
1328	Ploceus_nigricollis	Ploceus_nigricollis	Black-necked Weaver	PASSERIFORMES	Ploceidae	pair	pair	pair	pair	pair	pair	0	0	0	1
1329	Ploceus_ocularis	Ploceus_ocularis	Spectacled Weaver	PASSERIFORMES	Ploceidae	male	pair	pair	male	pair	pair	1	0	0	0
1330	Ploceus_pelzelni	Ploceus_pelzelni	Slender-billed Weaver	PASSERIFORMES	Ploceidae	pair	pair	pair	pair	pair	pair	0	0	0	0
1331	Ploceus_olivaceiceps	Ploceus_olivaceiceps	Olive-headed Weaver	PASSERIFORMES	Ploceidae	pair	pair	pair	pair	pair	pair	0	0	0	0
1332	Ploceus_baglafecht	Ploceus_baglafecht	Baglafecht Weaver	PASSERIFORMES	Ploceidae	male	female	pair	male	female	pair	1	-1	0	0
1333	Malimbus_cassini	Malimbus_cassini	Black-throated Malimbe	PASSERIFORMES	Ploceidae	cooperation	pair	pair	pair	pair	pair	0	0	0	0
1334	Malimbus_coronatus	Malimbus_coronatus	Red-crowned Malimbe	PASSERIFORMES	Ploceidae	cooperation	pair	pair	pair	pair	pair	0	0	0	0
1335	Malimbus_nitens	Malimbus_nitens	Gray's Malimbe	PASSERIFORMES	Ploceidae	male	female	pair	male	female	pair	1	-1	0	0
1336	Anaplectes_rubriceps	Anaplectes_rubriceps	Red-headed Weaver	PASSERIFORMES	Ploceidae	male	female	pair	male	female	pair	1	-1	0	3
1337	Amandava_formosa	Amandava_formosa	Green Avadavat	PASSERIFORMES	Estrildidae	pair	pair	pair	pair	pair	pair	0	0	0	0
1338	Taeniopygia_castanotis	NA	Zebra Finch	PASSERIFORMES	NA	pair	pair	pair	pair	pair	pair	0	0	0	NA
1339	Taeniopygia_guttata	Taeniopygia_guttata	Zebra Finch	PASSERIFORMES	Estrildidae	pair	pair	pair	pair	pair	pair	0	0	0	0
1340	Lonchura_nevermanni	Lonchura_nevermanni	Grey-crowned Munia	PASSERIFORMES	Estrildidae	pair	pair	pair	pair	pair	pair	0	0	0	0
1341	Vireo_griseus	Vireo_griseus	White-eyed Vireo	PASSERIFORMES	Vireonidae	pair	pair	pair	pair	pair	pair	0	0	0	0
1342	Vireo_caribaeus	Vireo_caribaeus	San Andres Vireo	PASSERIFORMES	Vireonidae	female	pair	pair	female	pair	pair	-1	0	0	0
1343	Vireo_bellii	Vireo_bellii	Bell's Vireo	PASSERIFORMES	Vireonidae	pair	pair	pair	pair	pair	pair	0	0	0	0
1344	Vireo_atricapilla	Vireo_atricapilla	Black-capped Vireo	PASSERIFORMES	Vireonidae	pair	pair	pair	pair	pair	pair	0	0	0	0
1345	Vireo_vicinior	Vireo_vicinior	Grey Vireo	PASSERIFORMES	Vireonidae	pair	pair	pair	pair	pair	pair	0	0	0	0
1346	Vireo_plumbeus	Vireo_plumbeus	Plumbeous Vireo	PASSERIFORMES	Vireonidae	pair	pair	pair	pair	pair	pair	0	0	0	0
1347	Vireo_solitarius	Vireo_solitarius	Blue-headed Vireo	PASSERIFORMES	Vireonidae	pair	pair	pair	pair	pair	pair	0	0	0	0
1348	Vireo_carmioli	Vireo_carmioli	Yellow-winged Vireo	PASSERIFORMES	Vireonidae	pair	pair	pair	pair	pair	pair	0	0	0	0
1349	Vireo_huttoni	Vireo_huttoni	Hutton's Vireo	PASSERIFORMES	Vireonidae	pair	pair	pair	pair	pair	pair	0	0	0	0
1350	Vireo_gilvus	Vireo_gilvus	Warbling Vireo	PASSERIFORMES	Vireonidae	female	pair	pair	female	pair	pair	-1	0	0	0
1351	Vireo_philadelphicus	Vireo_philadelphicus	Philadelphia Vireo	PASSERIFORMES	Vireonidae	pair	pair	pair	pair	pair	pair	0	0	0	0
1352	Vireo_olivaceus	Vireo_olivaceus	Red-eyed Vireo	PASSERIFORMES	Vireonidae	pair	female	pair	pair	female	pair	0	-1	0	0
1353	Vireo_flavoviridis	Vireo_flavoviridis	Yellow-green Vireo	PASSERIFORMES	Vireonidae	female	female	pair	female	female	pair	-1	-1	0	0
1354	Vireo_altiloquus	Vireo_altiloquus	Black-whiskered Vireo	PASSERIFORMES	Vireonidae	female	female	pair	female	female	pair	-1	-1	0	0
1355	Fringilla_coelebs	Fringilla_coelebs	Eurasian Chaffinch	PASSERIFORMES	Fringillidae	female	female	pair	female	female	pair	-1	-1	0	0
1356	Fringilla_teydea	Fringilla_teydea	Blue Chaffinch	PASSERIFORMES	Fringillidae	female	female	pair	female	female	pair	-1	-1	0	0
1357	Fringilla_montifringilla	Fringilla_montifringilla	Brambling	PASSERIFORMES	Fringillidae	female	female	pair	female	female	pair	-1	-1	0	0
1358	Serinus_pusillus	Serinus_pusillus	Fire-fronted Serin	PASSERIFORMES	Fringillidae	female	female	pair	female	female	pair	-1	-1	0	0
1359	Serinus_serinus	Serinus_serinus	European Serin	PASSERIFORMES	Fringillidae	pair	female	pair	pair	female	pair	0	-1	0	0
1360	Serinus_canaria	Serinus_canaria	Island Canary	PASSERIFORMES	Fringillidae	female	female	pair	female	female	pair	-1	-1	0	0
1361	Serinus_canicollis	Serinus_canicollis	Cape Canary	PASSERIFORMES	Fringillidae	female	female	pair	female	female	pair	-1	-1	0	0
1362	Serinus_scotops	Serinus_scotops	Forest Canary	PASSERIFORMES	Fringillidae	pair	female	pair	pair	female	pair	0	-1	0	0
1363	Serinus_atrogularis	Serinus_atrogularis	Black-throated Seedeater	PASSERIFORMES	Fringillidae	pair	female	pair	pair	female	pair	0	-1	0	0
1364	Serinus_mozambicus	Serinus_mozambicus	Yellow-fronted Canary	PASSERIFORMES	Fringillidae	female	female	pair	female	female	pair	-1	-1	0	0
1365	Serinus_flaviventris	Serinus_flaviventris	Yellow Canary	PASSERIFORMES	Fringillidae	female	female	pair	female	female	pair	-1	-1	0	0
1366	Serinus_sulphuratus	Serinus_sulphuratus	Brimstone Canary	PASSERIFORMES	Fringillidae	female	female	pair	female	female	pair	-1	-1	0	0
1367	Pseudochloroptila_totta	Serinus_totta	Cape Siskin	PASSERIFORMES	Fringillidae	female	female	pair	female	female	pair	-1	-1	0	0
1368	Carduelis_chloris	Carduelis_chloris	European Greenfinch	PASSERIFORMES	Fringillidae	female	female	pair	female	female	pair	-1	-1	0	1
1369	Carduelis_spinus	Carduelis_spinus	Eurasian Siskin	PASSERIFORMES	Fringillidae	female	female	pair	female	female	pair	-1	-1	0	0
1370	Carduelis_pinus	Carduelis_pinus	Pine Siskin	PASSERIFORMES	Fringillidae	female	female	pair	female	female	pair	-1	-1	0	0
1371	Carduelis_tristis	Carduelis_tristis	American Goldfinch	PASSERIFORMES	Fringillidae	female	female	pair	female	female	pair	-1	-1	0	1
1372	Carduelis_psaltria	Carduelis_psaltria	Lesser Goldfinch	PASSERIFORMES	Fringillidae	female	female	pair	female	female	pair	-1	-1	0	0
1373	Carduelis_lawrencei	Carduelis_lawrencei	Lawrence's Goldfinch	PASSERIFORMES	Fringillidae	female	female	pair	female	female	pair	-1	-1	0	0
1374	Carduelis_carduelis	Carduelis_carduelis	European Goldfinch	PASSERIFORMES	Fringillidae	female	female	pair	female	female	pair	-1	-1	0	0
1375	Carduelis_citrinella	Carduelis_citrinella	Alpine Citril Finch	PASSERIFORMES	Fringillidae	female	female	pair	female	female	pair	-1	-1	0	0
1376	Carduelis_cabaret	NA	NA	PASSERIFORMES	NA	female	female	pair	female	female	pair	-1	-1	0	NA
1377	Carduelis_flammea	Carduelis_flammea	Common Redpoll	PASSERIFORMES	Fringillidae	female	female	pair	female	female	pair	-1	-1	0	1
1378	Carduelis_hornemanni	Carduelis_hornemanni	Hoary Redpoll	PASSERIFORMES	Fringillidae	female	female	pair	female	female	pair	-1	-1	0	0
1379	Carduelis_flavirostris	Carduelis_flavirostris	Twite	PASSERIFORMES	Fringillidae	female	female	pair	female	female	pair	-1	-1	0	0
1380	Carduelis_cannabina	Carduelis_cannabina	Eurasian Linnet	PASSERIFORMES	Fringillidae	female	female	pair	female	female	pair	-1	-1	0	1
1381	Leucosticte_nemoricola	Leucosticte_nemoricola	Plain Mountain-finch	PASSERIFORMES	Fringillidae	female	female	pair	female	female	pair	-1	-1	0	0
1382	Leucosticte_arctoa	Leucosticte_arctoa	Asian Rosy-finch	PASSERIFORMES	Fringillidae	female	female	pair	female	female	pair	-1	-1	0	0
1383	Leucosticte_tephrocotis	Leucosticte_tephrocotis	Gray-crowned Rosy-finch	PASSERIFORMES	Fringillidae	female	female	pair	female	female	pair	-1	-1	0	0
1384	Leucosticte_atrata	Leucosticte_atrata	Black Rosy-finch	PASSERIFORMES	Fringillidae	female	female	pair	female	female	pair	-1	-1	0	0
1385	Leucosticte_australis	Leucosticte_australis	Brown-capped Rosy-finch	PASSERIFORMES	Fringillidae	female	female	pair	female	female	pair	-1	-1	0	0
1386	Rhodopechys_sanguineus	Rhodopechys_sanguineus	Crimson-winged Finch	PASSERIFORMES	Fringillidae	pair	female	pair	pair	female	pair	0	-1	0	0
1387	Bucanetes_githagineus	Bucanetes_githagineus	Trumpeter Finch	PASSERIFORMES	Fringillidae	female	female	pair	female	female	pair	-1	-1	0	0
1388	Eremopsaltria_mongolica	Eremopsaltria_mongolicus	Mongolian Finch	PASSERIFORMES	Fringillidae	female	pair	pair	female	pair	pair	-1	0	0	0
1389	Rhodospiza_obsoleta	Rhodopechys_obsoletus	Desert Finch	PASSERIFORMES	Fringillidae	pair	female	pair	pair	female	pair	0	-1	0	0
1390	Carpodacus_purpureus	Carpodacus_purpureus	Purple Finch	PASSERIFORMES	Fringillidae	female	pair	pair	female	pair	pair	-1	0	0	0
1391	Carpodacus_cassinii	Carpodacus_cassinii	Cassin's Finch	PASSERIFORMES	Fringillidae	female	female	pair	female	female	pair	-1	-1	0	0
1392	Carpodacus_mexicanus	Carpodacus_mexicanus	House Finch	PASSERIFORMES	Fringillidae	female	female	pair	female	female	pair	-1	-1	0	0
1393	Carpodacus_rubicilla	Carpodacus_rubicilla	Great Rosefinch	PASSERIFORMES	Fringillidae	female	female	pair	female	female	pair	-1	-1	0	0
1394	Pinicola_enucleator	Pinicola_enucleator	Pine Grosbeak	PASSERIFORMES	Fringillidae	female	female	pair	female	female	pair	-1	-1	0	0
1395	Loxia_curvirostra	Loxia_curvirostra	Red Crossbill	PASSERIFORMES	Fringillidae	pair	female	pair	pair	female	pair	0	-1	0	0
1396	Loxia_scotica	Loxia_scotica	Scottish Crossbill	PASSERIFORMES	Fringillidae	female	female	pair	female	female	pair	-1	-1	0	1
1397	Loxia_pytyopsittacus	Loxia_pytyopsittacus	Parrot Crossbill	PASSERIFORMES	Fringillidae	female	female	pair	female	female	pair	-1	-1	0	0
1398	Loxia_leucoptera	Loxia_leucoptera	White-winged Crossbill	PASSERIFORMES	Fringillidae	pair	female	pair	pair	female	pair	0	-1	0	1
1399	Pyrrhula_aurantiaca	Pyrrhula_aurantiaca	Orange Bullfinch	PASSERIFORMES	Fringillidae	female	female	pair	female	female	pair	-1	-1	0	0
1400	Pyrrhula_pyrrhula	Pyrrhula_pyrrhula	Eurasian Bullfinch	PASSERIFORMES	Fringillidae	female	female	pair	female	female	pair	-1	-1	0	0
1401	Coccothraustes_coccothraustes	Coccothraustes_coccothraustes	Hawfinch	PASSERIFORMES	Fringillidae	pair	female	pair	pair	female	pair	0	-1	0	0
1402	Mycerobas_icterioides	Mycerobas_icterioides	Black-and-yellow Grosbeak	PASSERIFORMES	Fringillidae	pair	female	pair	pair	female	pair	0	-1	0	0
1403	Mycerobas_carnipes	Mycerobas_carnipes	White-winged Grosbeak	PASSERIFORMES	Fringillidae	female	pair	pair	female	pair	pair	-1	0	0	0
1404	Hesperiphona_vespertina	Coccothraustes_vespertinus	Evening Grosbeak	PASSERIFORMES	Fringillidae	female	female	pair	female	female	pair	-1	-1	0	1
1405	Melamprosops_phaeosoma	Melamprosops_phaeosoma	Poo-uli	PASSERIFORMES	Fringillidae	pair	female	pair	pair	female	pair	0	-1	0	0
1406	Paroreomyza_montana	Paroreomyza_montana	Maui Alauahio	PASSERIFORMES	Fringillidae	female	female	cooperation	female	female	pair	-1	-1	0	0
1407	Telespiza_cantans	Telespiza_cantans	Laysan Finch	PASSERIFORMES	Fringillidae	female	female	pair	female	female	pair	-1	-1	0	0
1408	Loxioides_bailleui	Loxioides_bailleui	Palila	PASSERIFORMES	Fringillidae	pair	female	cooperation	pair	female	pair	0	-1	0	0
1409	Oreomystis_bairdi	Oreomystis_bairdi	Akikiki	PASSERIFORMES	Fringillidae	pair	female	cooperation	pair	female	pair	0	-1	0	0
1410	Magumma_parva	Hemignathus_parvus	Anianiau	PASSERIFORMES	Fringillidae	pair	female	pair	pair	female	pair	0	-1	0	0
1411	Loxops_coccineus	Loxops_coccineus	Akepa	PASSERIFORMES	Fringillidae	female	female	pair	female	female	pair	-1	-1	0	0
1412	Loxops_ochraceus	NA	NA	PASSERIFORMES	NA	female	female	pair	female	female	pair	-1	-1	0	NA
1413	Loxops_caeruleirostris	Loxops_caeruleirostris	Akekee	PASSERIFORMES	Fringillidae	pair	female	pair	pair	female	pair	0	-1	0	0
1414	Manucerthia_mana	Oreomystis_mana	Hawaii Creeper	PASSERIFORMES	Fringillidae	pair	female	pair	pair	female	pair	0	-1	0	0
1415	Chlorodrepanis_stejnegeri	Hemignathus_kauaiensis	Kauai Amakihi	PASSERIFORMES	Fringillidae	female	female	pair	female	female	pair	-1	-1	0	0
1416	Chlorodrepanis_virens	Hemignathus_virens	Common Amakihi	PASSERIFORMES	Fringillidae	female	female	pair	female	female	pair	-1	-1	0	0
1417	Hemignathus_wilsoni	Hemignathus_munroi	Akiapolaau	PASSERIFORMES	Fringillidae	female	female	pair	female	female	pair	-1	-1	0	0
1418	Pseudonestor_xanthophrys	Pseudonestor_xanthophrys	Maui Parrotbill	PASSERIFORMES	Fringillidae	female	female	pair	female	female	pair	-1	-1	0	0
1419	Himatione_sanguinea	Himatione_sanguinea	Apapane	PASSERIFORMES	Fringillidae	pair	female	pair	pair	female	pair	0	-1	0	0
1420	Palmeria_dolei	Palmeria_dolei	Akohekohe	PASSERIFORMES	Fringillidae	pair	female	pair	pair	female	pair	0	-1	0	0
1421	Drepanis_coccinea	Vestiaria_coccinea	Iiwi	PASSERIFORMES	Fringillidae	pair	female	pair	pair	female	pair	0	-1	0	0
1422	Myioborus_pictus	Myioborus_pictus	Painted Redstart	PASSERIFORMES	Parulidae	female	female	pair	female	female	pair	-1	-1	0	1
1423	Eucometis_penicillata	Eucometis_penicillata	Grey-headed Tanager	PASSERIFORMES	Thraupidae	pair	female	pair	pair	female	pair	0	-1	0	0
1424	Habia_rubica	Habia_rubica	Red-crowned Ant-tanager	PASSERIFORMES	Cardinalidae	female	female	pair	female	female	pair	-1	-1	0	0
1425	Habia_fuscicauda	Habia_fuscicauda	Red-throated Ant-tanager	PASSERIFORMES	Cardinalidae	female	female	cooperation	female	female	pair	-1	-1	0	0
1426	Piranga_olivacea	Piranga_olivacea	Scarlet Tanager	PASSERIFORMES	Cardinalidae	female	female	pair	female	female	pair	-1	-1	0	0
1427	Piranga_rubra	Piranga_rubra	Summer Tanager	PASSERIFORMES	Cardinalidae	female	female	pair	female	female	pair	-1	-1	0	0
1428	Ramphocelus_dimidiatus	Ramphocelus_dimidiatus	Crimson-backed Tanager	PASSERIFORMES	Thraupidae	female	female	pair	female	female	pair	-1	-1	0	0
1429	Ramphocelus_passerinii	Ramphocelus_passerinii	Scarlet-rumped Tanager	PASSERIFORMES	Thraupidae	female	female	pair	female	female	pair	-1	-1	0	2
1430	Ramphocelus_costaricensis	Ramphocelus_costaricensis	Cherrie's Tanager	PASSERIFORMES	Thraupidae	female	female	pair	female	female	pair	-1	-1	0	0
1431	Thraupis_episcopus	Thraupis_episcopus	Blue-grey Tanager	PASSERIFORMES	Thraupidae	pair	female	pair	pair	female	pair	0	-1	0	0
1432	Thraupis_sayaca	Thraupis_sayaca	Sayaca Tanager	PASSERIFORMES	Thraupidae	female	female	pair	female	female	pair	-1	-1	0	0
1433	Thraupis_palmarum	Thraupis_palmarum	Palm Tanager	PASSERIFORMES	Thraupidae	pair	female	pair	pair	female	pair	0	-1	0	0
1434	Euphonia_luteicapilla	Euphonia_luteicapilla	Yellow-crowned Euphonia	PASSERIFORMES	Thraupidae	pair	female	pair	pair	female	pair	0	-1	0	0
1435	Euphonia_trinitatis	Euphonia_trinitatis	Trinidad Euphonia	PASSERIFORMES	Thraupidae	pair	female	pair	pair	female	pair	0	-1	0	0
1436	Chlorophonia_callophrys	Chlorophonia_callophrys	Golden-browed Chlorophonia	PASSERIFORMES	Thraupidae	pair	female	pair	pair	female	pair	0	-1	0	0
1437	Tangara_mexicana	Tangara_mexicana	Turquoise Tanager	PASSERIFORMES	Thraupidae	female	female	cooperation	female	female	pair	-1	-1	0	0
1438	Tangara_cabanisi	Tangara_cabanisi	Azure-rumped Tanager	PASSERIFORMES	Thraupidae	cooperation	cooperation	cooperation	pair	pair	pair	0	0	0	0
1439	Tangara_chilensis	Tangara_chilensis	Paradise Tanager	PASSERIFORMES	Thraupidae	female	female	pair	female	female	pair	-1	-1	0	0
1440	Tangara_icterocephala	Tangara_icterocephala	Silver-throated Tanager	PASSERIFORMES	Thraupidae	female	female	pair	female	female	pair	-1	-1	0	0
1441	Tangara_guttata	Tangara_guttata	Speckled Tanager	PASSERIFORMES	Thraupidae	pair	pair	pair	pair	pair	pair	0	0	0	0
1442	Chlorophanes_spiza	Chlorophanes_spiza	Green Honeycreeper	PASSERIFORMES	Thraupidae	female	female	pair	female	female	pair	-1	-1	0	0
1443	Tersina_viridis	Tersina_viridis	Swallow Tanager	PASSERIFORMES	Thraupidae	female	female	pair	female	female	pair	-1	-1	0	0
1444	Cardinalis_cardinalis	Cardinalis_cardinalis	Northern Cardinal	PASSERIFORMES	Cardinalidae	female	female	pair	female	female	pair	-1	-1	0	0
1445	Cardinalis_sinuatus	Cardinalis_sinuatus	Pyrrhuloxia	PASSERIFORMES	Cardinalidae	female	female	pair	female	female	pair	-1	-1	0	0
1446	Pheucticus_ludovicianus	Pheucticus_ludovicianus	Rose-breasted Grosbeak	PASSERIFORMES	Cardinalidae	pair	pair	pair	pair	pair	pair	0	0	0	0
1447	Pheucticus_melanocephalus	Pheucticus_melanocephalus	Black-headed Grosbeak	PASSERIFORMES	Cardinalidae	female	pair	pair	female	pair	pair	-1	0	0	0
1448	Cyanocompsa_cyanoides	Cyanocompsa_cyanoides	Blue-black Grosbeak	PASSERIFORMES	Cardinalidae	pair	female	pair	pair	female	pair	0	-1	0	0
1449	Passerina_amoena	Passerina_amoena	Lazuli Bunting	PASSERIFORMES	Emberizidae	female	female	pair	female	female	pair	-1	-1	0	1
1450	Passerina_cyanea	Passerina_cyanea	Indigo Bunting	PASSERIFORMES	Emberizidae	female	female	pair	female	female	pair	-1	-1	0	2
1451	Passerina_versicolor	Passerina_versicolor	Varied Bunting	PASSERIFORMES	Emberizidae	female	female	pair	female	female	pair	-1	-1	0	0
1452	Passerina_ciris	Passerina_ciris	Painted Bunting	PASSERIFORMES	Emberizidae	female	female	female	female	female	female	-1	-1	-1	3
1453	Spiza_americana	Spiza_americana	Dickcissel	PASSERIFORMES	Cardinalidae	female	female	female	female	female	female	-1	-1	-1	3
1454	Melophus_lathami	Melophus_lathami	Crested Bunting	PASSERIFORMES	Emberizidae	pair	female	pair	pair	female	pair	0	-1	0	0
1455	Emberiza_leucocephalos	Emberiza_leucocephalos	Pine Bunting	PASSERIFORMES	Emberizidae	female	female	pair	female	female	pair	-1	-1	0	0
1456	Emberiza_cirlus	Emberiza_cirlus	Cirl Bunting	PASSERIFORMES	Emberizidae	female	female	pair	female	female	pair	-1	-1	0	0
1457	Emberiza_jankowskii	Emberiza_jankowskii	Rufous-backed Bunting	PASSERIFORMES	Emberizidae	pair	female	pair	pair	female	pair	0	-1	0	0
1458	Emberiza_buchanani	Emberiza_buchanani	Grey-necked Bunting	PASSERIFORMES	Emberizidae	female	female	pair	female	female	pair	-1	-1	0	0
1459	Emberiza_hortulana	Emberiza_hortulana	Ortolan Bunting	PASSERIFORMES	Emberizidae	female	female	pair	female	female	pair	-1	-1	0	1
1460	Emberiza_caesia	Emberiza_caesia	Cretzschmar's Bunting	PASSERIFORMES	Emberizidae	female	pair	pair	female	pair	pair	-1	0	0	0
1461	Emberiza_impetuani	Emberiza_impetuani	Lark-like Bunting	PASSERIFORMES	Emberizidae	female	female	pair	female	female	pair	-1	-1	0	0
1462	Emberiza_tahapisi	Emberiza_tahapisi	Cinnamon-breasted Bunting	PASSERIFORMES	Emberizidae	female	female	pair	female	female	pair	-1	-1	0	0
1463	Emberiza_pusilla	Emberiza_pusilla	Little Bunting	PASSERIFORMES	Emberizidae	female	pair	pair	female	pair	pair	-1	0	0	0
1464	Emberiza_rustica	Emberiza_rustica	Rustic Bunting	PASSERIFORMES	Emberizidae	female	pair	pair	female	pair	pair	-1	0	0	0
1465	Emberiza_flaviventris	Emberiza_flaviventris	African Golden-breasted Bunting	PASSERIFORMES	Emberizidae	female	female	pair	female	female	pair	-1	-1	0	0
1466	Emberiza_melanocephala	Emberiza_melanocephala	Black-headed Bunting	PASSERIFORMES	Emberizidae	female	female	pair	female	female	pair	-1	-1	0	0
1467	Emberiza_bruniceps	Emberiza_bruniceps	Red-headed Bunting	PASSERIFORMES	Emberizidae	female	female	pair	female	female	pair	-1	-1	0	0
1468	Emberiza_spodocephala	Emberiza_spodocephala	Black-faced Bunting	PASSERIFORMES	Emberizidae	female	female	pair	female	female	pair	-1	-1	0	0
1469	Emberiza_schoeniclus	Emberiza_schoeniclus	Reed Bunting	PASSERIFORMES	Emberizidae	female	pair	pair	female	pair	pair	-1	0	0	2
1470	Emberiza_calandra	Miliaria_calandra	Corn Bunting	PASSERIFORMES	Emberizidae	female	female	pair	female	female	pair	-1	-1	0	3
1471	Nesospiza_acunhae	Nesospiza_acunhae	Inaccessible Bunting	PASSERIFORMES	Emberizidae	female	female	pair	female	female	pair	-1	-1	0	0
1472	Sporophila_collaris	Sporophila_collaris	Rusty-collared Seedeater	PASSERIFORMES	Emberizidae	female	female	pair	female	female	pair	-1	-1	0	0
1473	Sporophila_hypoxantha	Sporophila_hypoxantha	Tawny-bellied Seedeater	PASSERIFORMES	Emberizidae	female	female	pair	female	female	pair	-1	-1	0	0
1474	Arremonops_conirostris	Arremonops_conirostris	Black-striped Sparrow	PASSERIFORMES	Emberizidae	female	female	pair	female	female	pair	-1	-1	0	0
1475	Pipilo_erythrophthalmus	Pipilo_erythrophthalmus	Eastern Towhee	PASSERIFORMES	Emberizidae	female	female	pair	female	female	pair	-1	-1	0	0
1476	Pipilo_maculatus	Pipilo_maculatus	Spotted Towhee	PASSERIFORMES	Emberizidae	female	female	pair	female	female	pair	-1	-1	0	0
1477	Aimophila_ruficeps	Aimophila_ruficeps	Rufous-crowned Sparrow	PASSERIFORMES	Emberizidae	female	female	pair	female	female	pair	-1	-1	0	0
1478	Spizella_passerina	Spizella_passerina	Chipping Sparrow	PASSERIFORMES	Emberizidae	female	female	cooperation	female	female	pair	-1	-1	0	1
1479	Spizella_pallida	Spizella_pallida	Clay-coloured Sparrow	PASSERIFORMES	Emberizidae	female	pair	pair	female	pair	pair	-1	0	0	0
1480	Spizella_pusilla	Spizella_pusilla	Field Sparrow	PASSERIFORMES	Emberizidae	female	female	pair	female	female	pair	-1	-1	0	1
1481	Amphispiza_bilineata	Amphispiza_bilineata	Black-throated Sparrow	PASSERIFORMES	Emberizidae	female	female	pair	female	female	pair	-1	-1	0	0
1482	Calamospiza_melanocorys	Calamospiza_melanocorys	Lark Bunting	PASSERIFORMES	Emberizidae	pair	pair	cooperation	pair	pair	pair	0	0	0	2
1483	Passerculus_sandwichensis	Passerculus_sandwichensis	Savannah Sparrow	PASSERIFORMES	Emberizidae	female	female	pair	female	female	pair	-1	-1	0	2
1484	Ammodramus_maritimus	Ammodramus_maritimus	Seaside Sparrow	PASSERIFORMES	Emberizidae	female	female	pair	female	female	pair	-1	-1	0	0
1485	Xenospiza_baileyi	Xenospiza_baileyi	Sierra Madre Sparrow	PASSERIFORMES	Emberizidae	female	female	pair	female	female	pair	-1	-1	0	0
1486	Melospiza_melodia	Melospiza_melodia	Song Sparrow	PASSERIFORMES	Emberizidae	female	female	pair	female	female	pair	-1	-1	0	2
1487	Melospiza_lincolnii	Melospiza_lincolnii	Lincoln's Sparrow	PASSERIFORMES	Emberizidae	female	female	pair	female	female	pair	-1	-1	0	0
1488	Melospiza_georgiana	Melospiza_georgiana	Swamp Sparrow	PASSERIFORMES	Emberizidae	female	female	pair	female	female	pair	-1	-1	0	1
1489	Zonotrichia_leucophrys	Zonotrichia_leucophrys	White-crowned Sparrow	PASSERIFORMES	Emberizidae	female	female	pair	female	female	pair	-1	-1	0	2
1490	Zonotrichia_albicollis	Zonotrichia_albicollis	White-throated Sparrow	PASSERIFORMES	Emberizidae	female	female	pair	female	female	pair	-1	-1	0	1
1491	Zonotrichia_atricapilla	Zonotrichia_atricapilla	Golden-crowned Sparrow	PASSERIFORMES	Emberizidae	female	female	pair	female	female	pair	-1	-1	0	0
1492	Zonotrichia_querula	Zonotrichia_querula	Harris's Sparrow	PASSERIFORMES	Emberizidae	female	female	pair	female	female	pair	-1	-1	0	0
1493	Junco_hyemalis	Junco_hyemalis	Dark-eyed Junco	PASSERIFORMES	Emberizidae	female	female	pair	female	female	pair	-1	-1	0	0
1494	Calcarius_lapponicus	Calcarius_lapponicus	Lapland Longspur	PASSERIFORMES	Emberizidae	female	female	pair	female	female	pair	-1	-1	0	2
1495	Calcarius_ornatus	Calcarius_ornatus	Chestnut-collared Longspur	PASSERIFORMES	Emberizidae	female	female	pair	female	female	pair	-1	-1	0	0
1496	Plectrophenax_nivalis	Plectrophenax_nivalis	Snow Bunting	PASSERIFORMES	Emberizidae	female	female	pair	female	female	pair	-1	-1	0	0
1497	Dolichonyx_oryzivorus	Dolichonyx_oryzivorus	Bobolink	PASSERIFORMES	Icteridae	female	female	pair	female	female	pair	-1	-1	0	3
1498	Agelaius_phoeniceus	Agelaius_phoeniceus	Red-winged Blackbird	PASSERIFORMES	Icteridae	female	female	pair	female	female	pair	-1	-1	0	3
1499	Agelaius_assimilis	Agelaius_assimilis	Red-shouldered Blackbird	PASSERIFORMES	Icteridae	female	female	pair	female	female	pair	-1	-1	0	0
1500	Agelaius_tricolor	Agelaius_tricolor	Tricoloured Blackbird	PASSERIFORMES	Icteridae	female	female	pair	female	female	pair	-1	-1	0	3
1501	Agelaius_humeralis	Agelaius_humeralis	Tawny-shouldered Blackbird	PASSERIFORMES	Icteridae	pair	female	pair	pair	female	pair	0	-1	0	0
1502	Agelaius_xanthomus	Agelaius_xanthomus	Yellow-shouldered Blackbird	PASSERIFORMES	Icteridae	female	female	pair	female	female	pair	-1	-1	0	0
1503	Nesopsar_nigerrimus	Nesopsar_nigerrimus	Jamaican Blackbird	PASSERIFORMES	Icteridae	female	female	pair	female	female	pair	-1	-1	0	0
1504	Sturnella_loyca	Sturnella_loyca	Long-tailed Meadowlark	PASSERIFORMES	Icteridae	female	female	pair	female	female	pair	-1	-1	0	1
1505	Sturnella_magna	Sturnella_magna	Eastern Meadowlark	PASSERIFORMES	Icteridae	female	female	pair	female	female	pair	-1	-1	0	2
1506	Sturnella_neglecta	Sturnella_neglecta	Western Meadowlark	PASSERIFORMES	Icteridae	female	female	pair	female	female	pair	-1	-1	0	2
1507	Xanthocephalus_xanthocephalus	Xanthocephalus_xanthocephalus	Yellow-headed Blackbird	PASSERIFORMES	Icteridae	female	female	pair	female	female	pair	-1	-1	0	3
1508	Euphagus_carolinus	Euphagus_carolinus	Rusty Blackbird	PASSERIFORMES	Icteridae	female	female	pair	female	female	pair	-1	-1	0	0
1509	Euphagus_cyanocephalus	Euphagus_cyanocephalus	Brewer's Blackbird	PASSERIFORMES	Icteridae	female	female	pair	female	female	pair	-1	-1	0	3
1510	Quiscalus_major	Quiscalus_major	Boat-tailed Grackle	PASSERIFORMES	Icteridae	female	female	female	female	female	female	-1	-1	-1	3
1511	Quiscalus_quiscula	Quiscalus_quiscula	Common Grackle	PASSERIFORMES	Icteridae	female	female	pair	female	female	pair	-1	-1	0	2
1512	Quiscalus_mexicanus	Quiscalus_mexicanus	Great-tailed Grackle	PASSERIFORMES	Icteridae	female	female	female	female	female	female	-1	-1	-1	3
1513	Quiscalus_nicaraguensis	Quiscalus_nicaraguensis	Nicaraguan Grackle	PASSERIFORMES	Icteridae	female	female	pair	female	female	pair	-1	-1	0	2
1514	Quiscalus_lugubris	Quiscalus_lugubris	Carib Grackle	PASSERIFORMES	Icteridae	female	female	pair	female	female	pair	-1	-1	0	2
1515	Icterus_pectoralis	Icterus_pectoralis	Spot-breasted Oriole	PASSERIFORMES	Icteridae	pair	female	pair	pair	female	pair	0	-1	0	0
1516	Icterus_cucullatus	Icterus_cucullatus	Hooded Oriole	PASSERIFORMES	Icteridae	female	female	pair	female	female	pair	-1	-1	0	0
1517	Icterus_galbula	Icterus_galbula	Baltimore Oriole	PASSERIFORMES	Icteridae	female	female	pair	female	female	pair	-1	-1	0	0
1518	Icterus_bullockii	Icterus_bullockii	Bullock's Oriole	PASSERIFORMES	Icteridae	pair	female	cooperation	pair	female	pair	0	-1	0	1
1519	Icterus_spurius	Icterus_spurius	Orchard Oriole	PASSERIFORMES	Icteridae	pair	female	cooperation	pair	female	pair	0	-1	0	0
1520	Icterus_oberi	Icterus_oberi	Montserrat Oriole	PASSERIFORMES	Icteridae	female	female	pair	female	female	pair	-1	-1	0	0
1521	Icterus_parisorum	Icterus_parisorum	Scott's Oriole	PASSERIFORMES	Icteridae	female	female	pair	female	female	pair	-1	-1	0	0
1522	Cacicus_cela	Cacicus_cela	Yellow-rumped Cacique	PASSERIFORMES	Icteridae	female	female	female	female	female	female	-1	-1	-1	3
1523	Cacicus_haemorrhous	Cacicus_haemorrhous	Red-rumped Cacique	PASSERIFORMES	Icteridae	female	female	female	female	female	female	-1	-1	-1	3
1524	Cacicus_chrysopterus	Cacicus_chrysopterus	Golden-winged Cacique	PASSERIFORMES	Icteridae	female	female	pair	female	female	pair	-1	-1	0	0
1525	Psarocolius_decumanus	Psarocolius_decumanus	Crested Oropendola	PASSERIFORMES	Icteridae	female	female	female	female	female	female	-1	-1	-1	3
1526	Psarocolius_viridis	Psarocolius_viridis	Green Oropendola	PASSERIFORMES	Icteridae	female	female	female	female	female	female	-1	-1	-1	3
1527	Psarocolius_angustifrons	Psarocolius_angustifrons	Russet-backed Oropendola	PASSERIFORMES	Icteridae	female	female	female	female	female	female	-1	-1	-1	3
1528	Psarocolius_wagleri	Psarocolius_wagleri	Chestnut-headed Oropendola	PASSERIFORMES	Icteridae	female	female	female	female	female	female	-1	-1	-1	3
1529	Pseudoleistes_guirahuro	Pseudoleistes_guirahuro	Yellow-rumped Marshbird	PASSERIFORMES	Icteridae	female	female	cooperation	female	female	pair	-1	-1	0	0
1530	Pseudoleistes_virescens	Pseudoleistes_virescens	Brown-and-yellow Marshbird	PASSERIFORMES	Icteridae	female	female	cooperation	female	female	pair	-1	-1	0	0
1531	Amblyramphus_holosericeus	Amblyramphus_holosericeus	Scarlet-headed Blackbird	PASSERIFORMES	Icteridae	pair	female	pair	pair	female	pair	0	-1	0	0
1532	Hypopyrrhus_pyrohypogaster	Hypopyrrhus_pyrohypogaster	Red-bellied Grackle	PASSERIFORMES	Icteridae	female	female	cooperation	female	female	pair	-1	-1	0	0
1533	Gnorimopsar_chopi	Gnorimopsar_chopi	Chopi Blackbird	PASSERIFORMES	Icteridae	pair	female	cooperation	pair	female	pair	0	-1	0	0

## Sheet: Fig 3_phylogenetic correlations
sexual_selection	Reseach_effort	animal	builder	incubator	provisoner	type	order
1.28752	10	Nothura_darwinii	1	NA	NA	1	1
-0.294028	12	Nothoprocta_cinerascens	1	NA	NA	1	2
1.12852	44	Eudromia_elegans	0	NA	NA	1	3
NA	14	Crypturellus_soui	1	NA	NA	1	4
NA	333	Rhea_americana	1	NA	NA	1	5
NA	15	Rhea_pennata	1	NA	NA	1	6
2.87817	395	Dromaius_novaehollandiae	1	NA	NA	1	7
NA	23	Anhima_cornuta	0	NA	NA	1	8
NA	24	Thalassornis_leuconotus	0	NA	NA	1	9
0.875408	148	Dendrocygna_autumnalis	0	NA	NA	1	10
0.787759	139	Dendrocygna_bicolor	0	NA	NA	1	11
0.362611	83	Marmaronetta_angustirostris	-1	NA	NA	1	12
-0.481395	285	Netta_rufina	-1	NA	NA	1	13
-0.735231	216	Aythya_valisineria	-1	NA	NA	1	14
-0.808415	198	Aythya_americana	-1	NA	NA	1	15
-0.103691	321	Aythya_affinis	-1	NA	NA	1	16
-0.65562	241	Aythya_marila	-1	NA	NA	1	17
0.328728	29	Alopochen_aegyptiaca	-1	NA	NA	1	18
-0.125514	507	Tadorna_tadorna	-1	NA	NA	1	19
-0.205317	183	Tadorna_ferruginea	-1	NA	NA	1	20
-3.24291	42	Sarkidiornis_melanotos	-1	NA	NA	1	21
-0.180259	88	Lophodytes_cucullatus	-1	NA	NA	1	22
-2.29611	272	Mergus_serrator	-1	NA	NA	1	23
-2.33558	537	Mergus_merganser	-1	NA	NA	1	24
-2.69987	127	Bucephala_albeola	-1	NA	NA	1	25
-1.71385	577	Bucephala_clangula	-1	NA	NA	1	26
-2.92518	196	Bucephala_islandica	-1	NA	NA	1	27
-0.820217	162	Melanitta_perspicillata	-1	NA	NA	1	28
-0.572776	358	Clangula_hyemalis	-1	NA	NA	1	29
-0.175055	148	Polysticta_stelleri	-1	NA	NA	1	30
-1.30544	273	Somateria_spectabilis	-1	NA	NA	1	31
-1.70641	1339	Somateria_mollissima	-1	NA	NA	1	32
-0.57951	81	Somateria_fischeri	-1	NA	NA	1	33
0.219739	58	Anas_fulvigula	-1	NA	NA	1	34
0.260847	391	Anas_rubripes	-1	NA	NA	1	35
-1.58542	3053	Anas_platyrhynchos	-1	NA	NA	1	36
-0.812394	635	Anas_crecca	-1	NA	NA	1	37
0.429993	51	Anas_erythrorhyncha	-1	NA	NA	1	38
-1.08078	678	Anas_acuta	-1	NA	NA	1	39
-0.335131	49	Anas_capensis	-1	NA	NA	1	40
0.100174	21	Anas_wyvilliana	-1	NA	NA	1	41
-0.354343	8	Nomonyx_dominicus	-1	NA	NA	1	42
-1.10941	52	Plectropterus_gambensis	-1	NA	NA	1	43
-2.20828	322	Oxyura_jamaicensis	-1	NA	NA	1	44
-1.82748	276	Oxyura_leucocephala	-1	NA	NA	1	45
-0.456063	256	Cygnus_buccinator	0	NA	NA	1	46
0.365852	534	Cygnus_columbianus	0	NA	NA	1	47
-0.522851	1311	Cygnus_olor	0	NA	NA	1	48
NA	29	Cygnus_melancoryphus	0	NA	NA	1	49
0.434029	928	Branta_bernicla	-1	NA	NA	1	50
0.470626	102	Branta_sandvicensis	-1	NA	NA	1	51
-0.31622	1524	Branta_canadensis	-1	NA	NA	1	52
0.392763	680	Branta_leucopsis	-1	NA	NA	1	53
0.453988	75	Anser_cygnoides	-1	NA	NA	1	54
-0.472166	1064	Anser_anser	-1	NA	NA	1	55
0.525578	771	Anser_albifrons	-1	NA	NA	1	56
0.009749	85	Cereopsis_novaehollandiae	0	NA	NA	1	57
-0.252684	33	Coscoroba_coscoroba	0	NA	NA	1	58
NA	14	Crax_alector	1	NA	NA	1	59
NA	20	Mitu_mitu	1	NA	NA	1	60
NA	5	Mitu_salvini	1	NA	NA	1	61
0.514888	37	Ortalis_vetula	0	NA	NA	1	62
NA	6	Ortalis_poliocephala	0	NA	NA	1	63
-0.654141	32	Oreortyx_pictus	0	NA	NA	1	64
0.552376	108	Callipepla_squamata	0	NA	NA	1	65
-0.295918	43	Callipepla_californica	-1	NA	NA	1	66
-1.29197	1062	Colinus_virginianus	0	NA	NA	1	67
-0.581753	39	Cyrtonyx_montezumae	0	NA	NA	1	68
NA	27	Coturnix_coromandelica	-1	NA	NA	1	69
0.13313	33	Coturnix_pectoralis	-1	NA	NA	1	70
-1.06966	321	Alectoris_graeca	-1	NA	NA	1	71
NA	18	Alectoris_magna	0	NA	NA	1	72
-0.202979	466	Alectoris_rufa	1	NA	NA	1	73
-0.0887956	75	Francolinus_pondicerianus	-1	NA	NA	1	74
NA	17	Francolinus_gularis	-1	NA	NA	1	75
-1.0189	75	Francolinus_francolinus	-1	NA	NA	1	76
-2.48713	207	Dendragapus_obscurus	-1	NA	NA	1	77
-3.16159	7	Dendragapus_fuliginosus	-1	NA	NA	1	78
-1.83467	122	Tympanuchus_pallidicinctus	-1	NA	NA	1	79
-2.15484	347	Tympanuchus_cupido	-1	NA	NA	1	80
-1.91276	155	Tympanuchus_phasianellus	-1	NA	NA	1	81
-3.80095	499	Centrocercus_urophasianus	-1	NA	NA	1	82
-4.74944	35	Centrocercus_minimus	-1	NA	NA	1	83
-3.13704	895	Tetrao_tetrix	-1	NA	NA	1	84
-2.62298	35	Tetrao_mlokosiewiczi	-1	NA	NA	1	85
-3.50332	1177	Tetrao_urogallus	-1	NA	NA	1	86
0.469778	14	Lagopus_leucura	-1	NA	NA	1	87
0.377697	78	Lagopus_muta	-1	NA	NA	1	88
-1.69005	1094	Lagopus_lagopus	-1	NA	NA	1	89
-1.26592	516	Bonasa_umbellus	-1	NA	NA	1	90
-3.84888	1121	Meleagris_gallopavo	-1	NA	NA	1	91
NA	15	Meleagris_ocellata	-1	NA	NA	1	92
-3.17553	1489	Phasianus_colchicus	-1	NA	NA	1	93
-4.39652	99	Chrysolophus_pictus	-1	NA	NA	1	94
-1.11306	977	Perdix_perdix	-1	NA	NA	1	95
NA	9	Rollulus_rouloul	0	NA	NA	1	96
1.04872	180	Sula_sula	0	NA	NA	1	97
1.14921	252	Sula_leucogaster	0	NA	NA	1	98
0.86485	189	Morus_bassanus	0	NA	NA	1	99
0.287357	121	Anhinga_anhinga	0	NA	NA	1	100
-0.077571	65	Phalacrocorax_penicillatus	0	NA	NA	1	101
0.340678	77	Phalacrocorax_pelagicus	0	NA	NA	1	102
0.274777	27	Phalacrocorax_urile	0	NA	NA	1	103
0.421068	647	Phalacrocorax_auritus	0	NA	NA	1	104
0.380837	73	Phalacrocorax_brasilianus	0	NA	NA	1	105
1.12891	162	Fregata_minor	0	NA	NA	1	106
NA	172	Fregata_magnificens	0	NA	NA	1	107
NA	28	Gorsachius_melanolophus	0	NA	NA	1	108
NA	21	Butorides_striata	0	NA	NA	1	109
0.622001	111	Butorides_virescens	0	NA	NA	1	110
0.0346273	696	Bubulcus_ibis	0	NA	NA	1	111
NA	11	Ardea_insignis	0	NA	NA	1	112
0.467107	1539	Ardea_cinerea	0	NA	NA	1	113
0.193454	600	Ardea_herodias	0	NA	NA	1	114
0.095839	813	Nycticorax_nycticorax	0	NA	NA	1	115
0.574525	53	Nyctanassa_violacea	0	NA	NA	1	116
0.512316	254	Egretta_thula	0	NA	NA	1	117
0.325819	796	Egretta_garzetta	0	NA	NA	1	118
NA	97	Egretta_gularis	0	NA	NA	1	119
NA	11	Egretta_novaehollandiae	0	NA	NA	1	120
0.347753	87	Egretta_caerulea	0	NA	NA	1	121
-0.324415	74	Egretta_tricolor	0	NA	NA	1	122
NA	46	Ixobrychus_sinensis	-1	NA	NA	1	123
NA	14	Ixobrychus_flavicollis	0	NA	NA	1	124
-1.53559	20	Botaurus_poiciloptilus	-1	NA	NA	1	125
-0.387477	93	Botaurus_lentiginosus	-1	NA	NA	1	126
-1.925	406	Botaurus_stellaris	-1	NA	NA	1	127
0.418401	94	Ixobrychus_exilis	0	NA	NA	1	128
-0.552039	250	Ixobrychus_minutus	1	NA	NA	1	129
0.395909	419	Pelecanus_occidentalis	0	NA	NA	1	130
0.103765	299	Pelecanus_erythrorhynchos	0	NA	NA	1	131
NA	90	Scopus_umbretta	0	NA	NA	1	132
-0.110289	137	Plegadis_chihi	0	NA	NA	1	133
0.161044	372	Plegadis_falcinellus	0	NA	NA	1	134
0.330428	90	Threskiornis_aethiopicus	0	NA	NA	1	135
NA	23	Pseudibis_davisoni	0	NA	NA	1	136
NA	395	Platalea_leucorodia	0	NA	NA	1	137
NA	142	Nipponia_nippon	0	NA	NA	1	138
0.661483	32	Platalea_ajaja	0	NA	NA	1	139
0.637553	263	Geronticus_eremita	0	NA	NA	1	140
-0.0867081	214	Eudocimus_albus	0	NA	NA	1	141
0.307777	225	Mycteria_americana	0	NA	NA	1	142
0.679289	42	Ephippiorhynchus_senegalensis	0	NA	NA	1	143
0.380535	323	Gavia_stellata	0	NA	NA	1	144
0.467781	111	Gavia_pacifica	0	NA	NA	1	145
0.286016	638	Gavia_immer	0	NA	NA	1	146
0.811083	129	Gavia_adamsii	0	NA	NA	1	147
0.118129	366	Gavia_arctica	0	NA	NA	1	148
0.301167	61	Phoebastria_immutabilis	-1	NA	NA	1	149
0.455867	64	Phoebastria_nigripes	0	NA	NA	1	150
0.292275	720	Fulmarus_glacialis	0	NA	NA	1	151
0.626017	431	Puffinus_puffinus	0	NA	NA	1	152
NA	30	Puffinus_auricularis	0	NA	NA	1	153
NA	20	Puffinus_newelli	0	NA	NA	1	154
NA	34	Pterodroma_hypoleuca	0	NA	NA	1	155
NA	20	Pterodroma_sandwichensis	0	NA	NA	1	156
NA	12	Oceanodroma_hornbyi	0	NA	NA	1	157
0.81323	381	Oceanodroma_leucorhoa	0	NA	NA	1	158
NA	46	Oceanodroma_furcata	0	NA	NA	1	159
NA	117	Oceanodroma_castro	0	NA	NA	1	160
NA	53	Opisthocomus_hoazin	0	NA	NA	1	161
0.69865	23	Corythaeola_cristata	0	NA	NA	1	162
NA	20	Corythaixoides_concolor	0	NA	NA	1	163
0.488034	22	Musophaga_rossae	0	NA	NA	1	164
0.774044	131	Phaethon_rubricauda	0	NA	NA	1	165
NA	2	Sarothrura_insularis	1	NA	NA	1	166
-0.794634	7	Sarothrura_boehmi	1	NA	NA	1	167
-0.336709	31	Sarothrura_elegans	1	NA	NA	1	168
-0.508878	12	Sarothrura_pulchra	1	NA	NA	1	169
NA	20	Heliornis_fulica	0	NA	NA	1	170
0.436517	67	Fulica_cristata	0	NA	NA	1	171
-0.904605	44	Gallinula_tenebrosa	0	NA	NA	1	172
0.039281	130	Porzana_carolina	0	NA	NA	1	173
0.675456	150	Porzana_porzana	0	NA	NA	1	174
NA	3	Gallinula_nesiotis	0	NA	NA	1	175
0.4206	710	Gallinula_chloropus	0	NA	NA	1	176
0.301149	1147	Fulica_atra	0	NA	NA	1	177
-0.091703	373	Fulica_americana	0	NA	NA	1	178
-0.16705	10	Fulica_gigantea	0	NA	NA	1	179
NA	8	Laterallus_leucopyrrhus	0	NA	NA	1	180
-0.463703	85	Coturnicops_noveboracensis	0	NA	NA	1	181
0.291508	28	Porphyrio_hochstetteri	0	NA	NA	1	182
0.99192	232	Porphyrio_porphyrio	0	NA	NA	1	183
-0.769292	546	Crex_crex	-1	NA	NA	1	184
0.360629	2	Gallirallus_sylvestris	0	NA	NA	1	185
0.175137	2	Gallirallus_owstoni	0	NA	NA	1	186
-0.169549	77	Gallirallus_australis	0	NA	NA	1	187
0.215123	9	Rallus_caerulescens	0	NA	NA	1	188
0.159018	104	Rallus_limicola	0	NA	NA	1	189
0.155429	271	Rallus_aquaticus	0	NA	NA	1	190
0.128514	71	Rallus_elegans	0	NA	NA	1	191
0.474884	40	Aramus_guarauna	0	NA	NA	1	192
0.810731	369	Grus_americana	0	NA	NA	1	193
NA	78	Balearica_pavonina	0	NA	NA	1	194
0.604401	15	Monias_benschi	1	NA	NA	1	195
0.0181339	9	Podiceps_taczanowskii	0	NA	NA	1	196
0.527629	993	Podiceps_cristatus	0	NA	NA	1	197
NA	22	Podiceps_major	0	NA	NA	1	198
0.36952	20	Podiceps_occipitalis	0	NA	NA	1	199
0.552831	265	Podiceps_grisegena	0	NA	NA	1	200
0.644443	234	Podiceps_auritus	0	NA	NA	1	201
0.339499	477	Podiceps_nigricollis	0	NA	NA	1	202
NA	19	Podiceps_gallardoi	0	NA	NA	1	203
NA	1	Rollandia_microptera	0	NA	NA	1	204
2.50076	19	Rollandia_rolland	0	NA	NA	1	205
0.725761	6	Poliocephalus_rufopectus	0	NA	NA	1	206
0.469705	18	Poliocephalus_poliocephalus	0	NA	NA	1	207
0.233163	200	Aechmophorus_occidentalis	0	NA	NA	1	208
0.308298	37	Aechmophorus_clarkii	0	NA	NA	1	209
NA	NA	Tachybaptus_pelzelnii	0	NA	NA	1	210
0.560321	334	Tachybaptus_ruficollis	0	NA	NA	1	211
0.556147	27	Tachybaptus_novaehollandiae	0	NA	NA	1	212
0.473146	20	Tachybaptus_dominicus	0	NA	NA	1	213
-0.0534491	178	Podilymbus_podiceps	0	NA	NA	1	214
0.116181	135	Charadrius_semipalmatus	1	NA	NA	1	215
1.4222	347	Charadrius_melodus	1	NA	NA	1	216
0.256345	192	Charadrius_vociferus	0	NA	NA	1	217
NA	7	Charadrius_thoracicus	0	NA	NA	1	218
0.427095	92	Charadrius_wilsonia	1	NA	NA	1	219
-0.287155	196	Himantopus_mexicanus	0	NA	NA	1	220
0.427435	95	Haematopus_palliatus	0	NA	NA	1	221
0.862451	80	Haematopus_bachmani	0	NA	NA	1	222
-0.0919547	283	Pluvialis_squatarola	0	NA	NA	1	223
-0.991063	258	Pluvialis_dominica	1	NA	NA	1	224
-0.217027	122	Pluvialis_fulva	1	NA	NA	1	225
0.784061	27	Pluvianus_aegyptius	0	NA	NA	1	226
0.463141	2	Chionis_albus	0	NA	NA	1	227
5.19053	41	Hydrophasianus_chirurgus	1	NA	NA	1	228
3.78836	42	Jacana_spinosa	1	NA	NA	1	229
3.72078	30	Jacana_jacana	1	NA	NA	1	230
3.92135	29	Metopidius_indicus	1	NA	NA	1	231
4.00432	24	Irediparra_gallinacea	0	NA	NA	1	232
0.913265	14	Microparra_capensis	0	NA	NA	1	233
4.53726	29	Actophilornis_africanus	1	NA	NA	1	234
NA	13	Rostratula_australis	1	NA	NA	1	235
3.8484	37	Pedionomus_torquatus	1	NA	NA	1	236
0.932606	133	Bartramia_longicauda	0	NA	NA	1	237
1.1512	50	Numenius_tahitiensis	0	NA	NA	1	238
1.19778	114	Numenius_americanus	0	NA	NA	1	239
-1.12254	688	Scolopax_rusticola	-1	NA	NA	1	240
-0.515026	296	Scolopax_minor	-1	NA	NA	1	241
-0.87798	192	Gallinago_media	-1	NA	NA	1	242
1.034	590	Gallinago_gallinago	-1	NA	NA	1	243
0.873916	136	Limnodromus_griseus	0	NA	NA	1	244
0.96081	654	Tringa_totanus	-1	NA	NA	1	245
0.928821	155	Tringa_flavipes	0	NA	NA	1	246
1.40967	37	Tringa_guttifer	0	NA	NA	1	247
3.26504	11	Actitis_macularius	0	NA	NA	1	248
0.650009	355	Phalaropus_lobatus	1	NA	NA	1	249
3.86077	331	Phalaropus_fulicarius	1	NA	NA	1	250
1.11116	25	Arenaria_melanocephala	0	NA	NA	1	251
-0.0375079	515	Arenaria_interpres	0	NA	NA	1	252
1.12191	716	Calidris_canutus	1	NA	NA	1	253
1.03213	298	Calidris_pusilla	0	NA	NA	1	254
1.1136	255	Calidris_mauri	0	NA	NA	1	255
0.993117	127	Calidris_minutilla	0	NA	NA	1	256
-0.928631	199	Calidris_fuscicollis	-1	NA	NA	1	257
0.295845	383	Calidris_alba	-1	NA	NA	1	258
-0.307568	864	Calidris_alpina	1	NA	NA	1	259
1.09265	253	Calidris_maritima	0	NA	NA	1	260
0.980211	24	Calidris_ptilocnemis	0	NA	NA	1	261
1.00705	20	Calidris_himantopus	0	NA	NA	1	262
0.944058	163	Calidris_bairdii	0	NA	NA	1	263
-2.5509	248	Calidris_melanotos	-1	NA	NA	1	264
0.204755	399	Limosa_lapponica	0	NA	NA	1	265
4.33243	11	Turnix_pyrrhothorax	-1	NA	NA	1	266
3.7599	1	Turnix_varius	-1	NA	NA	1	267
2.91614	7	Turnix_sylvaticus	0	NA	NA	1	268
2.85538	12	Turnix_velox	-1	NA	NA	1	269
4.25444	21	Turnix_melanogaster	-1	NA	NA	1	270
0.56538	61	Rissa_brevirostris	0	NA	NA	1	271
0.540388	1208	Rissa_tridactyla	0	NA	NA	1	272
0.356741	187	Pagophila_eburnea	0	NA	NA	1	273
0.202923	159	Larus_occidentalis	0	NA	NA	1	274
0.270123	395	Larus_hyperboreus	0	NA	NA	1	275
-0.337202	2552	Larus_argentatus	0	NA	NA	1	276
0.204221	649	Larus_marinus	0	NA	NA	1	277
NA	238	Larus_michahellis	0	NA	NA	1	278
-0.807815	471	Larus_cachinnans	0	NA	NA	1	279
0.292501	251	Larus_californicus	0	NA	NA	1	280
0.514973	18	Larus_livens	0	NA	NA	1	281
0.65093	59	Larus_heermanni	0	NA	NA	1	282
0.306901	669	Larus_delawarensis	0	NA	NA	1	283
0.529311	206	Anous_stolidus	0	NA	NA	1	284
0.672477	98	Anous_minutus	0	NA	NA	1	285
-0.0842132	170	Rynchops_niger	0	NA	NA	1	286
0.656171	267	Chlidonias_niger	0	NA	NA	1	287
0.766044	1511	Sterna_hirundo	0	NA	NA	1	288
0.722365	404	Sterna_dougallii	0	NA	NA	1	289
NA	174	Sterna_forsteri	0	NA	NA	1	290
0.913473	345	Stercorarius_longicaudus	0	NA	NA	1	291
1.02506	449	Stercorarius_parasiticus	0	NA	NA	1	292
1.078	292	Stercorarius_pomarinus	0	NA	NA	1	293
0.583554	633	Fratercula_arctica	0	NA	NA	1	294
0.438659	59	Fratercula_corniculata	0	NA	NA	1	295
0.555551	48	Fratercula_cirrhata	0	NA	NA	1	296
0.687936	180	Cerorhinca_monocerata	0	NA	NA	1	297
NA	120	Ptychoramphus_aleuticus	0	NA	NA	1	298
0.708971	8	Aethia_psittacula	0	NA	NA	1	299
0.647531	494	Alca_torda	0	NA	NA	1	300
0.768367	1209	Uria_aalge	0	NA	NA	1	301
NA	62	Brachyramphus_brevirostris	0	NA	NA	1	302
0.771004	100	Cepphus_columba	0	NA	NA	1	303
0.132022	141	Synthliboramphus_antiquus	0	NA	NA	1	304
NA	21	Synthliboramphus_wumizusume	0	NA	NA	1	305
1.17197	43	Coccyzus_erythropthalmus	0	NA	NA	1	306
2.2568	164	Coccyzus_americanus	0	NA	NA	1	307
0.884328	26	Coccyzus_minor	0	NA	NA	1	308
NA	1	Coccyzus_ferrugineus	0	NA	NA	1	309
0.597786	33	Piaya_cayana	0	NA	NA	1	310
NA	16	Carpococcyx_renauldi	0	NA	NA	1	311
0.908493	29	Centropus_senegalensis	1	NA	NA	1	312
1.05344	10	Centropus_cupreicaudus	1	NA	NA	1	313
NA	17	Centropus_bengalensis	0	NA	NA	1	314
NA	9	Neomorphus_radiolosus	0	NA	NA	1	315
0.784874	90	Geococcyx_californianus	0	NA	NA	1	316
0.239764	26	Crotophaga_major	0	NA	NA	1	317
-0.22207	91	Crotophaga_sulcirostris	0	NA	NA	1	318
0.170582	81	Crotophaga_ani	0	NA	NA	1	319
NA	31	Eurypyga_helias	0	NA	NA	1	320
0.143559	27	Acanthisitta_chloris	0	NA	NA	1	321
0.0977054	17	Xenicus_gilviventris	0	NA	NA	1	322
NA	9	Psarisomus_dalhousiae	0	NA	NA	1	323
NA	15	Serilophus_lunatus	0	NA	NA	1	324
0.869147	7	Pitta_iris	0	NA	NA	1	325
0.758034	25	Pitta_versicolor	0	NA	NA	1	326
NA	15	Tityra_semifasciata	0	NA	NA	1	327
NA	6	Serpophaga_munda	0	NA	NA	1	328
NA	8	Phaeomyias_murina	-1	NA	NA	1	329
NA	NA	Contopus_hispaniolensis	-1	NA	NA	1	330
-0.0571818	10	Contopus_cooperi	-1	NA	NA	1	331
0.932624	109	Empidonax_virescens	-1	NA	NA	1	332
0.649946	37	Empidonax_hammondii	-1	NA	NA	1	333
0.502533	47	Empidonax_oberholseri	-1	NA	NA	1	334
0.780807	67	Empidonax_alnorum	-1	NA	NA	1	335
0.546361	53	Empidonax_flaviventris	-1	NA	NA	1	336
-0.113824	54	Sayornis_nigricans	-1	NA	NA	1	337
NA	147	Sayornis_phoebe	-1	NA	NA	1	338
NA	9	Fluvicola_pica	0	NA	NA	1	339
NA	9	Attila_spadiceus	-1	NA	NA	1	340
0.65347	104	Pitangus_sulphuratus	0	NA	NA	1	341
0.539978	31	Tyrannus_vociferans	-1	NA	NA	1	342
0.643139	18	Tyrannus_couchii	-1	NA	NA	1	343
0.656937	103	Tyrannus_verticalis	-1	NA	NA	1	344
0.645843	157	Tyrannus_tyrannus	-1	NA	NA	1	345
NA	5	Myiodynastes_maculatus	-1	NA	NA	1	346
NA	9	Todirostrum_maculatum	0	NA	NA	1	347
NA	18	Todirostrum_cinereum	0	NA	NA	1	348
NA	15	Phibalura_flavirostris	0	NA	NA	1	349
NA	5	Sakesphorus_canadensis	0	NA	NA	1	350
NA	18	Thamnophilus_atrinucha	0	NA	NA	1	351
NA	35	Thamnophilus_doliatus	0	NA	NA	1	352
NA	2	Thamnophilus_torquatus	0	NA	NA	1	353
NA	34	Hylophylax_naevioides	0	NA	NA	1	354
NA	6	Pyriglena_leuconota	0	NA	NA	1	355
NA	3	Formicivora_erythronotos	0	NA	NA	1	356
NA	11	Microrhopias_quixensis	0	NA	NA	1	357
NA	8	Thamnistes_anabatinus	0	NA	NA	1	358
-1.37194	4	Dendrocincla_anabatina	-1	NA	NA	1	359
0.675499	7	Lepidocolaptes_affinis	0	NA	NA	1	360
-1.73399	17	Atrichornis_rufescens	-1	NA	NA	1	361
-2.10836	102	Menura_novaehollandiae	-1	NA	NA	1	362
-0.861818	25	Scenopoeetes_dentirostris	-1	NA	NA	1	363
-1.4344	16	Amblyornis_macgregoriae	-1	NA	NA	1	364
NA	7	Amblyornis_inornata	-1	NA	NA	1	365
-1.65557	13	Amblyornis_subalaris	-1	NA	NA	1	366
-2.04866	29	Sericulus_chrysocephalus	-1	NA	NA	1	367
-3.19012	3	Sericulus_bakeri	-1	NA	NA	1	368
-1.89166	41	Chlamydera_nuchalis	-1	NA	NA	1	369
0.667781	18	Climacteris_erythrops	0	NA	NA	1	370
0.252781	NA	Climacteris_rufus	0	NA	NA	1	371
0.347605	39	Climacteris_picumnus	0	NA	NA	1	372
0.936637	5	Cormobates_leucophaea	-1	NA	NA	1	373
0.0732911	39	Stipiturus_malachurus	-1	NA	NA	1	374
-1.22323	194	Malurus_cyaneus	-1	NA	NA	1	375
-1.26693	67	Malurus_splendens	-1	NA	NA	1	376
-1.17296	20	Malurus_pulcherrimus	-1	NA	NA	1	377
-1.20919	20	Malurus_elegans	-1	NA	NA	1	378
-0.925528	39	Malurus_lamberti	-1	NA	NA	1	379
-0.609347	44	Malurus_melanocephalus	-1	NA	NA	1	380
-0.505717	42	Malurus_leucopterus	-1	NA	NA	1	381
0.875224	23	Amytornis_textilis	-1	NA	NA	1	382
0.502424	20	Pardalotus_quadragintus	0	NA	NA	1	383
0.764043	10	Pardalotus_rubricatus	0	NA	NA	1	384
-0.53792	43	Pardalotus_punctatus	0	NA	NA	1	385
-0.584323	11	Certhionyx_variegatus	0	NA	NA	1	386
-0.104413	53	Prosthemadera_novaeseelandiae	0	NA	NA	1	387
0.297482	2	Lichenostomus_flavicollis	-1	NA	NA	1	388
0.45675	NA	Lichenostomus_flavus	-1	NA	NA	1	389
0.484578	15	Lichenostomus_penicillatus	-1	NA	NA	1	390
0.42852	NA	Lichenostomus_unicolor	-1	NA	NA	1	391
0.273305	10	Phylidonyris_albifrons	-1	NA	NA	1	392
0.516337	89	Manorina_melanocephala	-1	NA	NA	1	393
0.388868	6	Lichenostomus_fuscus	-1	NA	NA	1	394
0.303645	54	Xanthomyza_phrygia	-1	NA	NA	1	395
0.452486	75	Anthochaera_carunculata	0	NA	NA	1	396
0.0255771	5	Anthochaera_paradoxa	0	NA	NA	1	397
0.176898	23	Anthochaera_chrysoptera	-1	NA	NA	1	398
0.594348	5	Conopophila_albogularis	0	NA	NA	1	399
0.877353	11	Conopophila_whitei	0	NA	NA	1	400
0.645734	6	Conopophila_rufogularis	-1	NA	NA	1	401
0.55743	3	Ramsayornis_fasciatus	0	NA	NA	1	402
0.143983	6	Ramsayornis_modestus	0	NA	NA	1	403
0.17751	11	Ashbyia_lovensis	0	NA	NA	1	404
-0.900959	10	Epthianura_tricolor	0	NA	NA	1	405
-1.14969	12	Epthianura_aurifrons	0	NA	NA	1	406
-0.175051	13	Epthianura_albifrons	-1	NA	NA	1	407
-0.17655	35	Acanthorhynchus_tenuirostris	-1	NA	NA	1	408
-0.559152	11	Acanthorhynchus_superciliosus	-1	NA	NA	1	409
0.305834	19	Grantiella_picta	0	NA	NA	1	410
0.526763	12	Plectorhyncha_lanceolata	0	NA	NA	1	411
-1.06584	77	Anthornis_melanura	-1	NA	NA	1	412
0.35721	6	Xanthotis_flaviventer	-1	NA	NA	1	413
0.50793	6	Philemon_argenticeps	-1	NA	NA	1	414
0.495027	32	Philemon_corniculatus	-1	NA	NA	1	415
0.320369	47	Lichmera_indistincta	0	NA	NA	1	416
-1.36615	1	Phylidonyris_pyrrhopterus	-1	NA	NA	1	417
0.473718	96	Phylidonyris_novaehollandiae	-1	NA	NA	1	418
0.407869	NA	Phylidonyris_niger	-1	NA	NA	1	419
0.400149	26	Entomyzon_cyanotis	0	NA	NA	1	420
0.66092	4	Melithreptus_affinis	0	NA	NA	1	421
0.489593	25	Melithreptus_lunatus	-1	NA	NA	1	422
0.899048	14	Melithreptus_brevirostris	0	NA	NA	1	423
0.575023	27	Lichenostomus_chrysops	-1	NA	NA	1	424
0.141682	6	Lichenostomus_leucotis	-1	NA	NA	1	425
-1.22264	17	Myzomela_sanguinolenta	0	NA	NA	1	426
-2.10371	6	Myzomela_cardinalis	0	NA	NA	1	427
0.444214	53	Acanthiza_pusilla	-1	NA	NA	1	428
0.664017	16	Acanthiza_reguloides	-1	NA	NA	1	429
0.68403	24	Acanthiza_lineata	0	NA	NA	1	430
0.817484	25	Acanthiza_chrysorrhoa	0	NA	NA	1	431
0.814518	24	Smicrornis_brevirostris	0	NA	NA	1	432
0.533345	19	Gerygone_magnirostris	0	NA	NA	1	433
-0.248707	8	Gerygone_palpebrosa	0	NA	NA	1	434
0.721674	9	Gerygone_mouki	-1	NA	NA	1	435
-0.865685	10	Gerygone_albofrontata	-1	NA	NA	1	436
0.282248	4	Oreoscopus_gutturalis	0	NA	NA	1	437
0.558444	20	Dasyornis_broadbenti	-1	NA	NA	1	438
0.447962	13	Orthonyx_spaldingii	-1	NA	NA	1	439
0.851316	18	Orthonyx_temminckii	-1	NA	NA	1	440
0.615099	19	Pomatostomus_superciliosus	-1	NA	NA	1	441
0.6419	52	Pomatostomus_temporalis	0	NA	NA	1	442
0.0636842	44	Colluricincla_harmonica	0	NA	NA	1	443
-0.386796	43	Pachycephala_rufiventris	-1	NA	NA	1	444
-0.355138	7	Pachycephala_lanioides	0	NA	NA	1	445
-1.13122	75	Pachycephala_pectoralis	0	NA	NA	1	446
0.710728	16	Pachycephala_rufogularis	0	NA	NA	1	447
0.76484	12	Pachycephala_olivacea	0	NA	NA	1	448
0.816906	4	Daphoenositta_chrysoptera	0	NA	NA	1	449
NA	22	Oriolus_sagittatus	-1	NA	NA	1	450
NA	13	Oriolus_xanthornus	0	NA	NA	1	451
0.645382	28	Oriolus_larvatus	0	NA	NA	1	452
-0.9657	246	Oriolus_oriolus	0	NA	NA	1	453
NA	4	Oriolus_traillii	0	NA	NA	1	454
0.810015	56	Vireo_philadelphicus	0	NA	NA	1	455
0.909187	74	Vireo_gilvus	-1	NA	NA	1	456
NA	25	Vireo_flavoviridis	-1	NA	NA	1	457
0.513585	192	Vireo_olivaceus	0	NA	NA	1	458
0.469299	32	Vireo_altiloquus	-1	NA	NA	1	459
0.79381	127	Vireo_griseus	0	NA	NA	1	460
0.299007	94	Vireo_bellii	0	NA	NA	1	461
0.401514	52	Vireo_atricapilla	0	NA	NA	1	462
NA	4	Vireo_carmioli	0	NA	NA	1	463
0.80524	32	Vireo_huttoni	0	NA	NA	1	464
0.811715	29	Vireo_vicinior	0	NA	NA	1	465
0.814144	89	Vireo_solitarius	0	NA	NA	1	466
0.892398	17	Vireo_plumbeus	0	NA	NA	1	467
NA	3	Vireo_caribaeus	-1	NA	NA	1	468
NA	8	Dicrurus_remifer	0	NA	NA	1	469
0.386773	36	Dicrurus_hottentottus	0	NA	NA	1	470
NA	24	Dicrurus_bracteatus	0	NA	NA	1	471
NA	37	Dicrurus_paradiseus	0	NA	NA	1	472
NA	9	Dicrurus_forficatus	0	NA	NA	1	473
0.293998	1	Dicrurus_aldabranus	0	NA	NA	1	474
NA	NA	Dicrurus_waldenii	0	NA	NA	1	475
NA	9	Dicrurus_caerulescens	0	NA	NA	1	476
NA	62	Dicrurus_macrocercus	0	NA	NA	1	477
NA	27	Dicrurus_leucophaeus	0	NA	NA	1	478
0.604817	5	Dicrurus_aeneus	0	NA	NA	1	479
0.423312	331	Pyrrhocorax_pyrrhocorax	0	NA	NA	1	480
0.374105	181	Pyrrhocorax_graculus	0	NA	NA	1	481
NA	43	Dendrocitta_vagabunda	0	NA	NA	1	482
0.623825	17	Dendrocitta_formosae	0	NA	NA	1	483
0.567448	58	Cyanopica_cyanus	0	NA	NA	1	484
0.590481	103	Perisoreus_infaustus	0	NA	NA	1	485
0.477265	55	Gymnorhinus_cyanocephalus	0	NA	NA	1	486
0.428884	14	Aphelocoma_insularis	0	NA	NA	1	487
0.660085	374	Cyanocitta_cristata	0	NA	NA	1	488
NA	1	Cyanocorax_melanocyaneus	-1	NA	NA	1	489
NA	1	Cyanocorax_beecheii	0	NA	NA	1	490
NA	3	Cyanocorax_sanblasianus	-1	NA	NA	1	491
NA	NA	Cyanolyca_nana	0	NA	NA	1	492
NA	8	Garrulus_lanceolatus	0	NA	NA	1	493
0.632393	521	Garrulus_glandarius	0	NA	NA	1	494
-0.0181733	222	Corvus_macrorhynchos	0	NA	NA	1	495
0.556046	23	Corvus_kubaryi	0	NA	NA	1	496
0.401784	1427	Corvus_corone	0	NA	NA	1	497
0.447549	64	Corvus_caurinus	0	NA	NA	1	498
0.303338	36	Corvus_capensis	-1	NA	NA	1	499
0.373806	1197	Corvus_frugilegus	0	NA	NA	1	500
0.480611	94	Corvus_albus	0	NA	NA	1	501
0.527632	1238	Corvus_corax	0	NA	NA	1	502
0.411492	35	Corvus_ruficollis	0	NA	NA	1	503
0.522654	694	Corvus_monedula	0	NA	NA	1	504
0.583556	397	Nucifraga_caryocatactes	0	NA	NA	1	505
0.167782	45	Pica_hudsonia	0	NA	NA	1	506
0.341196	34	Pica_nuttalli	0	NA	NA	1	507
0.468717	1371	Pica_pica	0	NA	NA	1	508
0.13613	5	Urocissa_flavirostris	0	NA	NA	1	509
0.0325918	27	Urocissa_erythrorhyncha	0	NA	NA	1	510
0.688726	10	Lanius_excubitoroides	0	NA	NA	1	511
0.628647	11	Corvinella_corvina	0	NA	NA	1	512
1.01448	2	Urolestes_melanoleucus	0	NA	NA	1	513
NA	338	Lanius_ludovicianus	0	NA	NA	1	514
0.0863129	641	Lanius_excubitor	0	NA	NA	1	515
-0.656743	72	Lanius_meridionalis	0	NA	NA	1	516
0.612423	238	Lanius_minor	0	NA	NA	1	517
0.218429	283	Lanius_senator	0	NA	NA	1	518
0.280679	116	Lanius_collaris	0	NA	NA	1	519
0.268408	142	Lanius_cristatus	0	NA	NA	1	520
-0.172876	52	Lanius_nubicus	0	NA	NA	1	521
0.928514	12	Eurocephalus_anguitimens	0	NA	NA	1	522
-3.29734	7	Parotia_wahnesi	-1	NA	NA	1	523
-3.29664	6	Parotia_sefilata	-1	NA	NA	1	524
-2.94329	18	Parotia_lawesii	-1	NA	NA	1	525
-4.59745	11	Parotia_carolae	-1	NA	NA	1	526
-3.35411	11	Pteridophora_alberti	-1	NA	NA	1	527
-2.30167	13	Paradisaea_rudolphi	-1	NA	NA	1	528
NA	4	Paradisaea_guilielmi	-1	NA	NA	1	529
-4.37249	8	Paradisaea_rubra	-1	NA	NA	1	530
-4.55497	9	Paradisaea_minor	-1	NA	NA	1	531
NA	13	Paradisaea_apoda	-1	NA	NA	1	532
-4.60543	13	Paradisaea_raggiana	-1	NA	NA	1	533
NA	1	Paradisaea_decora	-1	NA	NA	1	534
-3.40791	NA	Cicinnurus_respublica	-1	NA	NA	1	535
-3.43306	3	Cicinnurus_magnificus	-1	NA	NA	1	536
-4.62289	14	Epimachus_meyeri	-1	NA	NA	1	537
-4.06891	7	Epimachus_fastuosus	-1	NA	NA	1	538
-1.46426	5	Paradigalla_brevicauda	-1	NA	NA	1	539
-3.30991	8	Astrapia_stephaniae	-1	NA	NA	1	540
-3.05785	10	Astrapia_mayeri	-1	NA	NA	1	541
NA	1	Epimachus_albertisi	-1	NA	NA	1	542
-2.78361	NA	Epimachus_bruijnii	-1	NA	NA	1	543
-3.69869	17	Lophorina_superba	-1	NA	NA	1	544
-4.63996	6	Ptiloris_magnificus	-1	NA	NA	1	545
-4.23037	6	Ptiloris_paradiseus	-1	NA	NA	1	546
-2.98675	15	Semioptera_wallacii	-1	NA	NA	1	547
-3.53573	NA	Seleucidis_melanoleucus	-1	NA	NA	1	548
NA	12	Monarcha_melanopsis	-1	NA	NA	1	549
-0.585223	40	Chasiempis_sandwichensis	0	NA	NA	1	550
NA	7	Monarcha_leucotis	0	NA	NA	1	551
NA	9	Arses_telescophthalmus	0	NA	NA	1	552
NA	5	Myiagra_caledonica	0	NA	NA	1	553
NA	2	Myiagra_vanikorensis	0	NA	NA	1	554
NA	2	Myiagra_azureocapilla	0	NA	NA	1	555
NA	13	Myiagra_cyanoleuca	0	NA	NA	1	556
-0.537759	30	Myiagra_rubecula	0	NA	NA	1	557
NA	4	Myiagra_inquieta	0	NA	NA	1	558
-0.175038	63	Grallina_cyanoleuca	0	NA	NA	1	559
NA	52	Terpsiphone_paradisi	0	NA	NA	1	560
NA	16	Terpsiphone_corvina	0	NA	NA	1	561
0.0379509	57	Terpsiphone_viridis	0	NA	NA	1	562
0.453378	11	Terpsiphone_rufiventer	0	NA	NA	1	563
-0.497533	21	Terpsiphone_mutata	0	NA	NA	1	564
-0.382117	2	Trochocercus_nitens	0	NA	NA	1	565
1.17455	47	Struthidea_cinerea	0	NA	NA	1	566
0.892851	52	Corcorax_melanorhamphos	0	NA	NA	1	567
NA	6	Rhipidura_aureola	0	NA	NA	1	568
0.395846	61	Rhipidura_leucophrys	0	NA	NA	1	569
0.873565	30	Rhipidura_rufifrons	0	NA	NA	1	570
0.584756	70	Rhipidura_fuliginosa	0	NA	NA	1	571
0.581048	17	Psophodes_nigrogularis	-1	NA	NA	1	572
-0.0975503	28	Falcunculus_frontatus	-1	NA	NA	1	573
0.290299	NA	Mohoua_novaeseelandiae	-1	NA	NA	1	574
0.353226	26	Mohoua_albicilla	-1	NA	NA	1	575
0.42254	34	Mohoua_ochrocephala	-1	NA	NA	1	576
-0.164782	11	Cinclosoma_punctatum	-1	NA	NA	1	577
0.480717	39	Coracina_novaehollandiae	0	NA	NA	1	578
0.908449	17	Coracina_papuensis	0	NA	NA	1	579
0.447268	6	Coracina_caesia	0	NA	NA	1	580
0.167187	9	Coracina_pectoralis	0	NA	NA	1	581
NA	6	Coracina_typica	0	NA	NA	1	582
NA	3	Lalage_tricolor	0	NA	NA	1	583
-0.41117	17	Coracina_tenuirostris	0	NA	NA	1	584
-0.423297	7	Campephaga_flava	-1	NA	NA	1	585
0.179861	9	Campephaga_quiscalina	-1	NA	NA	1	586
NA	2	Pericrocotus_erythropygius	0	NA	NA	1	587
0.74556	9	Lanioturdus_torquatus	0	NA	NA	1	588
-0.00247912	13	Batis_capensis	0	NA	NA	1	589
NA	8	Hemipus_picatus	0	NA	NA	1	590
NA	8	Tephrodornis_pondicerianus	0	NA	NA	1	591
0.821615	7	Prionops_poliolophus	0	NA	NA	1	592
0.720035	8	Prionops_scopifrons	0	NA	NA	1	593
1.06352	10	Prionops_retzii	0	NA	NA	1	594
1.0933	11	Prionops_plumatus	0	NA	NA	1	595
NA	6	Vanga_curvirostris	0	NA	NA	1	596
NA	16	Schetba_rufa	0	NA	NA	1	597
NA	5	Xenopirostris_damii	0	NA	NA	1	598
NA	6	Tylas_eduardi	0	NA	NA	1	599
NA	6	Oriolia_bernieri	0	NA	NA	1	600
NA	6	Calicalicus_madagascariensis	0	NA	NA	1	601
NA	2	Artamella_viridis	0	NA	NA	1	602
0.550848	18	Telophorus_zeylonus	0	NA	NA	1	603
0.378064	3	Telophorus_sulfureopectus	0	NA	NA	1	604
0.430341	2	Telophorus_olivaceus	0	NA	NA	1	605
0.601051	19	Laniarius_funebris	0	NA	NA	1	606
-0.517311	35	Laniarius_ferrugineus	0	NA	NA	1	607
0.267861	17	Laniarius_aethiopicus	0	NA	NA	1	608
-0.406387	14	Nilaus_afer	0	NA	NA	1	609
-0.141109	23	Dryoscopus_cubla	-1	NA	NA	1	610
0.332577	NA	Dryoscopus_senegalensis	-1	NA	NA	1	611
0.739437	9	Tchagra_australis	0	NA	NA	1	612
0.759224	2	Tchagra_senegalus	0	NA	NA	1	613
0.100118	30	Strepera_versicolor	0	NA	NA	1	614
0.164732	90	Strepera_graculina	0	NA	NA	1	615
NA	38	Cracticus_nigrogularis	-1	NA	NA	1	616
-0.201839	53	Cracticus_torquatus	0	NA	NA	1	617
NA	8	Cracticus_mentalis	-1	NA	NA	1	618
0.0968705	193	Gymnorhina_tibicen	-1	NA	NA	1	619
NA	34	Artamus_cyanopterus	0	NA	NA	1	620
NA	2	Artamus_leucorynchus	0	NA	NA	1	621
NA	2	Artamus_mentalis	0	NA	NA	1	622
NA	37	Artamus_superciliosus	0	NA	NA	1	623
NA	17	Artamus_personatus	0	NA	NA	1	624
NA	4	Machaerirhynchus_flaviventer	0	NA	NA	1	625
NA	4	Aegithina_nigrolutea	-1	NA	NA	1	626
-3.25925	11	Cnemophilus_macgregorii	-1	NA	NA	1	627
-1.77097	5	Loboparadisea_sericea	-1	NA	NA	1	628
-3.54907	2	Cnemophilus_loriae	-1	NA	NA	1	629
-2.34755	99	Notiomystis_cincta	-1	NA	NA	1	630
0.053899	64	Philesturnus_carunculatus	-1	NA	NA	1	631
0.393843	9	Eopsaltria_georgiana	-1	NA	NA	1	632
0.360542	6	Tregellasia_capito	-1	NA	NA	1	633
0.582851	11	Eopsaltria_griseogularis	-1	NA	NA	1	634
0.365156	49	Eopsaltria_australis	-1	NA	NA	1	635
-0.528104	15	Melanodryas_cucullata	-1	NA	NA	1	636
0.635153	2	Melanodryas_vittata	-1	NA	NA	1	637
0.24415	NA	Eopsaltria_pulverulenta	-1	NA	NA	1	638
-0.708917	18	Petroica_rosea	-1	NA	NA	1	639
-0.329497	10	Petroica_rodinogaster	-1	NA	NA	1	640
-0.603012	44	Petroica_phoenicea	-1	NA	NA	1	641
-0.797243	33	Petroica_goodenovii	-1	NA	NA	1	642
0.554185	107	Petroica_australis	-1	NA	NA	1	643
-0.459094	37	Petroica_macrocephala	-1	NA	NA	1	644
0.753175	45	Petroica_traversi	-1	NA	NA	1	645
0.78817	10	Microeca_fascinans	-1	NA	NA	1	646
NA	2	Poecilodryas_cerviniventris	-1	NA	NA	1	647
0.216792	4	Poecilodryas_superciliosa	-1	NA	NA	1	648
0.667578	40	Auriparus_flaviceps	-1	NA	NA	1	649
0.772389	15	Anthoscopus_minutus	0	NA	NA	1	650
-1.42757	477	Remiz_pendulinus	1	NA	NA	1	651
NA	4	Parus_carpi	-1	NA	NA	1	652
0.556608	20	Parus_niger	-1	NA	NA	1	653
0.656349	383	Parus_palustris	-1	NA	NA	1	654
-1.01597	3005	Parus_major	-1	NA	NA	1	655
0.581928	17	Parus_monticolus	-1	NA	NA	1	656
0.67017	94	Parus_carolinensis	0	NA	NA	1	657
0.6213	438	Parus_atricapillus	0	NA	NA	1	658
0.570163	68	Parus_gambeli	0	NA	NA	1	659
0.770757	13	Parus_sclateri	-1	NA	NA	1	660
0.544191	29	Parus_rufescens	-1	NA	NA	1	661
0.520922	443	Parus_montanus	-1	NA	NA	1	662
NA	68	Parus_varius	-1	NA	NA	1	663
0.585684	25	Parus_lugubris	-1	NA	NA	1	664
0.62338	56	Baeolophus_bicolor	-1	NA	NA	1	665
NA	1	Baeolophus_atricristatus	-1	NA	NA	1	666
0.609678	15	Baeolophus_inornatus	-1	NA	NA	1	667
0.549307	236	Parus_cristatus	-1	NA	NA	1	668
0.547583	495	Parus_ater	-1	NA	NA	1	669
0.184918	9	Parus_rufonuchalis	0	NA	NA	1	670
-0.740132	1251	Parus_caeruleus	-1	NA	NA	1	671
NA	12	Cephalopyrus_flammiceps	-1	NA	NA	1	672
-0.567136	369	Panurus_biarmicus	0	NA	NA	1	673
0.390152	2	Certhilauda_erythrochlamys	-1	NA	NA	1	674
0.441637	47	Ammomanes_deserti	0	NA	NA	1	675
0.315428	9	Certhilauda_chuana	-1	NA	NA	1	676
NA	8	Calandrella_raytal	0	NA	NA	1	677
0.500813	68	Calandrella_rufescens	-1	NA	NA	1	678
0.432093	13	Calandrella_acutirostris	0	NA	NA	1	679
0.556557	104	Calandrella_brachydactyla	-1	NA	NA	1	680
0.600098	108	Calandrella_cinerea	0	NA	NA	1	681
0.391538	97	Melanocorypha_calandra	0	NA	NA	1	682
-0.681544	32	Melanocorypha_yeltoniensis	-1	NA	NA	1	683
-0.267024	32	Melanocorypha_leucoptera	-1	NA	NA	1	684
0.656947	52	Melanocorypha_bimaculata	-1	NA	NA	1	685
0.706511	272	Galerida_cristata	-1	NA	NA	1	686
0.427801	660	Alauda_arvensis	-1	NA	NA	1	687
0.633813	197	Lullula_arborea	-1	NA	NA	1	688
-0.442308	299	Eremophila_alpestris	-1	NA	NA	1	689
NA	8	Mirafra_erythroptera	0	NA	NA	1	690
NA	NA	Eremopterix_griseus	-1	NA	NA	1	691
-0.197371	5	Eremopterix_australis	-1	NA	NA	1	692
-0.361788	12	Eremopterix_verticalis	-1	NA	NA	1	693
0.0429024	25	Eremopterix_leucotis	0	NA	NA	1	694
-0.771982	17	Eremopterix_nigriceps	-1	NA	NA	1	695
0.688454	8	Ammomanes_cinctura	-1	NA	NA	1	696
0.172391	35	Alaemon_alaudipes	-1	NA	NA	1	697
0.707862	5	Zosterops_abyssinicus	0	NA	NA	1	698
NA	9	Zosterops_palpebrosus	0	NA	NA	1	699
0.758249	30	Zosterops_senegalensis	0	NA	NA	1	700
NA	1	Zosterops_ceylonensis	0	NA	NA	1	701
NA	11	Yuhina_flavicollis	0	NA	NA	1	702
0.556046	14	Yuhina_brunneiceps	0	NA	NA	1	703
NA	NA	Strophocincla_fairbanki	0	NA	NA	1	704
0.450598	27	Turdoides_jardineii	0	NA	NA	1	705
0.362624	2	Turdoides_caudata	0	NA	NA	1	706
NA	17	Turdoides_affinis	0	NA	NA	1	707
0.495648	52	Turdoides_squamiceps	0	NA	NA	1	708
0.828448	98	Leiothrix_lutea	0	NA	NA	1	709
NA	18	Leiothrix_argentauris	0	NA	NA	1	710
NA	NA	Heterophasia_gracilis	0	NA	NA	1	711
NA	11	Pomatorhinus_erythrogenys	0	NA	NA	1	712
0.810756	9	Sylvia_leucomelaena	0	NA	NA	1	713
0.459265	93	Sylvia_hortensis	0	NA	NA	1	714
0.940348	4	Sylvia_lugens	0	NA	NA	1	715
0.836265	3	Sylvia_boehmi	0	NA	NA	1	716
-1.22707	212	Sylvia_nisoria	-1	NA	NA	1	717
1.03884	42	Sylvia_sarda	0	NA	NA	1	718
NA	10	Sylvia_althaea	0	NA	NA	1	719
0.256761	171	Sylvia_undata	0	NA	NA	1	720
0.230804	82	Sylvia_conspicillata	0	NA	NA	1	721
0.802985	195	Sylvia_cantillans	0	NA	NA	1	722
-0.0480281	18	Sylvia_mystacea	0	NA	NA	1	723
-0.337355	240	Sylvia_melanocephala	0	NA	NA	1	724
-0.0937341	18	Sylvia_melanothorax	-1	NA	NA	1	725
-0.326052	859	Sylvia_atricapilla	0	NA	NA	1	726
NA	6	Chrysomma_sinense	0	NA	NA	1	727
NA	38	Paradoxornis_webbianus	0	NA	NA	1	728
0.600508	42	Chamaea_fasciata	0	NA	NA	1	729
0.151666	2	Cisticola_anonymus	-1	NA	NA	1	730
0.428494	10	Cisticola_pipiens	0	NA	NA	1	731
0.379428	24	Cisticola_erythrops	0	NA	NA	1	732
-1.70523	204	Cisticola_juncidis	0	NA	NA	1	733
0.597096	9	Eminia_lepida	0	NA	NA	1	734
0.575796	21	Prinia_maculosa	0	NA	NA	1	735
0.478905	27	Prinia_subflava	0	NA	NA	1	736
NA	NA	Prinia_crinigera	0	NA	NA	1	737
0.780846	32	Prinia_gracilis	0	NA	NA	1	738
NA	34	Orthotomus_sutorius	0	NA	NA	1	739
0.256864	18	Camaroptera_brachyura	0	NA	NA	1	740
0.555214	24	Apalis_thoracica	0	NA	NA	1	741
0.443142	8	Apalis_cinerea	0	NA	NA	1	742
0.601017	2	Calyptocichla_serina	-1	NA	NA	1	743
0.787469	6	Andropadus_gracilirostris	-1	NA	NA	1	744
0.579922	9	Andropadus_importunus	-1	NA	NA	1	745
0.427936	24	Chlorocichla_flaviventris	0	NA	NA	1	746
0.73997	1	Chlorocichla_falkensteini	-1	NA	NA	1	747
0.00691931	NA	Bleda_notatus	0	NA	NA	1	748
NA	5	Hypsipetes_crassirostris	0	NA	NA	1	749
NA	5	Hypsipetes_olivaceus	-1	NA	NA	1	750
0.232031	NA	Alophoixus_flaveolus	0	NA	NA	1	751
0.539012	32	Pycnonotus_xanthopygos	-1	NA	NA	1	752
NA	14	Pycnonotus_xantholaemus	-1	NA	NA	1	753
NA	7	Pycnonotus_taivanus	-1	NA	NA	1	754
0.585648	28	Pycnonotus_capensis	-1	NA	NA	1	755
0.694898	27	Pycnonotus_leucogenys	-1	NA	NA	1	756
0.659067	29	Pycnonotus_nigricans	-1	NA	NA	1	757
0.473548	113	Pycnonotus_barbatus	-1	NA	NA	1	758
NA	29	Phylloscopus_nitidus	-1	NA	NA	1	759
0.5006	214	Phylloscopus_trochiloides	-1	NA	NA	1	760
-0.646953	158	Phylloscopus_borealis	-1	NA	NA	1	761
NA	17	Phylloscopus_occipitalis	-1	NA	NA	1	762
-0.52172	260	Phylloscopus_sibilatrix	-1	NA	NA	1	763
0.696287	136	Phylloscopus_bonelli	-1	NA	NA	1	764
0.66073	158	Phylloscopus_proregulus	-1	NA	NA	1	765
NA	3	Phylloscopus_chloronotus	-1	NA	NA	1	766
0.855489	250	Phylloscopus_inornatus	-1	NA	NA	1	767
-0.721183	665	Phylloscopus_trochilus	0	NA	NA	1	768
NA	10	Phylloscopus_affinis	0	NA	NA	1	769
0.639638	357	Aegithalos_caudatus	0	NA	NA	1	770
NA	26	Aegithalos_concinnus	0	NA	NA	1	771
0.434709	45	Psaltriparus_minimus	0	NA	NA	1	772
0.109136	NA	Erythrocercus_mccallii	0	NA	NA	1	773
0.82649	25	Hirundo_rupestris	0	NA	NA	1	774
0.657313	6	Hirundo_fuligula	0	NA	NA	1	775
NA	71	Hirundo_tahitica	0	NA	NA	1	776
NA	61	Hirundo_neoxena	0	NA	NA	1	777
0.604192	30	Hirundo_smithii	0	NA	NA	1	778
0.890351	4	Hirundo_nigrita	0	NA	NA	1	779
-0.515535	2063	Hirundo_rustica	0	NA	NA	1	780
0.826273	9	Hirundo_aethiopica	0	NA	NA	1	781
0.946958	17	Hirundo_cucullata	0	NA	NA	1	782
0.633577	44	Hirundo_atrocaerulea	0	NA	NA	1	783
0.809941	24	Hirundo_spilodera	0	NA	NA	1	784
0.850798	11	Hirundo_ariel	0	NA	NA	1	785
NA	5	Hirundo_fluvicola	0	NA	NA	1	786
0.791232	15	Hirundo_dimidiata	0	NA	NA	1	787
0.705557	13	Hirundo_abyssinica	0	NA	NA	1	788
0.747128	179	Hirundo_daurica	0	NA	NA	1	789
0.778776	59	Delichon_urbicum	0	NA	NA	1	790
NA	NA	Delichon_nipalense	0	NA	NA	1	791
NA	16	Delichon_dasypus	0	NA	NA	1	792
0.729334	8	Psalidoprocne_pristoptera	0	NA	NA	1	793
0.523961	18	Stelgidopteryx_serripennis	-1	NA	NA	1	794
-1.77661	231	Progne_subis	0	NA	NA	1	795
1.44019	10	Pygochelidon_cyanoleuca	0	NA	NA	1	796
0.934118	842	Riparia_riparia	0	NA	NA	1	797
0.588585	41	Riparia_paludicola	0	NA	NA	1	798
0.655915	61	Tachycineta_thalassina	0	NA	NA	1	799
-0.719343	668	Tachycineta_bicolor	-1	NA	NA	1	800
NA	10	Bradypterus_sylvaticus	-1	NA	NA	1	801
-0.761079	420	Acrocephalus_palustris	-1	NA	NA	1	802
NA	1	Donacobius_atricapilla	0	NA	NA	1	803
0.672149	147	Acrocephalus_agricola	0	NA	NA	1	804
-1.22124	758	Acrocephalus_scirpaceus	-1	NA	NA	1	805
0.331395	29	Bowdleria_punctata	0	NA	NA	1	806
0.962609	86	Acrocephalus_melanopogon	-1	NA	NA	1	807
-0.835842	62	Acrocephalus_stentoreus	0	NA	NA	1	808
NA	8	Acrocephalus_familiaris	0	NA	NA	1	809
NA	14	Acrocephalus_australis	0	NA	NA	1	810
-0.865118	622	Acrocephalus_arundinaceus	-1	NA	NA	1	811
0.706764	23	Acrocephalus_aedon	-1	NA	NA	1	812
0.73657	23	Scotocerca_inquieta	0	NA	NA	1	813
NA	2	Thryothorus_rutilus	0	NA	NA	1	814
0.315625	23	Henicorhina_leucophrys	0	NA	NA	1	815
NA	5	Thryothorus_semibadius	0	NA	NA	1	816
NA	3	Thryothorus_thoracicus	0	NA	NA	1	817
-0.204039	153	Thryothorus_ludovicianus	0	NA	NA	1	818
-0.961297	665	Troglodytes_troglodytes	1	NA	NA	1	819
-0.48641	460	Troglodytes_aedon	0	NA	NA	1	820
-1.62839	88	Cistothorus_palustris	0	NA	NA	1	821
NA	5	Ferminia_cerverai	0	NA	NA	1	822
0.680905	30	Catherpes_mexicanus	0	NA	NA	1	823
0.615201	88	Polioptila_caerulea	0	NA	NA	1	824
NA	8	Polioptila_plumbea	0	NA	NA	1	825
0.585241	24	Polioptila_melanura	0	NA	NA	1	826
-0.256858	69	Polioptila_californica	0	NA	NA	1	827
NA	7	Polioptila_dumicola	0	NA	NA	1	828
NA	12	Certhia_himalayana	0	NA	NA	1	829
0.0419424	420	Certhia_familiaris	0	NA	NA	1	830
0.699367	45	Certhia_americana	0	NA	NA	1	831
-0.0357312	245	Certhia_brachydactyla	1	NA	NA	1	832
0.446755	35	Sitta_whiteheadi	0	NA	NA	1	833
NA	13	Sitta_villosa	0	NA	NA	1	834
0.313822	128	Sitta_canadensis	0	NA	NA	1	835
0.215215	21	Sitta_krueperi	0	NA	NA	1	836
0.798059	52	Sitta_pygmaea	0	NA	NA	1	837
1.68123	51	Sitta_pusilla	0	NA	NA	1	838
NA	8	Sitta_himalayensis	-1	NA	NA	1	839
0.682136	501	Sitta_europaea	-1	NA	NA	1	840
0.27098	148	Sitta_carolinensis	-1	NA	NA	1	841
0.835849	29	Sitta_neumayer	1	NA	NA	1	842
0.905329	13	Sitta_tephronota	0	NA	NA	1	843
-0.794225	110	Cinclus_mexicanus	0	NA	NA	1	844
-1.03281	719	Cinclus_cinclus	0	NA	NA	1	845
0.553063	7	Myioparus_plumbeus	0	NA	NA	1	846
0.768707	3	Myioparus_griseigularis	-1	NA	NA	1	847
0.533235	4	Fraseria_cinerascens	-1	NA	NA	1	848
-0.3846	7	Sigelus_silens	-1	NA	NA	1	849
0.857374	2	Namibornis_herero	0	NA	NA	1	850
0.675911	15	Melaenornis_pammelaina	-1	NA	NA	1	851
0.953755	9	Bradornis_mariquensis	-1	NA	NA	1	852
0.910369	NA	Muscicapa_sethsmithi	-1	NA	NA	1	853
0.150622	325	Muscicapa_striata	0	NA	NA	1	854
0.51946	7	Muscicapa_cassini	-1	NA	NA	1	855
0.615675	18	Muscicapa_adusta	0	NA	NA	1	856
NA	14	Muscicapa_griseisticta	0	NA	NA	1	857
0.720814	2	Muscicapa_infuscata	-1	NA	NA	1	858
NA	2	Eumyias_thalassinus	0	NA	NA	1	859
NA	NA	Cyornis_turcosus	-1	NA	NA	1	860
-1.7782	24	Ficedula_semitorquata	-1	NA	NA	1	861
-1.6982	1513	Ficedula_hypoleuca	-1	NA	NA	1	862
0.393987	221	Ficedula_parva	-1	NA	NA	1	863
NA	4	Ficedula_westermanni	0	NA	NA	1	864
NA	7	Ficedula_hyperythra	0	NA	NA	1	865
0.819491	7	Dioptrornis_fischeri	0	NA	NA	1	866
0.956381	221	Dumetella_carolinensis	0	NA	NA	1	867
NA	4	Melanotis_hypoleucus	-1	NA	NA	1	868
0.709939	130	Toxostoma_rufum	0	NA	NA	1	869
0.658075	17	Toxostoma_redivivum	0	NA	NA	1	870
0.738483	11	Toxostoma_lecontei	0	NA	NA	1	871
0.772836	76	Oreoscoptes_montanus	0	NA	NA	1	872
0.29555	1	Mimus_melanotis	0	NA	NA	1	873
-0.158477	254	Mimus_polyglottos	0	NA	NA	1	874
NA	31	Mimus_gilvus	0	NA	NA	1	875
-0.172079	58	Onychognathus_morio	0	NA	NA	1	876
-0.288478	13	Onychognathus_tristramii	0	NA	NA	1	877
0.0418998	4	Onychognathus_walleri	0	NA	NA	1	878
0.586176	13	Onychognathus_nabouroup	0	NA	NA	1	879
-0.693764	5	Onychognathus_tenuirostris	0	NA	NA	1	880
0.723593	NA	Lamprotornis_pulcher	0	NA	NA	1	881
-0.0433308	14	Cosmopsarus_regius	0	NA	NA	1	882
0.629773	12	Lamprotornis_nitens	0	NA	NA	1	883
0.443472	15	Lamprotornis_australis	0	NA	NA	1	884
-0.776683	32	Cinnyricinclus_leucogaster	0	NA	NA	1	885
0.326269	523	Acridotheres_tristis	0	NA	NA	1	886
NA	38	Sturnus_pagodarum	0	NA	NA	1	887
NA	28	Sturnus_malabaricus	0	NA	NA	1	888
NA	16	Sturnus_philippensis	0	NA	NA	1	889
-0.376977	14	Sturnus_sturninus	0	NA	NA	1	890
NA	64	Sturnus_contra	0	NA	NA	1	891
-0.949287	137	Sturnus_unicolor	0	NA	NA	1	892
NA	113	Gracula_religiosa	0	NA	NA	1	893
NA	18	Scissirostrum_dubium	0	NA	NA	1	894
-0.358684	52	Phainopepla_nitens	1	NA	NA	1	895
-1.08775	5	Ptilogonys_caudatus	0	NA	NA	1	896
0.904706	165	Bombycilla_cedrorum	0	NA	NA	1	897
0.471768	405	Bombycilla_garrulus	0	NA	NA	1	898
-0.234515	43	Hypocolius_ampelinus	0	NA	NA	1	899
0.640452	308	Regulus_regulus	0	NA	NA	1	900
-1.72056	19	Bubalornis_albirostris	1	NA	NA	1	901
-2.73997	11	Bubalornis_niger	1	NA	NA	1	902
0.681703	28	Pseudonigrita_arnaudi	0	NA	NA	1	903
0.190559	8	Malimbus_nitens	1	NA	NA	1	904
-0.582887	3	Malimbus_cassini	0	NA	NA	1	905
0.161822	3	Malimbus_coronatus	0	NA	NA	1	906
NA	2	Ploceus_hypoxanthus	0	NA	NA	1	907
-1.67185	25	Ploceus_manyar	0	NA	NA	1	908
NA	198	Ploceus_philippinus	0	NA	NA	1	909
0.0974557	8	Ploceus_pelzelni	0	NA	NA	1	910
NA	3	Ploceus_sakalava	0	NA	NA	1	911
-0.11953	11	Ploceus_olivaceiceps	0	NA	NA	1	912
-3.42101	2	Ploceus_spekei	0	NA	NA	1	913
-2.54107	16	Ploceus_nigerrimus	0	NA	NA	1	914
-0.512113	12	Ploceus_nigricollis	0	NA	NA	1	915
0.108177	5	Ploceus_baglafecht	1	NA	NA	1	916
-0.947872	4	Ploceus_luteolus	1	NA	NA	1	917
-3.59473	13	Ploceus_xanthopterus	0	NA	NA	1	918
-0.0785845	14	Ploceus_ocularis	1	NA	NA	1	919
-3.23916	32	Ploceus_capensis	0	NA	NA	1	920
-3.22104	76	Ploceus_velatus	0	NA	NA	1	921
0.646531	20	Ploceus_bicolor	0	NA	NA	1	922
-3.7991	8	Ploceus_taeniopterus	0	NA	NA	1	923
-3.39467	16	Ploceus_melanocephalus	0	NA	NA	1	924
-3.04275	26	Ploceus_intermedius	1	NA	NA	1	925
-2.11103	22	Ploceus_rubiginosus	0	NA	NA	1	926
-3.6683	127	Ploceus_cucullatus	1	NA	NA	1	927
NA	15	Foudia_sechellarum	0	NA	NA	1	928
NA	17	Foudia_rubra	0	NA	NA	1	929
-2.56068	32	Quelea_erythrops	1	NA	NA	1	930
-2.89811	12	Quelea_cardinalis	1	NA	NA	1	931
-3.65671	25	Euplectes_afer	0	NA	NA	1	932
-3.12479	24	Euplectes_ardens	0	NA	NA	1	933
-3.62217	115	Euplectes_orix	1	NA	NA	1	934
-3.5944	4	Euplectes_nigroventris	1	NA	NA	1	935
-3.60568	5	Euplectes_hordeaceus	1	NA	NA	1	936
-3.21672	6	Euplectes_franciscanus	1	NA	NA	1	937
-3.25057	7	Euplectes_jacksoni	-1	NA	NA	1	938
-3.63026	12	Euplectes_progne	-1	NA	NA	1	939
-3.59373	24	Euplectes_axillaris	0	NA	NA	1	940
-3.54812	NA	Euplectes_macroura	0	NA	NA	1	941
-3.43648	16	Euplectes_capensis	0	NA	NA	1	942
-3.12518	NA	Euplectes_aureus	1	NA	NA	1	943
-2.0964	48	Amblyospiza_albifrons	0	NA	NA	1	944
-3.29782	18	Anaplectes_rubriceps	1	NA	NA	1	945
0.355529	1301	Taeniopygia_guttata	0	NA	NA	1	946
NA	7	Lonchura_nevermanni	0	NA	NA	1	947
NA	17	Amandava_formosa	0	NA	NA	1	948
0.681818	356	Prunella_modularis	-1	NA	NA	1	949
0.479336	166	Prunella_collaris	-1	NA	NA	1	950
NA	17	Prunella_fulvescens	-1	NA	NA	1	951
0.603874	25	Prunella_atrogularis	-1	NA	NA	1	952
0.390942	8	Anthus_rufulus	0	NA	NA	1	953
0.63313	207	Anthus_cervinus	0	NA	NA	1	954
0.655107	47	Anthus_rubescens	-1	NA	NA	1	955
-0.132917	40	Anthus_petrosus	-1	NA	NA	1	956
-0.105195	321	Anthus_spinoletta	0	NA	NA	1	957
0.307055	196	Anthus_trivialis	-1	NA	NA	1	958
-0.083211	174	Anthus_campestris	0	NA	NA	1	959
NA	16	Dendronanthus_indicus	-1	NA	NA	1	960
0.457134	15	Macronyx_croceus	0	NA	NA	1	961
-0.310224	3	Macronyx_ameliae	0	NA	NA	1	962
0.424271	2	Macronyx_aurantiigula	0	NA	NA	1	963
0.626845	30	Motacilla_aguimp	0	NA	NA	1	964
0.0989176	681	Motacilla_alba	0	NA	NA	1	965
-0.0424228	636	Motacilla_flava	0	NA	NA	1	966
0.250421	376	Motacilla_cinerea	0	NA	NA	1	967
-0.578946	25	Motacilla_grandis	0	NA	NA	1	968
0.760978	25	Motacilla_capensis	0	NA	NA	1	969
-0.413049	32	Motacilla_clara	0	NA	NA	1	970
-0.514605	237	Coccothraustes_coccothraustes	0	NA	NA	1	971
-1.33049	86	Coccothraustes_vespertinus	-1	NA	NA	1	972
NA	1	Mycerobas_icterioides	0	NA	NA	1	973
-0.683777	12	Mycerobas_carnipes	-1	NA	NA	1	974
-1.16569	105	Carduelis_cannabina	-1	NA	NA	1	975
0.377143	96	Carduelis_flavirostris	-1	NA	NA	1	976
NA	123	Carduelis_pinus	-1	NA	NA	1	977
-0.462636	393	Carduelis_spinus	-1	NA	NA	1	978
-1.82813	174	Carduelis_tristis	-1	NA	NA	1	979
-0.165995	15	Carduelis_lawrencei	-1	NA	NA	1	980
-0.858604	41	Carduelis_psaltria	-1	NA	NA	1	981
-0.293458	9	Serinus_totta	-1	NA	NA	1	982
0.114467	18	Serinus_sulphuratus	-1	NA	NA	1	983
-0.73527	26	Serinus_flaviventris	-1	NA	NA	1	984
0.366124	49	Serinus_mozambicus	-1	NA	NA	1	985
0.780425	26	Serinus_atrogularis	0	NA	NA	1	986
0.037005	11	Serinus_scotops	0	NA	NA	1	987
-0.449674	596	Serinus_canaria	-1	NA	NA	1	988
-0.597299	206	Serinus_serinus	0	NA	NA	1	989
-0.467164	25	Serinus_canicollis	-1	NA	NA	1	990
0.757328	36	Serinus_pusillus	-1	NA	NA	1	991
-0.448338	34	Carduelis_citrinella	-1	NA	NA	1	992
0.608915	352	Carduelis_carduelis	-1	NA	NA	1	993
-0.601331	179	Carduelis_flammea	-1	NA	NA	1	994
0.0694674	58	Carduelis_hornemanni	-1	NA	NA	1	995
-0.892486	746	Loxia_curvirostra	0	NA	NA	1	996
-0.841246	94	Loxia_pytyopsittacus	-1	NA	NA	1	997
-1.83623	27	Loxia_scotica	-1	NA	NA	1	998
-1.81639	200	Loxia_leucoptera	0	NA	NA	1	999
0.660377	NA	Rhodopechys_obsoletus	0	NA	NA	1	1000
-0.661109	5	Rhodopechys_sanguineus	0	NA	NA	1	1001
-0.99646	431	Carduelis_chloris	-1	NA	NA	1	1002
-0.489469	30	Bucanetes_githagineus	-1	NA	NA	1	1003
-0.143843	NA	Eremopsaltria_mongolicus	-1	NA	NA	1	1004
NA	3	Pyrrhula_aurantiaca	-1	NA	NA	1	1005
-0.626566	419	Pyrrhula_pyrrhula	-1	NA	NA	1	1006
-1.02678	168	Pinicola_enucleator	-1	NA	NA	1	1007
NA	11	Oreomystis_mana	0	NA	NA	1	1008
0.950724	3	Oreomystis_bairdi	0	NA	NA	1	1009
-0.760251	24	Pseudonestor_xanthophrys	-1	NA	NA	1	1010
-1.43785	24	Loxops_coccineus	-1	NA	NA	1	1011
0.402612	3	Loxops_caeruleirostris	0	NA	NA	1	1012
0.0906595	16	Palmeria_dolei	0	NA	NA	1	1013
0.286502	42	Vestiaria_coccinea	0	NA	NA	1	1014
0.400129	47	Himatione_sanguinea	0	NA	NA	1	1015
-0.123903	9	Hemignathus_munroi	-1	NA	NA	1	1016
-0.59369	4	Hemignathus_parvus	0	NA	NA	1	1017
-0.334105	39	Hemignathus_virens	-1	NA	NA	1	1018
-0.268704	2	Hemignathus_kauaiensis	-1	NA	NA	1	1019
-0.223582	33	Loxioides_bailleui	0	NA	NA	1	1020
0.0745513	10	Telespiza_cantans	-1	NA	NA	1	1021
-0.962607	5	Paroreomyza_montana	-1	NA	NA	1	1022
NA	11	Leucosticte_nemoricola	-1	NA	NA	1	1023
-0.4707	63	Leucosticte_arctoa	-1	NA	NA	1	1024
-0.443624	10	Leucosticte_atrata	-1	NA	NA	1	1025
0.485393	43	Leucosticte_tephrocotis	-1	NA	NA	1	1026
0.371418	7	Leucosticte_australis	-1	NA	NA	1	1027
NA	26	Melamprosops_phaeosoma	0	NA	NA	1	1028
-0.614729	50	Carpodacus_cassinii	-1	NA	NA	1	1029
-0.885099	87	Carpodacus_purpureus	-1	NA	NA	1	1030
-0.837348	16	Carpodacus_rubicilla	-1	NA	NA	1	1031
-0.123212	597	Carpodacus_mexicanus	-1	NA	NA	1	1032
NA	1	Euphonia_trinitatis	0	NA	NA	1	1033
NA	2	Euphonia_luteicapilla	0	NA	NA	1	1034
-0.580259	1063	Fringilla_coelebs	-1	NA	NA	1	1035
-0.590086	38	Fringilla_teydea	-1	NA	NA	1	1036
-0.239544	442	Fringilla_montifringilla	-1	NA	NA	1	1037
-1.81679	250	Calcarius_lapponicus	-1	NA	NA	1	1038
-0.216584	87	Calcarius_ornatus	-1	NA	NA	1	1039
-0.350007	371	Plectrophenax_nivalis	-1	NA	NA	1	1040
-0.209879	189	Emberiza_cirlus	-1	NA	NA	1	1041
-0.441785	33	Emberiza_leucocephalos	-1	NA	NA	1	1042
-0.0698367	293	Emberiza_hortulana	-1	NA	NA	1	1043
0.245892	31	Emberiza_caesia	-1	NA	NA	1	1044
0.600759	25	Emberiza_buchanani	-1	NA	NA	1	1045
NA	21	Emberiza_jankowskii	0	NA	NA	1	1046
-1.72584	128	Miliaria_calandra	-1	NA	NA	1	1047
-0.96179	119	Emberiza_bruniceps	-1	NA	NA	1	1048
-1.08108	181	Emberiza_melanocephala	-1	NA	NA	1	1049
NA	8	Melophus_lathami	0	NA	NA	1	1050
-0.0752379	154	Emberiza_rustica	-1	NA	NA	1	1051
0.0780506	73	Emberiza_spodocephala	-1	NA	NA	1	1052
0.659619	202	Emberiza_pusilla	-1	NA	NA	1	1053
-1.30624	415	Emberiza_schoeniclus	-1	NA	NA	1	1054
0.178365	26	Emberiza_flaviventris	-1	NA	NA	1	1055
0.610891	15	Emberiza_impetuani	-1	NA	NA	1	1056
0.415952	14	Emberiza_tahapisi	-1	NA	NA	1	1057
0.650895	87	Amphispiza_bilineata	-1	NA	NA	1	1058
0.148859	108	Spizella_passerina	-1	NA	NA	1	1059
0.743707	109	Spizella_pallida	-1	NA	NA	1	1060
-0.0526511	144	Spizella_pusilla	-1	NA	NA	1	1061
0.695197	34	Aimophila_ruficeps	-1	NA	NA	1	1062
-0.556776	127	Pipilo_erythrophthalmus	-1	NA	NA	1	1063
-0.247826	50	Pipilo_maculatus	-1	NA	NA	1	1064
-0.73704	213	Passerculus_sandwichensis	-1	NA	NA	1	1065
0.714243	39	Melospiza_lincolnii	-1	NA	NA	1	1066
-0.106415	89	Melospiza_georgiana	-1	NA	NA	1	1067
-0.741991	487	Melospiza_melodia	-1	NA	NA	1	1068
NA	9	Xenospiza_baileyi	-1	NA	NA	1	1069
0.417677	95	Ammodramus_maritimus	-1	NA	NA	1	1070
-0.0693262	529	Junco_hyemalis	-1	NA	NA	1	1071
0.443525	94	Zonotrichia_querula	-1	NA	NA	1	1072
-0.143647	429	Zonotrichia_albicollis	-1	NA	NA	1	1073
0.691153	94	Zonotrichia_atricapilla	-1	NA	NA	1	1074
-0.964619	732	Zonotrichia_leucophrys	-1	NA	NA	1	1075
0.173866	15	Arremonops_conirostris	-1	NA	NA	1	1076
-1.78562	102	Calamospiza_melanocorys	0	NA	NA	1	1077
-5.16624	14	Psarocolius_decumanus	-1	NA	NA	1	1078
-4.83389	3	Psarocolius_viridis	-1	NA	NA	1	1079
-4.94086	4	Psarocolius_wagleri	-1	NA	NA	1	1080
-4.62878	3	Psarocolius_angustifrons	-1	NA	NA	1	1081
-3.05855	19	Cacicus_haemorrhous	-1	NA	NA	1	1082
-3.14114	31	Cacicus_cela	-1	NA	NA	1	1083
-0.407877	4	Cacicus_chrysopterus	-1	NA	NA	1	1084
-1.93146	31	Icterus_bullockii	0	NA	NA	1	1085
0.613196	183	Icterus_galbula	-1	NA	NA	1	1086
-0.56429	45	Icterus_parisorum	-1	NA	NA	1	1087
NA	9	Icterus_pectoralis	0	NA	NA	1	1088
-0.00628725	69	Icterus_spurius	0	NA	NA	1	1089
-1.15148	15	Icterus_oberi	-1	NA	NA	1	1090
-1.1871	41	Icterus_cucullatus	-1	NA	NA	1	1091
NA	2	Nesopsar_nigerrimus	-1	NA	NA	1	1092
-0.0780591	8	Dives_dives	0	NA	NA	1	1093
0.273235	6	Pseudoleistes_guirahuro	-1	NA	NA	1	1094
0.623653	19	Pseudoleistes_virescens	-1	NA	NA	1	1095
NA	11	Gnorimopsar_chopi	0	NA	NA	1	1096
-0.0712304	7	Amblyramphus_holosericeus	0	NA	NA	1	1097
NA	4	Hypopyrrhus_pyrohypogaster	-1	NA	NA	1	1098
-0.882686	52	Euphagus_carolinus	-1	NA	NA	1	1099
-2.79541	100	Euphagus_cyanocephalus	-1	NA	NA	1	1100
-4.34163	1	Quiscalus_nicaraguensis	-1	NA	NA	1	1101
-2.9933	30	Quiscalus_lugubris	-1	NA	NA	1	1102
-4.36191	69	Quiscalus_major	-1	NA	NA	1	1103
-4.04129	143	Quiscalus_mexicanus	-1	NA	NA	1	1104
-2.25639	287	Quiscalus_quiscula	-1	NA	NA	1	1105
-3.77572	1104	Agelaius_phoeniceus	-1	NA	NA	1	1106
-1.83245	6	Agelaius_assimilis	-1	NA	NA	1	1107
-3.50752	52	Agelaius_tricolor	-1	NA	NA	1	1108
-0.863655	3	Agelaius_humeralis	0	NA	NA	1	1109
NA	23	Agelaius_xanthomus	-1	NA	NA	1	1110
-2.78066	182	Dolichonyx_oryzivorus	-1	NA	NA	1	1111
-4.48832	191	Xanthocephalus_xanthocephalus	-1	NA	NA	1	1112
-1.06799	141	Sturnella_neglecta	-1	NA	NA	1	1113
-1.13455	154	Sturnella_magna	-1	NA	NA	1	1114
NA	15	Sturnella_loyca	-1	NA	NA	1	1115
0.0753538	29	Myioborus_pictus	-1	NA	NA	1	1116
-0.792319	23	Habia_rubica	-1	NA	NA	1	1117
-0.477664	14	Habia_fuscicauda	-1	NA	NA	1	1118
-1.518	98	Piranga_rubra	-1	NA	NA	1	1119
-1.51343	93	Piranga_olivacea	-1	NA	NA	1	1120
-0.928211	16	Cardinalis_sinuatus	-1	NA	NA	1	1121
-1.5985	312	Cardinalis_cardinalis	-1	NA	NA	1	1122
-2.10572	236	Passerina_cyanea	-1	NA	NA	1	1123
-3.15886	108	Passerina_ciris	-1	NA	NA	1	1124
-1.00497	14	Passerina_versicolor	-1	NA	NA	1	1125
-1.40429	93	Passerina_amoena	-1	NA	NA	1	1126
NA	9	Cyanocompsa_cyanoides	0	NA	NA	1	1127
-2.95622	184	Spiza_americana	-1	NA	NA	1	1128
-0.518242	107	Pheucticus_ludovicianus	0	NA	NA	1	1129
-0.597646	111	Pheucticus_melanocephalus	-1	NA	NA	1	1130
NA	3	Chlorophonia_callophrys	0	NA	NA	1	1131
-0.114833	8	Nesospiza_acunhae	-1	NA	NA	1	1132
NA	49	Thraupis_episcopus	0	NA	NA	1	1133
0.784061	24	Thraupis_sayaca	-1	NA	NA	1	1134
NA	25	Thraupis_palmarum	0	NA	NA	1	1135
0.964155	6	Tangara_chilensis	-1	NA	NA	1	1136
NA	6	Tangara_mexicana	-1	NA	NA	1	1137
NA	7	Tangara_icterocephala	-1	NA	NA	1	1138
NA	4	Tangara_guttata	0	NA	NA	1	1139
NA	9	Tangara_cabanisi	0	NA	NA	1	1140
NA	8	Sporophila_collaris	-1	NA	NA	1	1141
NA	11	Sporophila_hypoxantha	-1	NA	NA	1	1142
NA	5	Eucometis_penicillata	0	NA	NA	1	1143
-0.245023	8	Ramphocelus_costaricensis	-1	NA	NA	1	1144
-1.92405	11	Ramphocelus_passerinii	-1	NA	NA	1	1145
NA	11	Ramphocelus_dimidiatus	-1	NA	NA	1	1146
-0.260106	18	Tersina_viridis	-1	NA	NA	1	1147
NA	20	Chlorophanes_spiza	-1	NA	NA	1	1148
0.614817	18	Passer_diffusus	0	NA	NA	1	1149
NA	20	Passer_ammodendri	0	NA	NA	1	1150
0.826504	46	Passer_griseus	0	NA	NA	1	1151
-0.847383	32	Passer_luteus	0	NA	NA	1	1152
0.00869579	3169	Passer_domesticus	0	NA	NA	1	1153
-0.41877	263	Passer_hispaniolensis	0	NA	NA	1	1154
0.642479	917	Passer_montanus	0	NA	NA	1	1155
-0.454099	28	Passer_simplex	0	NA	NA	1	1156
0.439392	38	Passer_rutilans	0	NA	NA	1	1157
-0.0604702	45	Petronia_xanthocollis	-1	NA	NA	1	1158
-1.07113	49	Dicaeum_hirundinaceum	-1	NA	NA	1	1159
NA	1	Dicaeum_erythrorhynchos	0	NA	NA	1	1160
-0.820793	4	Anthreptes_rubritorques	0	NA	NA	1	1161
-0.709374	13	Anthreptes_longuemarei	-1	NA	NA	1	1162
-0.543099	5	Anthreptes_pallidigaster	-1	NA	NA	1	1163
-1.28991	2	Anthreptes_platurus	-1	NA	NA	1	1164
-0.635276	34	Anthreptes_collaris	-1	NA	NA	1	1165
-1.03397	12	Nectarinia_senegalensis	-1	NA	NA	1	1166
-0.733577	23	Nectarinia_amethystina	-1	NA	NA	1	1167
-0.682718	42	Nectarinia_osea	-1	NA	NA	1	1168
NA	31	Nectarinia_zeylonica	0	NA	NA	1	1169
-1.16744	2	Nectarinia_superba	-1	NA	NA	1	1170
-1.23726	2	Nectarinia_ludovicensis	-1	NA	NA	1	1171
-0.732076	29	Nectarinia_jugularis	-1	NA	NA	1	1172
-1.05732	56	Nectarinia_famosa	0	NA	NA	1	1173
-0.694072	22	Nectarinia_venusta	-1	NA	NA	1	1174
-1.05786	6	Nectarinia_tacazze	-1	NA	NA	1	1175
-0.948681	28	Nectarinia_talatala	-1	NA	NA	1	1176
NA	9	Nectarinia_dussumieri	-1	NA	NA	1	1177
-1.05705	37	Nectarinia_chalybea	-1	NA	NA	1	1178
-0.934467	15	Nectarinia_violacea	-1	NA	NA	1	1179
-1.11786	3	Nectarinia_coccinigaster	-1	NA	NA	1	1180
-1.07043	12	Nectarinia_cuprea	-1	NA	NA	1	1181
-1.14942	21	Nectarinia_afra	-1	NA	NA	1	1182
-1.04612	8	Nectarinia_mediocris	0	NA	NA	1	1183
NA	34	Irena_puella	-1	NA	NA	1	1184
0.130742	55	Promerops_cafer	-1	NA	NA	1	1185
0.483155	43	Promerops_gurneyi	-1	NA	NA	1	1186
-0.601516	5	Chaetops_frenatus	0	NA	NA	1	1187
NA	2	Chaetops_aurantius	0	NA	NA	1	1188
0.41822	61	Probosciger_aterrimus	0	NA	NA	1	1189
1.0995	27	Calyptorhynchus_baudinii	0	NA	NA	1	1190
0.842576	351	Psittacus_erithacus	0	NA	NA	1	1191
-0.0415861	223	Myiopsitta_monachus	0	NA	NA	1	1192
0.557791	20	Brotogeris_versicolurus	0	NA	NA	1	1193
0.864711	12	Brotogeris_chiriri	0	NA	NA	1	1194
NA	20	Amazona_vinacea	0	NA	NA	1	1195
NA	13	Geoffroyus_geoffroyi	-1	NA	NA	1	1196
0.49256	79	Platycercus_elegans	-1	NA	NA	1	1197
0.431124	13	Cyclopsitta_diophthalma	-1	NA	NA	1	1198
2.01471	446	Falco_rusticolus	0	NA	NA	1	1199
1.42061	2819	Falco_peregrinus	1	NA	NA	1	1200
0.981584	49	Caracara_plancus	0	NA	NA	1	1201
1.29589	33	Caracara_cheriway	0	NA	NA	1	1202
NA	61	Milvago_chimango	0	NA	NA	1	1203
NA	48	Cariama_cristata	0	NA	NA	1	1204
0.536002	91	Sagittarius_serpentarius	0	NA	NA	1	1205
1.12158	119	Elanoides_forficatus	0	NA	NA	1	1206
1.16851	579	Pernis_apivorus	0	NA	NA	1	1207
NA	1	Aviceda_madagascariensis	0	NA	NA	1	1208
NA	23	Aviceda_leuphotes	0	NA	NA	1	1209
NA	19	Aviceda_jerdoni	0	NA	NA	1	1210
NA	29	Chondrohierax_uncinatus	0	NA	NA	1	1211
2.06687	596	Gypaetus_barbatus	0	NA	NA	1	1212
1.57118	463	Neophron_percnopterus	0	NA	NA	1	1213
NA	68	Gypohierax_angolensis	0	NA	NA	1	1214
NA	28	Polyboroides_radiatus	0	NA	NA	1	1215
NA	67	Spilornis_cheela	0	NA	NA	1	1216
NA	75	Terathopius_ecaudatus	0	NA	NA	1	1217
NA	76	Pithecophaga_jefferyi	0	NA	NA	1	1218
0.982968	656	Gyps_fulvus	0	NA	NA	1	1219
NA	115	Stephanoaetus_coronatus	0	NA	NA	1	1220
1.86425	330	Aquila_heliaca	0	NA	NA	1	1221
NA	131	Aquila_adalberti	0	NA	NA	1	1222
1.63197	1560	Aquila_chrysaetos	0	NA	NA	1	1223
1.44583	192	Aquila_verreauxii	0	NA	NA	1	1224
1.97077	48	Hieraaetus_morphnoides	0	NA	NA	1	1225
NA	NA	Nisaetus_bartelsi	0	NA	NA	1	1226
NA	85	Harpia_harpyja	0	NA	NA	1	1227
NA	21	Kaupifalco_monogrammicus	0	NA	NA	1	1228
3.29054	52	Melierax_canorus	0	NA	NA	1	1229
1.46445	158	Ictinia_mississippiensis	0	NA	NA	1	1230
0.95911	17	Ictinia_plumbea	0	NA	NA	1	1231
-2.00423	181	Rostrhamus_sociabilis	0	NA	NA	1	1232
NA	43	Geranoaetus_melanoleucus	0	NA	NA	1	1233
1.35695	188	Buteo_platypterus	0	NA	NA	1	1234
2.05562	739	Buteo_jamaicensis	0	NA	NA	1	1235
2.59365	32	Buteo_solitarius	0	NA	NA	1	1236
2.31898	27	Buteo_brachyurus	0	NA	NA	1	1237
1.00741	235	Buteo_swainsoni	0	NA	NA	1	1238
NA	21	Buteo_albigula	0	NA	NA	1	1239
2.41869	33	Buteo_albonotatus	0	NA	NA	1	1240
1.45506	378	Buteo_lagopus	0	NA	NA	1	1241
2.56722	243	Buteo_regalis	0	NA	NA	1	1242
3.21773	65	Buteo_rufofuscus	0	NA	NA	1	1243
NA	20	Buteo_augur	0	NA	NA	1	1244
2.11278	250	Buteo_lineatus	0	NA	NA	1	1245
-0.0493586	128	Parabuteo_unicinctus	0	NA	NA	1	1246
1.85567	41	Buteogallus_anthracinus	0	NA	NA	1	1247
1.53716	20	Buteogallus_urubitinga	0	NA	NA	1	1248
NA	17	Geranospiza_caerulescens	0	NA	NA	1	1249
NA	19	Butastur_teesa	0	NA	NA	1	1250
NA	38	Haliaeetus_leucoryphus	0	NA	NA	1	1251
1.45438	1475	Haliaeetus_leucocephalus	0	NA	NA	1	1252
NA	30	Haliaeetus_vociferoides	0	NA	NA	1	1253
NA	13	Accipiter_poliogaster	-1	NA	NA	1	1254
NA	71	Accipiter_melanoleucus	0	NA	NA	1	1255
1.37659	100	Accipiter_badius	0	NA	NA	1	1256
NA	21	Accipiter_ovampensis	0	NA	NA	1	1257
1.26004	51	Accipiter_tachiro	0	NA	NA	1	1258
NA	10	Accipiter_bicolor	0	NA	NA	1	1259
1.08012	273	Accipiter_cooperii	0	NA	NA	1	1260
2.16406	1463	Accipiter_gentilis	-1	NA	NA	1	1261
0.709753	730	Circus_aeruginosus	0	NA	NA	1	1262
NA	2	Circus_macrosceles	0	NA	NA	1	1263
1.0542	133	Elanus_leucurus	0	NA	NA	1	1264
0.439095	262	Elanus_caeruleus	0	NA	NA	1	1265
0.183796	1379	Pandion_haliaetus	0	NA	NA	1	1266
0.390394	310	Gymnogyps_californianus	0	NA	NA	1	1267
0.492728	649	Asio_flammeus	-1	NA	NA	1	1268
NA	5	Jacamaralcyon_tridactyla	0	NA	NA	1	1269
NA	25	Galbula_ruficauda	0	NA	NA	1	1270
NA	3	Hapaloptila_castanea	0	NA	NA	1	1271
NA	8	Malacoptila_panamensis	0	NA	NA	1	1272
NA	33	Pogoniulus_bilineatus	0	NA	NA	1	1273
1.26683	1	Tricholaema_lacrymosa	0	NA	NA	1	1274
NA	42	Lybius_torquatus	0	NA	NA	1	1275
0.572204	4	Tricholaema_leucomelas	0	NA	NA	1	1276
0.470888	1	Tricholaema_diademata	0	NA	NA	1	1277
NA	1	Stactolaema_leucotis	0	NA	NA	1	1278
NA	11	Gymnobucco_bonapartei	0	NA	NA	1	1279
0.133334	34	Trachyphonus_vaillantii	0	NA	NA	1	1280
NA	8	Semnornis_ramphastinus	0	NA	NA	1	1281
NA	2	Semnornis_frantzii	0	NA	NA	1	1282
NA	11	Pteroglossus_viridis	0	NA	NA	1	1283
NA	11	Selenidera_maculirostris	0	NA	NA	1	1284
NA	7	Capito_niger	0	NA	NA	1	1285
NA	5	Blythipicus_pyrrhotis	0	NA	NA	1	1286
NA	7	Chrysocolaptes_festivus	0	NA	NA	1	1287
NA	17	Campephilus_magellanicus	0	NA	NA	1	1288
NA	3	Campephilus_melanoleucos	0	NA	NA	1	1289
0.242674	99	Campephilus_principalis	0	NA	NA	1	1290
1.11019	239	Colaptes_auratus	0	NA	NA	1	1291
NA	11	Dryocopus_lineatus	0	NA	NA	1	1292
NA	23	Dryocopus_javensis	0	NA	NA	1	1293
0.134094	168	Dryocopus_pileatus	0	NA	NA	1	1294
NA	13	Mulleripicus_pulverulentus	0	NA	NA	1	1295
NA	25	Dinopium_benghalense	0	NA	NA	1	1296
NA	10	Geocolaptes_olivaceus	0	NA	NA	1	1297
0.433489	11	Campethera_notata	0	NA	NA	1	1298
0.223955	10	Campethera_bennettii	0	NA	NA	1	1299
0.479836	7	Campethera_nubica	0	NA	NA	1	1300
NA	10	Picus_chlorolophus	0	NA	NA	1	1301
NA	13	Picus_squamatus	0	NA	NA	1	1302
0.2882	89	Picoides_arcticus	0	NA	NA	1	1303
0.0133949	12	Picoides_dorsalis	0	NA	NA	1	1304
0.262631	253	Picoides_tridactylus	0	NA	NA	1	1305
NA	NA	Dendrocopos_himalayensis	0	NA	NA	1	1306
1.80904	403	Dendrocopos_major	0	NA	NA	1	1307
0.377559	61	Dendrocopos_syriacus	0	NA	NA	1	1308
0.454327	164	Dendrocopos_leucotos	0	NA	NA	1	1309
NA	4	Dendrocopos_macei	0	NA	NA	1	1310
-0.852876	52	Sphyrapicus_thyroideus	0	NA	NA	1	1311
0.225133	151	Sphyrapicus_varius	0	NA	NA	1	1312
0.760337	25	Sphyrapicus_ruber	0	NA	NA	1	1313
0.525307	42	Sphyrapicus_nuchalis	0	NA	NA	1	1314
0.480934	52	Melanerpes_lewis	0	NA	NA	1	1315
-0.480848	8	Melanerpes_superciliaris	0	NA	NA	1	1316
-0.0391205	132	Melanerpes_erythrocephalus	0	NA	NA	1	1317
-0.887283	160	Melanerpes_formicivorus	0	NA	NA	1	1318
-0.71866	3	Melanerpes_chrysauchen	0	NA	NA	1	1319
NA	5	Melanerpes_cruentatus	0	NA	NA	1	1320
0.540095	121	Melanerpes_carolinus	0	NA	NA	1	1321
0.0830952	20	Melanerpes_aurifrons	0	NA	NA	1	1322
0.1472	24	Melanerpes_uropygialis	0	NA	NA	1	1323
-0.296709	7	Melanerpes_rubricapillus	0	NA	NA	1	1324
NA	3	Melanerpes_striatus	0	NA	NA	1	1325
NA	2	Melanerpes_radiolatus	0	NA	NA	1	1326
NA	1	Picumnus_minutissimus	0	NA	NA	1	1327
NA	8	Picumnus_limae	0	NA	NA	1	1328
NA	14	Picumnus_olivaceus	0	NA	NA	1	1329
NA	12	Picumnus_innominatus	0	NA	NA	1	1330
-0.0292809	306	Jynx_torquilla	0	NA	NA	1	1331
NA	8	Chloroceryle_amazona	0	NA	NA	1	1332
0.846688	24	Chloroceryle_americana	0	NA	NA	1	1333
NA	1	Megaceryle_lugubris	0	NA	NA	1	1334
NA	13	Megaceryle_torquata	0	NA	NA	1	1335
1.10719	41	Megaceryle_alcyon	0	NA	NA	1	1336
1.21112	10	Megaceryle_maxima	0	NA	NA	1	1337
0.685997	104	Ceryle_rudis	0	NA	NA	1	1338
NA	9	Syma_torotoro	0	NA	NA	1	1339
NA	NA	Todiramphus_pyrrhopygius	0	NA	NA	1	1340
NA	NA	Todiramphus_ruficollaris	0	NA	NA	1	1341
NA	2	Todiramphus_veneratus	0	NA	NA	1	1342
0.541575	NA	Todiramphus_macleayii	0	NA	NA	1	1343
1.38318	24	Dacelo_leachii	0	NA	NA	1	1344
NA	29	Tanysiptera_sylvia	0	NA	NA	1	1345
NA	28	Halcyon_coromanda	0	NA	NA	1	1346
-0.192334	533	Alcedo_atthis	0	NA	NA	1	1347
NA	4	Baryphthengus_martii	0	NA	NA	1	1348
NA	8	Todus_mexicanus	0	NA	NA	1	1349
0.482845	42	Merops_bullockoides	0	NA	NA	1	1350
1.13603	18	Merops_bulocki	0	NA	NA	1	1351
-0.254986	640	Merops_apiaster	0	NA	NA	1	1352
0.0911454	62	Merops_ornatus	0	NA	NA	1	1353
0.216032	53	Merops_orientalis	0	NA	NA	1	1354
NA	24	Merops_albicollis	0	NA	NA	1	1355
NA	6	Ocyceros_griseus	0	NA	NA	1	1356
-0.149073	87	Buceros_bicornis	0	NA	NA	1	1357
0.605143	11	Tockus_monteiri	0	NA	NA	1	1358
-0.0877112	44	Tockus_erythrorhynchus	0	NA	NA	1	1359
NA	9	Tockus_leucomelas	0	NA	NA	1	1360
0.6494	15	Urocolius_macrourus	0	NA	NA	1	1361
NA	23	Colius_colius	0	NA	NA	1	1362
NA	14	Harpactes_erythrocephalus	0	NA	NA	1	1363
NA	7	Trogon_rufus	0	NA	NA	1	1364
NA	2	Trogon_chionurus	0	NA	NA	1	1365
NA	56	Pharomachrus_mocinno	0	NA	NA	1	1366
NA	10	Colibri_serrirostris	-1	NA	NA	1	1367
NA	48	Colibri_thalassinus	-1	NA	NA	1	1368
-1.8892	19	Calothorax_lucifer	-1	NA	NA	1	1369
-1.47297	59	Lampornis_clemenciae	-1	NA	NA	1	1370
NA	2	Myrmia_micrura	-1	NA	NA	1	1371
0.359634	130	Archilochus_alexandri	-1	NA	NA	1	1372
-1.90327	201	Archilochus_colubris	-1	NA	NA	1	1373
-0.597941	65	Calypte_costae	-1	NA	NA	1	1374
-0.366597	217	Calypte_anna	-1	NA	NA	1	1375
-2.10642	54	Selasphorus_sasin	-1	NA	NA	1	1376
-1.56597	300	Selasphorus_rufus	-1	NA	NA	1	1377
-1.88288	3	Selasphorus_scintilla	-1	NA	NA	1	1378
NA	133	Selasphorus_platycercus	-1	NA	NA	1	1379
NA	3	Mellisuga_helenae	-1	NA	NA	1	1380
NA	5	Mellisuga_minima	-1	NA	NA	1	1381
NA	15	Amazilia_rutila	-1	NA	NA	1	1382
-1.19703	24	Amazilia_tzacatl	-1	NA	NA	1	1383
-1.42508	16	Eutoxeres_aquila	-1	NA	NA	1	1384
NA	3	Hemiprocne_comata	0	NA	NA	1	1385
NA	10	Hemiprocne_longipennis	0	NA	NA	1	1386
0.75156	53	Chaetura_vauxi	0	NA	NA	1	1387
0.733111	168	Chaetura_pelagica	0	NA	NA	1	1388
0.523755	52	Cypsiurus_parvus	0	NA	NA	1	1389
0.101464	36	Aegotheles_cristatus	0	NA	NA	1	1390
3.05248	13	Batrachostomus_moniliger	0	NA	NA	1	1391
NA	107	Steatornis_caripensis	0	NA	NA	1	1392
NA	43	Geopelia_cuneata	0	NA	NA	1	1393
NA	22	Ptilinopus_superbus	0	NA	NA	1	1394
0.862131	57	Hemiphaga_novaeseelandiae	0	NA	NA	1	1395
-0.15209	1	Treron_calvus	0	NA	NA	1	1396
-0.388257	52	Oena_capensis	0	NA	NA	1	1397
0.166852	18	Turtur_tympanistria	0	NA	NA	1	1398
0.490393	26	Leptotila_verreauxi	0	NA	NA	1	1399
-0.15496	416	Zenaida_macroura	0	NA	NA	1	1400
0.61028	206	Zenaida_asiatica	0	NA	NA	1	1401
0.583471	11	Patagioenas_fasciata	0	NA	NA	1	1402
-0.475805	1	Patagioenas_leucocephala	0	NA	NA	1	1403
0.638628	4	Patagioenas_flavirostris	0	NA	NA	1	1404
0.522638	2071	Columba_livia	0	NA	NA	1	1405
0.622807	878	Streptopelia_decaocto	0	NA	NA	1	1406
-0.171197	78	Columbina_passerina	0	NA	NA	1	1407
NA	54	Columbina_talpacoti	0	NA	NA	1	1408
NA	15	Columbina_inca	0	NA	NA	1	1409
NA	11	Claravis_pretiosa	0	NA	NA	1	1410
1.28752	10	Nothura_darwinii	NA	1	NA	2	1411
-0.294028	12	Nothoprocta_cinerascens	NA	1	NA	2	1412
1.12852	44	Eudromia_elegans	NA	1	NA	2	1413
NA	14	Crypturellus_soui	NA	1	NA	2	1414
NA	333	Rhea_americana	NA	1	NA	2	1415
NA	15	Rhea_pennata	NA	1	NA	2	1416
2.87817	395	Dromaius_novaehollandiae	NA	1	NA	2	1417
NA	23	Anhima_cornuta	NA	0	NA	2	1418
NA	24	Thalassornis_leuconotus	NA	0	NA	2	1419
0.875408	148	Dendrocygna_autumnalis	NA	0	NA	2	1420
0.787759	139	Dendrocygna_bicolor	NA	0	NA	2	1421
0.362611	83	Marmaronetta_angustirostris	NA	-1	NA	2	1422
-0.481395	285	Netta_rufina	NA	-1	NA	2	1423
-0.735231	216	Aythya_valisineria	NA	-1	NA	2	1424
-0.808415	198	Aythya_americana	NA	-1	NA	2	1425
-0.103691	321	Aythya_affinis	NA	-1	NA	2	1426
-0.65562	241	Aythya_marila	NA	-1	NA	2	1427
0.328728	29	Alopochen_aegyptiaca	NA	-1	NA	2	1428
-0.125514	507	Tadorna_tadorna	NA	-1	NA	2	1429
-0.205317	183	Tadorna_ferruginea	NA	-1	NA	2	1430
-3.24291	42	Sarkidiornis_melanotos	NA	-1	NA	2	1431
-0.180259	88	Lophodytes_cucullatus	NA	-1	NA	2	1432
-2.29611	272	Mergus_serrator	NA	-1	NA	2	1433
-2.33558	537	Mergus_merganser	NA	-1	NA	2	1434
-2.69987	127	Bucephala_albeola	NA	-1	NA	2	1435
-1.71385	577	Bucephala_clangula	NA	-1	NA	2	1436
-2.92518	196	Bucephala_islandica	NA	-1	NA	2	1437
-0.820217	162	Melanitta_perspicillata	NA	-1	NA	2	1438
-0.572776	358	Clangula_hyemalis	NA	-1	NA	2	1439
-0.175055	148	Polysticta_stelleri	NA	-1	NA	2	1440
-1.30544	273	Somateria_spectabilis	NA	-1	NA	2	1441
-1.70641	1339	Somateria_mollissima	NA	-1	NA	2	1442
-0.57951	81	Somateria_fischeri	NA	-1	NA	2	1443
0.219739	58	Anas_fulvigula	NA	-1	NA	2	1444
0.260847	391	Anas_rubripes	NA	-1	NA	2	1445
-1.58542	3053	Anas_platyrhynchos	NA	-1	NA	2	1446
-0.812394	635	Anas_crecca	NA	-1	NA	2	1447
0.429993	51	Anas_erythrorhyncha	NA	-1	NA	2	1448
-1.08078	678	Anas_acuta	NA	-1	NA	2	1449
-0.335131	49	Anas_capensis	NA	-1	NA	2	1450
0.100174	21	Anas_wyvilliana	NA	-1	NA	2	1451
-0.354343	8	Nomonyx_dominicus	NA	-1	NA	2	1452
-1.10941	52	Plectropterus_gambensis	NA	-1	NA	2	1453
-2.20828	322	Oxyura_jamaicensis	NA	-1	NA	2	1454
-1.82748	276	Oxyura_leucocephala	NA	-1	NA	2	1455
-0.456063	256	Cygnus_buccinator	NA	0	NA	2	1456
0.365852	534	Cygnus_columbianus	NA	0	NA	2	1457
-0.522851	1311	Cygnus_olor	NA	-1	NA	2	1458
NA	29	Cygnus_melancoryphus	NA	-1	NA	2	1459
0.434029	928	Branta_bernicla	NA	-1	NA	2	1460
0.470626	102	Branta_sandvicensis	NA	-1	NA	2	1461
-0.31622	1524	Branta_canadensis	NA	-1	NA	2	1462
0.392763	680	Branta_leucopsis	NA	-1	NA	2	1463
0.453988	75	Anser_cygnoides	NA	-1	NA	2	1464
-0.472166	1064	Anser_anser	NA	-1	NA	2	1465
0.525578	771	Anser_albifrons	NA	-1	NA	2	1466
0.009749	85	Cereopsis_novaehollandiae	NA	-1	NA	2	1467
-0.252684	33	Coscoroba_coscoroba	NA	-1	NA	2	1468
NA	14	Crax_alector	NA	-1	NA	2	1469
NA	20	Mitu_mitu	NA	-1	NA	2	1470
NA	5	Mitu_salvini	NA	-1	NA	2	1471
0.514888	37	Ortalis_vetula	NA	-1	NA	2	1472
NA	6	Ortalis_poliocephala	NA	-1	NA	2	1473
-0.654141	32	Oreortyx_pictus	NA	0	NA	2	1474
0.552376	108	Callipepla_squamata	NA	-1	NA	2	1475
-0.295918	43	Callipepla_californica	NA	-1	NA	2	1476
-1.29197	1062	Colinus_virginianus	NA	0	NA	2	1477
-0.581753	39	Cyrtonyx_montezumae	NA	0	NA	2	1478
NA	27	Coturnix_coromandelica	NA	-1	NA	2	1479
0.13313	33	Coturnix_pectoralis	NA	-1	NA	2	1480
-1.06966	321	Alectoris_graeca	NA	0	NA	2	1481
NA	18	Alectoris_magna	NA	-1	NA	2	1482
-0.202979	466	Alectoris_rufa	NA	-1	NA	2	1483
-0.0887956	75	Francolinus_pondicerianus	NA	-1	NA	2	1484
NA	17	Francolinus_gularis	NA	-1	NA	2	1485
-1.0189	75	Francolinus_francolinus	NA	-1	NA	2	1486
-2.48713	207	Dendragapus_obscurus	NA	-1	NA	2	1487
-3.16159	7	Dendragapus_fuliginosus	NA	-1	NA	2	1488
-1.83467	122	Tympanuchus_pallidicinctus	NA	-1	NA	2	1489
-2.15484	347	Tympanuchus_cupido	NA	-1	NA	2	1490
-1.91276	155	Tympanuchus_phasianellus	NA	-1	NA	2	1491
-3.80095	499	Centrocercus_urophasianus	NA	-1	NA	2	1492
-4.74944	35	Centrocercus_minimus	NA	-1	NA	2	1493
-3.13704	895	Tetrao_tetrix	NA	-1	NA	2	1494
-2.62298	35	Tetrao_mlokosiewiczi	NA	-1	NA	2	1495
-3.50332	1177	Tetrao_urogallus	NA	-1	NA	2	1496
0.469778	14	Lagopus_leucura	NA	-1	NA	2	1497
0.377697	78	Lagopus_muta	NA	-1	NA	2	1498
-1.69005	1094	Lagopus_lagopus	NA	-1	NA	2	1499
-1.26592	516	Bonasa_umbellus	NA	-1	NA	2	1500
-3.84888	1121	Meleagris_gallopavo	NA	-1	NA	2	1501
NA	15	Meleagris_ocellata	NA	-1	NA	2	1502
-3.17553	1489	Phasianus_colchicus	NA	-1	NA	2	1503
-4.39652	99	Chrysolophus_pictus	NA	-1	NA	2	1504
-1.11306	977	Perdix_perdix	NA	-1	NA	2	1505
NA	9	Rollulus_rouloul	NA	-1	NA	2	1506
1.04872	180	Sula_sula	NA	0	NA	2	1507
1.14921	252	Sula_leucogaster	NA	0	NA	2	1508
0.86485	189	Morus_bassanus	NA	0	NA	2	1509
0.287357	121	Anhinga_anhinga	NA	0	NA	2	1510
-0.077571	65	Phalacrocorax_penicillatus	NA	0	NA	2	1511
0.340678	77	Phalacrocorax_pelagicus	NA	0	NA	2	1512
0.274777	27	Phalacrocorax_urile	NA	0	NA	2	1513
0.421068	647	Phalacrocorax_auritus	NA	0	NA	2	1514
0.380837	73	Phalacrocorax_brasilianus	NA	0	NA	2	1515
1.12891	162	Fregata_minor	NA	0	NA	2	1516
NA	172	Fregata_magnificens	NA	0	NA	2	1517
NA	28	Gorsachius_melanolophus	NA	0	NA	2	1518
NA	21	Butorides_striata	NA	0	NA	2	1519
0.622001	111	Butorides_virescens	NA	0	NA	2	1520
0.0346273	696	Bubulcus_ibis	NA	0	NA	2	1521
NA	11	Ardea_insignis	NA	0	NA	2	1522
0.467107	1539	Ardea_cinerea	NA	0	NA	2	1523
0.193454	600	Ardea_herodias	NA	0	NA	2	1524
0.095839	813	Nycticorax_nycticorax	NA	0	NA	2	1525
0.574525	53	Nyctanassa_violacea	NA	0	NA	2	1526
0.512316	254	Egretta_thula	NA	0	NA	2	1527
0.325819	796	Egretta_garzetta	NA	0	NA	2	1528
NA	97	Egretta_gularis	NA	0	NA	2	1529
NA	11	Egretta_novaehollandiae	NA	0	NA	2	1530
0.347753	87	Egretta_caerulea	NA	0	NA	2	1531
-0.324415	74	Egretta_tricolor	NA	0	NA	2	1532
NA	46	Ixobrychus_sinensis	NA	0	NA	2	1533
NA	14	Ixobrychus_flavicollis	NA	0	NA	2	1534
-1.53559	20	Botaurus_poiciloptilus	NA	-1	NA	2	1535
-0.387477	93	Botaurus_lentiginosus	NA	-1	NA	2	1536
-1.925	406	Botaurus_stellaris	NA	-1	NA	2	1537
0.418401	94	Ixobrychus_exilis	NA	0	NA	2	1538
-0.552039	250	Ixobrychus_minutus	NA	0	NA	2	1539
0.395909	419	Pelecanus_occidentalis	NA	0	NA	2	1540
0.103765	299	Pelecanus_erythrorhynchos	NA	0	NA	2	1541
NA	90	Scopus_umbretta	NA	0	NA	2	1542
-0.110289	137	Plegadis_chihi	NA	0	NA	2	1543
0.161044	372	Plegadis_falcinellus	NA	0	NA	2	1544
0.330428	90	Threskiornis_aethiopicus	NA	0	NA	2	1545
NA	23	Pseudibis_davisoni	NA	0	NA	2	1546
NA	395	Platalea_leucorodia	NA	0	NA	2	1547
NA	142	Nipponia_nippon	NA	0	NA	2	1548
0.661483	32	Platalea_ajaja	NA	0	NA	2	1549
0.637553	263	Geronticus_eremita	NA	0	NA	2	1550
-0.0867081	214	Eudocimus_albus	NA	0	NA	2	1551
0.307777	225	Mycteria_americana	NA	0	NA	2	1552
0.679289	42	Ephippiorhynchus_senegalensis	NA	0	NA	2	1553
0.380535	323	Gavia_stellata	NA	0	NA	2	1554
0.467781	111	Gavia_pacifica	NA	0	NA	2	1555
0.286016	638	Gavia_immer	NA	0	NA	2	1556
0.811083	129	Gavia_adamsii	NA	0	NA	2	1557
0.118129	366	Gavia_arctica	NA	0	NA	2	1558
0.301167	61	Phoebastria_immutabilis	NA	0	NA	2	1559
0.455867	64	Phoebastria_nigripes	NA	0	NA	2	1560
0.292275	720	Fulmarus_glacialis	NA	0	NA	2	1561
0.626017	431	Puffinus_puffinus	NA	0	NA	2	1562
NA	30	Puffinus_auricularis	NA	0	NA	2	1563
NA	20	Puffinus_newelli	NA	0	NA	2	1564
NA	34	Pterodroma_hypoleuca	NA	0	NA	2	1565
NA	20	Pterodroma_sandwichensis	NA	0	NA	2	1566
NA	12	Oceanodroma_hornbyi	NA	0	NA	2	1567
0.81323	381	Oceanodroma_leucorhoa	NA	0	NA	2	1568
NA	46	Oceanodroma_furcata	NA	0	NA	2	1569
NA	117	Oceanodroma_castro	NA	0	NA	2	1570
NA	53	Opisthocomus_hoazin	NA	0	NA	2	1571
0.69865	23	Corythaeola_cristata	NA	0	NA	2	1572
NA	20	Corythaixoides_concolor	NA	0	NA	2	1573
0.488034	22	Musophaga_rossae	NA	0	NA	2	1574
0.774044	131	Phaethon_rubricauda	NA	0	NA	2	1575
NA	2	Sarothrura_insularis	NA	-1	NA	2	1576
-0.794634	7	Sarothrura_boehmi	NA	0	NA	2	1577
-0.336709	31	Sarothrura_elegans	NA	0	NA	2	1578
-0.508878	12	Sarothrura_pulchra	NA	0	NA	2	1579
NA	20	Heliornis_fulica	NA	0	NA	2	1580
0.436517	67	Fulica_cristata	NA	0	NA	2	1581
-0.904605	44	Gallinula_tenebrosa	NA	0	NA	2	1582
0.039281	130	Porzana_carolina	NA	0	NA	2	1583
0.675456	150	Porzana_porzana	NA	0	NA	2	1584
NA	3	Gallinula_nesiotis	NA	0	NA	2	1585
0.4206	710	Gallinula_chloropus	NA	0	NA	2	1586
0.301149	1147	Fulica_atra	NA	0	NA	2	1587
-0.091703	373	Fulica_americana	NA	0	NA	2	1588
-0.16705	10	Fulica_gigantea	NA	0	NA	2	1589
NA	8	Laterallus_leucopyrrhus	NA	0	NA	2	1590
-0.463703	85	Coturnicops_noveboracensis	NA	-1	NA	2	1591
0.291508	28	Porphyrio_hochstetteri	NA	0	NA	2	1592
0.99192	232	Porphyrio_porphyrio	NA	0	NA	2	1593
-0.769292	546	Crex_crex	NA	-1	NA	2	1594
0.360629	2	Gallirallus_sylvestris	NA	0	NA	2	1595
0.175137	2	Gallirallus_owstoni	NA	0	NA	2	1596
-0.169549	77	Gallirallus_australis	NA	0	NA	2	1597
0.215123	9	Rallus_caerulescens	NA	0	NA	2	1598
0.159018	104	Rallus_limicola	NA	0	NA	2	1599
0.155429	271	Rallus_aquaticus	NA	0	NA	2	1600
0.128514	71	Rallus_elegans	NA	0	NA	2	1601
0.474884	40	Aramus_guarauna	NA	0	NA	2	1602
0.810731	369	Grus_americana	NA	0	NA	2	1603
NA	78	Balearica_pavonina	NA	0	NA	2	1604
0.604401	15	Monias_benschi	NA	0	NA	2	1605
0.0181339	9	Podiceps_taczanowskii	NA	0	NA	2	1606
0.527629	993	Podiceps_cristatus	NA	0	NA	2	1607
NA	22	Podiceps_major	NA	0	NA	2	1608
0.36952	20	Podiceps_occipitalis	NA	0	NA	2	1609
0.552831	265	Podiceps_grisegena	NA	0	NA	2	1610
0.644443	234	Podiceps_auritus	NA	0	NA	2	1611
0.339499	477	Podiceps_nigricollis	NA	0	NA	2	1612
NA	19	Podiceps_gallardoi	NA	0	NA	2	1613
NA	1	Rollandia_microptera	NA	0	NA	2	1614
2.50076	19	Rollandia_rolland	NA	0	NA	2	1615
0.725761	6	Poliocephalus_rufopectus	NA	0	NA	2	1616
0.469705	18	Poliocephalus_poliocephalus	NA	0	NA	2	1617
0.233163	200	Aechmophorus_occidentalis	NA	0	NA	2	1618
0.308298	37	Aechmophorus_clarkii	NA	0	NA	2	1619
NA	NA	Tachybaptus_pelzelnii	NA	0	NA	2	1620
0.560321	334	Tachybaptus_ruficollis	NA	0	NA	2	1621
0.556147	27	Tachybaptus_novaehollandiae	NA	0	NA	2	1622
0.473146	20	Tachybaptus_dominicus	NA	0	NA	2	1623
-0.0534491	178	Podilymbus_podiceps	NA	0	NA	2	1624
0.116181	135	Charadrius_semipalmatus	NA	0	NA	2	1625
1.4222	347	Charadrius_melodus	NA	0	NA	2	1626
0.256345	192	Charadrius_vociferus	NA	0	NA	2	1627
NA	7	Charadrius_thoracicus	NA	0	NA	2	1628
0.427095	92	Charadrius_wilsonia	NA	0	NA	2	1629
-0.287155	196	Himantopus_mexicanus	NA	0	NA	2	1630
0.427435	95	Haematopus_palliatus	NA	0	NA	2	1631
0.862451	80	Haematopus_bachmani	NA	0	NA	2	1632
-0.0919547	283	Pluvialis_squatarola	NA	0	NA	2	1633
-0.991063	258	Pluvialis_dominica	NA	0	NA	2	1634
-0.217027	122	Pluvialis_fulva	NA	0	NA	2	1635
0.784061	27	Pluvianus_aegyptius	NA	0	NA	2	1636
0.463141	2	Chionis_albus	NA	0	NA	2	1637
5.19053	41	Hydrophasianus_chirurgus	NA	1	NA	2	1638
3.78836	42	Jacana_spinosa	NA	1	NA	2	1639
3.72078	30	Jacana_jacana	NA	1	NA	2	1640
3.92135	29	Metopidius_indicus	NA	1	NA	2	1641
4.00432	24	Irediparra_gallinacea	NA	1	NA	2	1642
0.913265	14	Microparra_capensis	NA	0	NA	2	1643
4.53726	29	Actophilornis_africanus	NA	1	NA	2	1644
NA	13	Rostratula_australis	NA	1	NA	2	1645
3.8484	37	Pedionomus_torquatus	NA	1	NA	2	1646
0.932606	133	Bartramia_longicauda	NA	0	NA	2	1647
1.1512	50	Numenius_tahitiensis	NA	0	NA	2	1648
1.19778	114	Numenius_americanus	NA	0	NA	2	1649
-1.12254	688	Scolopax_rusticola	NA	-1	NA	2	1650
-0.515026	296	Scolopax_minor	NA	-1	NA	2	1651
-0.87798	192	Gallinago_media	NA	-1	NA	2	1652
1.034	590	Gallinago_gallinago	NA	-1	NA	2	1653
0.873916	136	Limnodromus_griseus	NA	0	NA	2	1654
0.96081	654	Tringa_totanus	NA	0	NA	2	1655
0.928821	155	Tringa_flavipes	NA	0	NA	2	1656
1.40967	37	Tringa_guttifer	NA	0	NA	2	1657
3.26504	11	Actitis_macularius	NA	0	NA	2	1658
0.650009	355	Phalaropus_lobatus	NA	1	NA	2	1659
3.86077	331	Phalaropus_fulicarius	NA	1	NA	2	1660
1.11116	25	Arenaria_melanocephala	NA	0	NA	2	1661
-0.0375079	515	Arenaria_interpres	NA	0	NA	2	1662
1.12191	716	Calidris_canutus	NA	0	NA	2	1663
1.03213	298	Calidris_pusilla	NA	0	NA	2	1664
1.1136	255	Calidris_mauri	NA	0	NA	2	1665
0.993117	127	Calidris_minutilla	NA	0	NA	2	1666
-0.928631	199	Calidris_fuscicollis	NA	-1	NA	2	1667
0.295845	383	Calidris_alba	NA	0	NA	2	1668
-0.307568	864	Calidris_alpina	NA	0	NA	2	1669
1.09265	253	Calidris_maritima	NA	0	NA	2	1670
0.980211	24	Calidris_ptilocnemis	NA	0	NA	2	1671
1.00705	20	Calidris_himantopus	NA	0	NA	2	1672
0.944058	163	Calidris_bairdii	NA	0	NA	2	1673
-2.5509	248	Calidris_melanotos	NA	-1	NA	2	1674
0.204755	399	Limosa_lapponica	NA	0	NA	2	1675
4.33243	11	Turnix_pyrrhothorax	NA	1	NA	2	1676
3.7599	1	Turnix_varius	NA	1	NA	2	1677
2.91614	7	Turnix_sylvaticus	NA	1	NA	2	1678
2.85538	12	Turnix_velox	NA	1	NA	2	1679
4.25444	21	Turnix_melanogaster	NA	1	NA	2	1680
0.56538	61	Rissa_brevirostris	NA	0	NA	2	1681
0.540388	1208	Rissa_tridactyla	NA	0	NA	2	1682
0.356741	187	Pagophila_eburnea	NA	0	NA	2	1683
0.202923	159	Larus_occidentalis	NA	0	NA	2	1684
0.270123	395	Larus_hyperboreus	NA	0	NA	2	1685
-0.337202	2552	Larus_argentatus	NA	0	NA	2	1686
0.204221	649	Larus_marinus	NA	0	NA	2	1687
NA	238	Larus_michahellis	NA	0	NA	2	1688
-0.807815	471	Larus_cachinnans	NA	0	NA	2	1689
0.292501	251	Larus_californicus	NA	0	NA	2	1690
0.514973	18	Larus_livens	NA	0	NA	2	1691
0.65093	59	Larus_heermanni	NA	0	NA	2	1692
0.306901	669	Larus_delawarensis	NA	0	NA	2	1693
0.529311	206	Anous_stolidus	NA	0	NA	2	1694
0.672477	98	Anous_minutus	NA	0	NA	2	1695
-0.0842132	170	Rynchops_niger	NA	0	NA	2	1696
0.656171	267	Chlidonias_niger	NA	0	NA	2	1697
0.766044	1511	Sterna_hirundo	NA	0	NA	2	1698
0.722365	404	Sterna_dougallii	NA	0	NA	2	1699
NA	174	Sterna_forsteri	NA	0	NA	2	1700
0.913473	345	Stercorarius_longicaudus	NA	0	NA	2	1701
1.02506	449	Stercorarius_parasiticus	NA	0	NA	2	1702
1.078	292	Stercorarius_pomarinus	NA	0	NA	2	1703
0.583554	633	Fratercula_arctica	NA	0	NA	2	1704
0.438659	59	Fratercula_corniculata	NA	0	NA	2	1705
0.555551	48	Fratercula_cirrhata	NA	0	NA	2	1706
0.687936	180	Cerorhinca_monocerata	NA	0	NA	2	1707
NA	120	Ptychoramphus_aleuticus	NA	0	NA	2	1708
0.708971	8	Aethia_psittacula	NA	0	NA	2	1709
0.647531	494	Alca_torda	NA	0	NA	2	1710
0.768367	1209	Uria_aalge	NA	0	NA	2	1711
NA	62	Brachyramphus_brevirostris	NA	0	NA	2	1712
0.771004	100	Cepphus_columba	NA	0	NA	2	1713
0.132022	141	Synthliboramphus_antiquus	NA	0	NA	2	1714
NA	21	Synthliboramphus_wumizusume	NA	0	NA	2	1715
1.17197	43	Coccyzus_erythropthalmus	NA	0	NA	2	1716
2.2568	164	Coccyzus_americanus	NA	0	NA	2	1717
0.884328	26	Coccyzus_minor	NA	0	NA	2	1718
NA	1	Coccyzus_ferrugineus	NA	0	NA	2	1719
0.597786	33	Piaya_cayana	NA	0	NA	2	1720
NA	16	Carpococcyx_renauldi	NA	0	NA	2	1721
0.908493	29	Centropus_senegalensis	NA	1	NA	2	1722
1.05344	10	Centropus_cupreicaudus	NA	1	NA	2	1723
NA	17	Centropus_bengalensis	NA	0	NA	2	1724
NA	9	Neomorphus_radiolosus	NA	0	NA	2	1725
0.784874	90	Geococcyx_californianus	NA	0	NA	2	1726
0.239764	26	Crotophaga_major	NA	0	NA	2	1727
-0.22207	91	Crotophaga_sulcirostris	NA	0	NA	2	1728
0.170582	81	Crotophaga_ani	NA	0	NA	2	1729
NA	31	Eurypyga_helias	NA	0	NA	2	1730
0.143559	27	Acanthisitta_chloris	NA	0	NA	2	1731
0.0977054	17	Xenicus_gilviventris	NA	0	NA	2	1732
NA	9	Psarisomus_dalhousiae	NA	0	NA	2	1733
NA	15	Serilophus_lunatus	NA	0	NA	2	1734
0.869147	7	Pitta_iris	NA	0	NA	2	1735
0.758034	25	Pitta_versicolor	NA	0	NA	2	1736
NA	15	Tityra_semifasciata	NA	-1	NA	2	1737
NA	6	Serpophaga_munda	NA	0	NA	2	1738
NA	8	Phaeomyias_murina	NA	-1	NA	2	1739
NA	NA	Contopus_hispaniolensis	NA	-1	NA	2	1740
-0.0571818	10	Contopus_cooperi	NA	-1	NA	2	1741
0.932624	109	Empidonax_virescens	NA	-1	NA	2	1742
0.649946	37	Empidonax_hammondii	NA	-1	NA	2	1743
0.502533	47	Empidonax_oberholseri	NA	-1	NA	2	1744
0.780807	67	Empidonax_alnorum	NA	0	NA	2	1745
0.546361	53	Empidonax_flaviventris	NA	-1	NA	2	1746
-0.113824	54	Sayornis_nigricans	NA	-1	NA	2	1747
NA	147	Sayornis_phoebe	NA	-1	NA	2	1748
NA	9	Fluvicola_pica	NA	0	NA	2	1749
NA	9	Attila_spadiceus	NA	-1	NA	2	1750
0.65347	104	Pitangus_sulphuratus	NA	-1	NA	2	1751
0.539978	31	Tyrannus_vociferans	NA	-1	NA	2	1752
0.643139	18	Tyrannus_couchii	NA	-1	NA	2	1753
0.656937	103	Tyrannus_verticalis	NA	-1	NA	2	1754
0.645843	157	Tyrannus_tyrannus	NA	-1	NA	2	1755
NA	5	Myiodynastes_maculatus	NA	-1	NA	2	1756
NA	9	Todirostrum_maculatum	NA	-1	NA	2	1757
NA	18	Todirostrum_cinereum	NA	-1	NA	2	1758
NA	15	Phibalura_flavirostris	NA	0	NA	2	1759
NA	5	Sakesphorus_canadensis	NA	0	NA	2	1760
NA	18	Thamnophilus_atrinucha	NA	0	NA	2	1761
NA	35	Thamnophilus_doliatus	NA	0	NA	2	1762
NA	2	Thamnophilus_torquatus	NA	0	NA	2	1763
NA	34	Hylophylax_naevioides	NA	0	NA	2	1764
NA	6	Pyriglena_leuconota	NA	0	NA	2	1765
NA	3	Formicivora_erythronotos	NA	0	NA	2	1766
NA	11	Microrhopias_quixensis	NA	0	NA	2	1767
NA	8	Thamnistes_anabatinus	NA	0	NA	2	1768
-1.37194	4	Dendrocincla_anabatina	NA	-1	NA	2	1769
0.675499	7	Lepidocolaptes_affinis	NA	0	NA	2	1770
-1.73399	17	Atrichornis_rufescens	NA	-1	NA	2	1771
-2.10836	102	Menura_novaehollandiae	NA	-1	NA	2	1772
-0.861818	25	Scenopoeetes_dentirostris	NA	-1	NA	2	1773
-1.4344	16	Amblyornis_macgregoriae	NA	-1	NA	2	1774
NA	7	Amblyornis_inornata	NA	-1	NA	2	1775
-1.65557	13	Amblyornis_subalaris	NA	-1	NA	2	1776
-2.04866	29	Sericulus_chrysocephalus	NA	-1	NA	2	1777
-3.19012	3	Sericulus_bakeri	NA	-1	NA	2	1778
-1.89166	41	Chlamydera_nuchalis	NA	-1	NA	2	1779
0.667781	18	Climacteris_erythrops	NA	-1	NA	2	1780
0.252781	NA	Climacteris_rufus	NA	-1	NA	2	1781
0.347605	39	Climacteris_picumnus	NA	-1	NA	2	1782
0.936637	5	Cormobates_leucophaea	NA	-1	NA	2	1783
0.0732911	39	Stipiturus_malachurus	NA	-1	NA	2	1784
-1.22323	194	Malurus_cyaneus	NA	-1	NA	2	1785
-1.26693	67	Malurus_splendens	NA	-1	NA	2	1786
-1.17296	20	Malurus_pulcherrimus	NA	-1	NA	2	1787
-1.20919	20	Malurus_elegans	NA	-1	NA	2	1788
-0.925528	39	Malurus_lamberti	NA	-1	NA	2	1789
-0.609347	44	Malurus_melanocephalus	NA	-1	NA	2	1790
-0.505717	42	Malurus_leucopterus	NA	-1	NA	2	1791
0.875224	23	Amytornis_textilis	NA	-1	NA	2	1792
0.502424	20	Pardalotus_quadragintus	NA	0	NA	2	1793
0.764043	10	Pardalotus_rubricatus	NA	0	NA	2	1794
-0.53792	43	Pardalotus_punctatus	NA	0	NA	2	1795
-0.584323	11	Certhionyx_variegatus	NA	0	NA	2	1796
-0.104413	53	Prosthemadera_novaeseelandiae	NA	-1	NA	2	1797
0.297482	2	Lichenostomus_flavicollis	NA	-1	NA	2	1798
0.45675	NA	Lichenostomus_flavus	NA	-1	NA	2	1799
0.484578	15	Lichenostomus_penicillatus	NA	-1	NA	2	1800
0.42852	NA	Lichenostomus_unicolor	NA	-1	NA	2	1801
0.273305	10	Phylidonyris_albifrons	NA	-1	NA	2	1802
0.516337	89	Manorina_melanocephala	NA	-1	NA	2	1803
0.388868	6	Lichenostomus_fuscus	NA	-1	NA	2	1804
0.303645	54	Xanthomyza_phrygia	NA	-1	NA	2	1805
0.452486	75	Anthochaera_carunculata	NA	0	NA	2	1806
0.0255771	5	Anthochaera_paradoxa	NA	0	NA	2	1807
0.176898	23	Anthochaera_chrysoptera	NA	0	NA	2	1808
0.594348	5	Conopophila_albogularis	NA	-1	NA	2	1809
0.877353	11	Conopophila_whitei	NA	0	NA	2	1810
0.645734	6	Conopophila_rufogularis	NA	-1	NA	2	1811
0.55743	3	Ramsayornis_fasciatus	NA	0	NA	2	1812
0.143983	6	Ramsayornis_modestus	NA	-1	NA	2	1813
0.17751	11	Ashbyia_lovensis	NA	0	NA	2	1814
-0.900959	10	Epthianura_tricolor	NA	0	NA	2	1815
-1.14969	12	Epthianura_aurifrons	NA	0	NA	2	1816
-0.175051	13	Epthianura_albifrons	NA	0	NA	2	1817
-0.17655	35	Acanthorhynchus_tenuirostris	NA	-1	NA	2	1818
-0.559152	11	Acanthorhynchus_superciliosus	NA	-1	NA	2	1819
0.305834	19	Grantiella_picta	NA	0	NA	2	1820
0.526763	12	Plectorhyncha_lanceolata	NA	0	NA	2	1821
-1.06584	77	Anthornis_melanura	NA	-1	NA	2	1822
0.35721	6	Xanthotis_flaviventer	NA	-1	NA	2	1823
0.50793	6	Philemon_argenticeps	NA	-1	NA	2	1824
0.495027	32	Philemon_corniculatus	NA	-1	NA	2	1825
0.320369	47	Lichmera_indistincta	NA	-1	NA	2	1826
-1.36615	1	Phylidonyris_pyrrhopterus	NA	-1	NA	2	1827
0.473718	96	Phylidonyris_novaehollandiae	NA	-1	NA	2	1828
0.407869	NA	Phylidonyris_niger	NA	-1	NA	2	1829
0.400149	26	Entomyzon_cyanotis	NA	-1	NA	2	1830
0.66092	4	Melithreptus_affinis	NA	0	NA	2	1831
0.489593	25	Melithreptus_lunatus	NA	-1	NA	2	1832
0.899048	14	Melithreptus_brevirostris	NA	0	NA	2	1833
0.575023	27	Lichenostomus_chrysops	NA	-1	NA	2	1834
0.141682	6	Lichenostomus_leucotis	NA	-1	NA	2	1835
-1.22264	17	Myzomela_sanguinolenta	NA	-1	NA	2	1836
-2.10371	6	Myzomela_cardinalis	NA	0	NA	2	1837
0.444214	53	Acanthiza_pusilla	NA	-1	NA	2	1838
0.664017	16	Acanthiza_reguloides	NA	-1	NA	2	1839
0.68403	24	Acanthiza_lineata	NA	-1	NA	2	1840
0.817484	25	Acanthiza_chrysorrhoa	NA	-1	NA	2	1841
0.814518	24	Smicrornis_brevirostris	NA	0	NA	2	1842
0.533345	19	Gerygone_magnirostris	NA	-1	NA	2	1843
-0.248707	8	Gerygone_palpebrosa	NA	-1	NA	2	1844
0.721674	9	Gerygone_mouki	NA	0	NA	2	1845
-0.865685	10	Gerygone_albofrontata	NA	-1	NA	2	1846
0.282248	4	Oreoscopus_gutturalis	NA	-1	NA	2	1847
0.558444	20	Dasyornis_broadbenti	NA	-1	NA	2	1848
0.447962	13	Orthonyx_spaldingii	NA	-1	NA	2	1849
0.851316	18	Orthonyx_temminckii	NA	-1	NA	2	1850
0.615099	19	Pomatostomus_superciliosus	NA	-1	NA	2	1851
0.6419	52	Pomatostomus_temporalis	NA	-1	NA	2	1852
0.0636842	44	Colluricincla_harmonica	NA	-1	NA	2	1853
-0.386796	43	Pachycephala_rufiventris	NA	0	NA	2	1854
-0.355138	7	Pachycephala_lanioides	NA	0	NA	2	1855
-1.13122	75	Pachycephala_pectoralis	NA	0	NA	2	1856
0.710728	16	Pachycephala_rufogularis	NA	0	NA	2	1857
0.76484	12	Pachycephala_olivacea	NA	0	NA	2	1858
0.816906	4	Daphoenositta_chrysoptera	NA	-1	NA	2	1859
NA	22	Oriolus_sagittatus	NA	-1	NA	2	1860
NA	13	Oriolus_xanthornus	NA	0	NA	2	1861
0.645382	28	Oriolus_larvatus	NA	-1	NA	2	1862
-0.9657	246	Oriolus_oriolus	NA	0	NA	2	1863
NA	4	Oriolus_traillii	NA	0	NA	2	1864
0.810015	56	Vireo_philadelphicus	NA	0	NA	2	1865
0.909187	74	Vireo_gilvus	NA	0	NA	2	1866
NA	25	Vireo_flavoviridis	NA	-1	NA	2	1867
0.513585	192	Vireo_olivaceus	NA	-1	NA	2	1868
0.469299	32	Vireo_altiloquus	NA	-1	NA	2	1869
0.79381	127	Vireo_griseus	NA	0	NA	2	1870
0.299007	94	Vireo_bellii	NA	0	NA	2	1871
0.401514	52	Vireo_atricapilla	NA	0	NA	2	1872
NA	4	Vireo_carmioli	NA	0	NA	2	1873
0.80524	32	Vireo_huttoni	NA	0	NA	2	1874
0.811715	29	Vireo_vicinior	NA	0	NA	2	1875
0.814144	89	Vireo_solitarius	NA	0	NA	2	1876
0.892398	17	Vireo_plumbeus	NA	0	NA	2	1877
NA	3	Vireo_caribaeus	NA	0	NA	2	1878
NA	8	Dicrurus_remifer	NA	0	NA	2	1879
0.386773	36	Dicrurus_hottentottus	NA	-1	NA	2	1880
NA	24	Dicrurus_bracteatus	NA	0	NA	2	1881
NA	37	Dicrurus_paradiseus	NA	0	NA	2	1882
NA	9	Dicrurus_forficatus	NA	0	NA	2	1883
0.293998	1	Dicrurus_aldabranus	NA	0	NA	2	1884
NA	NA	Dicrurus_waldenii	NA	0	NA	2	1885
NA	9	Dicrurus_caerulescens	NA	0	NA	2	1886
NA	62	Dicrurus_macrocercus	NA	0	NA	2	1887
NA	27	Dicrurus_leucophaeus	NA	0	NA	2	1888
0.604817	5	Dicrurus_aeneus	NA	0	NA	2	1889
0.423312	331	Pyrrhocorax_pyrrhocorax	NA	-1	NA	2	1890
0.374105	181	Pyrrhocorax_graculus	NA	-1	NA	2	1891
NA	43	Dendrocitta_vagabunda	NA	0	NA	2	1892
0.623825	17	Dendrocitta_formosae	NA	0	NA	2	1893
0.567448	58	Cyanopica_cyanus	NA	-1	NA	2	1894
0.590481	103	Perisoreus_infaustus	NA	-1	NA	2	1895
0.477265	55	Gymnorhinus_cyanocephalus	NA	-1	NA	2	1896
0.428884	14	Aphelocoma_insularis	NA	-1	NA	2	1897
0.660085	374	Cyanocitta_cristata	NA	-1	NA	2	1898
NA	1	Cyanocorax_melanocyaneus	NA	0	NA	2	1899
NA	1	Cyanocorax_beecheii	NA	-1	NA	2	1900
NA	3	Cyanocorax_sanblasianus	NA	0	NA	2	1901
NA	NA	Cyanolyca_nana	NA	-1	NA	2	1902
NA	8	Garrulus_lanceolatus	NA	-1	NA	2	1903
0.632393	521	Garrulus_glandarius	NA	-1	NA	2	1904
-0.0181733	222	Corvus_macrorhynchos	NA	-1	NA	2	1905
0.556046	23	Corvus_kubaryi	NA	-1	NA	2	1906
0.401784	1427	Corvus_corone	NA	-1	NA	2	1907
0.447549	64	Corvus_caurinus	NA	-1	NA	2	1908
0.303338	36	Corvus_capensis	NA	0	NA	2	1909
0.373806	1197	Corvus_frugilegus	NA	-1	NA	2	1910
0.480611	94	Corvus_albus	NA	0	NA	2	1911
0.527632	1238	Corvus_corax	NA	0	NA	2	1912
0.411492	35	Corvus_ruficollis	NA	-1	NA	2	1913
0.522654	694	Corvus_monedula	NA	-1	NA	2	1914
0.583556	397	Nucifraga_caryocatactes	NA	0	NA	2	1915
0.167782	45	Pica_hudsonia	NA	-1	NA	2	1916
0.341196	34	Pica_nuttalli	NA	-1	NA	2	1917
0.468717	1371	Pica_pica	NA	-1	NA	2	1918
0.13613	5	Urocissa_flavirostris	NA	-1	NA	2	1919
0.0325918	27	Urocissa_erythrorhyncha	NA	-1	NA	2	1920
0.688726	10	Lanius_excubitoroides	NA	-1	NA	2	1921
0.628647	11	Corvinella_corvina	NA	-1	NA	2	1922
1.01448	2	Urolestes_melanoleucus	NA	-1	NA	2	1923
NA	338	Lanius_ludovicianus	NA	-1	NA	2	1924
0.0863129	641	Lanius_excubitor	NA	0	NA	2	1925
-0.656743	72	Lanius_meridionalis	NA	-1	NA	2	1926
0.612423	238	Lanius_minor	NA	-1	NA	2	1927
0.218429	283	Lanius_senator	NA	-1	NA	2	1928
0.280679	116	Lanius_collaris	NA	-1	NA	2	1929
0.268408	142	Lanius_cristatus	NA	-1	NA	2	1930
-0.172876	52	Lanius_nubicus	NA	-1	NA	2	1931
0.928514	12	Eurocephalus_anguitimens	NA	0	NA	2	1932
-3.29734	7	Parotia_wahnesi	NA	-1	NA	2	1933
-3.29664	6	Parotia_sefilata	NA	-1	NA	2	1934
-2.94329	18	Parotia_lawesii	NA	-1	NA	2	1935
-4.59745	11	Parotia_carolae	NA	-1	NA	2	1936
-3.35411	11	Pteridophora_alberti	NA	-1	NA	2	1937
-2.30167	13	Paradisaea_rudolphi	NA	-1	NA	2	1938
NA	4	Paradisaea_guilielmi	NA	-1	NA	2	1939
-4.37249	8	Paradisaea_rubra	NA	-1	NA	2	1940
-4.55497	9	Paradisaea_minor	NA	-1	NA	2	1941
NA	13	Paradisaea_apoda	NA	-1	NA	2	1942
-4.60543	13	Paradisaea_raggiana	NA	-1	NA	2	1943
NA	1	Paradisaea_decora	NA	-1	NA	2	1944
-3.40791	NA	Cicinnurus_respublica	NA	-1	NA	2	1945
-3.43306	3	Cicinnurus_magnificus	NA	-1	NA	2	1946
-4.62289	14	Epimachus_meyeri	NA	-1	NA	2	1947
-4.06891	7	Epimachus_fastuosus	NA	-1	NA	2	1948
-1.46426	5	Paradigalla_brevicauda	NA	-1	NA	2	1949
-3.30991	8	Astrapia_stephaniae	NA	-1	NA	2	1950
-3.05785	10	Astrapia_mayeri	NA	-1	NA	2	1951
NA	1	Epimachus_albertisi	NA	-1	NA	2	1952
-2.78361	NA	Epimachus_bruijnii	NA	-1	NA	2	1953
-3.69869	17	Lophorina_superba	NA	-1	NA	2	1954
-4.63996	6	Ptiloris_magnificus	NA	-1	NA	2	1955
-4.23037	6	Ptiloris_paradiseus	NA	-1	NA	2	1956
-2.98675	15	Semioptera_wallacii	NA	-1	NA	2	1957
-3.53573	NA	Seleucidis_melanoleucus	NA	-1	NA	2	1958
NA	12	Monarcha_melanopsis	NA	0	NA	2	1959
-0.585223	40	Chasiempis_sandwichensis	NA	0	NA	2	1960
NA	7	Monarcha_leucotis	NA	0	NA	2	1961
NA	9	Arses_telescophthalmus	NA	0	NA	2	1962
NA	5	Myiagra_caledonica	NA	0	NA	2	1963
NA	2	Myiagra_vanikorensis	NA	0	NA	2	1964
NA	2	Myiagra_azureocapilla	NA	-1	NA	2	1965
NA	13	Myiagra_cyanoleuca	NA	0	NA	2	1966
-0.537759	30	Myiagra_rubecula	NA	0	NA	2	1967
NA	4	Myiagra_inquieta	NA	0	NA	2	1968
-0.175038	63	Grallina_cyanoleuca	NA	0	NA	2	1969
NA	52	Terpsiphone_paradisi	NA	0	NA	2	1970
NA	16	Terpsiphone_corvina	NA	0	NA	2	1971
0.0379509	57	Terpsiphone_viridis	NA	0	NA	2	1972
0.453378	11	Terpsiphone_rufiventer	NA	0	NA	2	1973
-0.497533	21	Terpsiphone_mutata	NA	0	NA	2	1974
-0.382117	2	Trochocercus_nitens	NA	0	NA	2	1975
1.17455	47	Struthidea_cinerea	NA	0	NA	2	1976
0.892851	52	Corcorax_melanorhamphos	NA	0	NA	2	1977
NA	6	Rhipidura_aureola	NA	0	NA	2	1978
0.395846	61	Rhipidura_leucophrys	NA	0	NA	2	1979
0.873565	30	Rhipidura_rufifrons	NA	0	NA	2	1980
0.584756	70	Rhipidura_fuliginosa	NA	0	NA	2	1981
0.581048	17	Psophodes_nigrogularis	NA	0	NA	2	1982
-0.0975503	28	Falcunculus_frontatus	NA	0	NA	2	1983
0.290299	NA	Mohoua_novaeseelandiae	NA	-1	NA	2	1984
0.353226	26	Mohoua_albicilla	NA	-1	NA	2	1985
0.42254	34	Mohoua_ochrocephala	NA	-1	NA	2	1986
-0.164782	11	Cinclosoma_punctatum	NA	-1	NA	2	1987
0.480717	39	Coracina_novaehollandiae	NA	0	NA	2	1988
0.908449	17	Coracina_papuensis	NA	0	NA	2	1989
0.447268	6	Coracina_caesia	NA	0	NA	2	1990
0.167187	9	Coracina_pectoralis	NA	0	NA	2	1991
NA	6	Coracina_typica	NA	-1	NA	2	1992
NA	3	Lalage_tricolor	NA	0	NA	2	1993
-0.41117	17	Coracina_tenuirostris	NA	-1	NA	2	1994
-0.423297	7	Campephaga_flava	NA	-1	NA	2	1995
0.179861	9	Campephaga_quiscalina	NA	-1	NA	2	1996
NA	2	Pericrocotus_erythropygius	NA	-1	NA	2	1997
0.74556	9	Lanioturdus_torquatus	NA	-1	NA	2	1998
-0.00247912	13	Batis_capensis	NA	-1	NA	2	1999
[truncated: 2,231 more rows]

## Sheet: Fig 4
Sort	scinam_Jetz	English_Jetz	order	family	genera	family_genera	pattern	sex_role	sex_role_re1	sex_role_re2	sex_role_re3	mating system_used	log_development_time	sexual_selection_used	log_clutch_size	EPP	EPBr	DPR_mean	Reseach_effort
49	Clangula_hyemalis	Long-tailed_Duck	Anseriformes	Anatidae	Clangula	Anatidae_Clangula	building	female	female	-1	1	0	1.79064	0.572776	2.0149	NA	NA	NA	358
50	Bucephala_albeola	Bufflehead	Anseriformes	Anatidae	Bucephala	Anatidae_Bucephala	building	female	female	-1	1	1	1.91751	2.69987	2.14007	NA	NA	NA	127
117	Patagioenas_leucocephala	White-crowned_Pigeon	Columbiformes	Columbidae	Patagioenas	Columbidae_Patagioenas	building	pair	pair	0	2	1	1.5397	0.475805	0.693147	NA	NA	NA	1
135	Corythaeola_cristata	Great_Blue_Turaco	Musophagiformes	Musophagidae	Corythaeola	Musophagidae_Corythaeola	building	pair	pair	0	2	0	1.80956	-0.69865	0.693147	NA	NA	NA	23
142	Neomorphus_radiolosus	Banded_Ground-cuckoo	Cuculiformes	Cuculidae	Neomorphus	Cuculidae_Neomorphus	building	pair	pair	0	2	0	NA	NA	0.934584	NA	NA	NA	9
144	Centropus_senegalensis	Senegal_Coucal	Cuculiformes	Cuculidae	Centropus	Cuculidae_Centropus	building	male	male	1	1	0	1.57113	-0.908493	1.25276	NA	NA	NA	29
145	Centropus_cupreicaudus	Coppery-tailed_Coucal	Cuculiformes	Cuculidae	Centropus	Cuculidae_Centropus	building	male	male	1	1	0	NA	-1.05344	1.09861	NA	NA	NA	10
149	Coccyzus_minor	Mangrove_Cuckoo	Cuculiformes	Cuculidae	Coccyzus	Cuculidae_Coccyzus	building	pair	pair	0	2	0	1.29003	-0.884328	0.693147	NA	NA	NA	26
151	Coccyzus_erythropthalmus	Black-billed_Cuckoo	Cuculiformes	Cuculidae	Coccyzus	Cuculidae_Coccyzus	building	pair	pair	0	2	0	1.44716	-1.17197	1.25276	NA	NA	NA	43
152	Batrachostomus_moniliger	Sri_Lanka_Frogmouth	Caprimulgiformes	Podargidae	Batrachostomus	Podargidae_Batrachostomus	building	pair	pair	0	2	0	NA	-3.05248	0.287682	NA	NA	NA	13
154	Aegotheles_cristatus	Australian_Owlet-nightjar	Caprimulgiformes	Aegothelidae	Aegotheles	Aegothelidae_Aegotheles	building	pair	pair	0	2	0	1.69679	-0.101464	1.25276	NA	NA	NA	36
165	Calothorax_lucifer	Lucifer_Hummingbird	Caprimulgiformes	Trochilidae	Calothorax	Trochilidae_Calothorax	building	female	female	-1	1	3	1.5682	1.8892	0.693147	NA	NA	NA	19
167	Archilochus_alexandri	Black-chinned_Hummingbird	Caprimulgiformes	Trochilidae	Archilochus	Trochilidae_Archilochus	building	female	female	-1	1	0	1.54716	-0.359634	0.693147	NA	NA	NA	130
168	Mellisuga_minima	Vervain_Hummingbird	Caprimulgiformes	Trochilidae	Mellisuga	Trochilidae_Mellisuga	building	female	female	-1	1	0	1.51188	NA	0.693147	NA	NA	NA	5
170	Calypte_anna	Anna's_Hummingbird	Caprimulgiformes	Trochilidae	Calypte	Trochilidae_Calypte	building	female	female	-1	1	0	1.57576	0.366597	0.693147	NA	NA	NA	217
171	Calypte_costae	Costa's_Hummingbird	Caprimulgiformes	Trochilidae	Calypte	Trochilidae_Calypte	building	female	female	-1	1	0	1.56378	0.597941	0.693147	NA	NA	NA	65
182	Sarothrura_insularis	Madagascar_Flufftail	Gruiformes	Sarothruridae	Sarothrura	Sarothruridae_Sarothrura	building	male	male	1	1	0	NA	NA	1.25276	NA	NA	NA	2
187	Crex_crex	Corncrake	Gruiformes	Rallidae	Crex	Rallidae_Crex	building	female	female	-1	1	1	1.72835	0.769292	2.30259	NA	NA	NA	546
221	Pedionomus_torquatus	Plains-wanderer	Charadriiformes	Pedionomidae	Pedionomus	Pedionomidae_Pedionomus	building	male	male	1	1	-3	1.91908	-3.8484	1.38629	NA	NA	NA	37
222	Rostratula_australis	Australian_Painted_Snipe	Charadriiformes	Rostratulidae	Rostratula	Rostratulidae_Rostratula	building	male	male	1	1	-3	NA	NA	1.0116	NA	NA	NA	13
238	Calidris_alba	Sanderling	Charadriiformes	Scolopacidae	Calidris	Scolopacidae_Calidris	building	female	female	-1	1	1	1.61039	-0.295845	1.25276	2	6.3	NA	383
266	Stercorarius_longicaudus	Long-tailed_Jaeger	Charadriiformes	Stercorariidae	Stercorarius	Stercorariidae_Stercorarius	building	pair	pair	0	2	0	1.68619	-0.913473	0.693147	NA	NA	NA	345
270	Brachyramphus_brevirostris	Kittlitz's_Murrelet	Charadriiformes	Alcidae	Brachyramphus	Alcidae_Brachyramphus	building	pair	pair	0	2	0	1.73239	NA	0	NA	NA	NA	62
271	Synthliboramphus_antiquus	Ancient_Murrelet	Charadriiformes	Alcidae	Synthliboramphus	Alcidae_Synthliboramphus	building	pair	pair	0	2	1	1.55328	-0.132022	0.693147	NA	NA	NA	141
272	Synthliboramphus_wumizusume	Japanese_Murrelet	Charadriiformes	Alcidae	Synthliboramphus	Alcidae_Synthliboramphus	building	pair	pair	0	2	0	1.54407	NA	0.693147	NA	NA	NA	21
275	Cerorhinca_monocerata	Rhinoceros_Auklet	Charadriiformes	Alcidae	Cerorhinca	Alcidae_Cerorhinca	building	pair	pair	0	2	0	1.91381	-0.687936	0	NA	NA	NA	180
316	Puffinus_auricularis	Townsend's_Shearwater	Procellariiformes	Procellariidae	Puffinus	Procellariidae_Puffinus	building	pair	pair	0	2	0	2.1409	NA	0	NA	NA	NA	30
317	Puffinus_newelli	Newell's_Shearwater	Procellariiformes	Procellariidae	Puffinus	Procellariidae_Puffinus	building	pair	pair	0	2	0	2.0943	NA	0	NA	NA	NA	20
334	Botaurus_lentiginosus	American_Bittern	Pelecaniformes	Ardeidae	Botaurus	Ardeidae_Botaurus	building	female	female	-1	1	1	NA	0.387477	1.50408	NA	NA	NA	93
340	Ixobrychus_exilis	Least_Bittern	Pelecaniformes	Ardeidae	Ixobrychus	Ardeidae_Ixobrychus	building	pair	pair	0	2	0	1.62839	-0.418401	1.50408	NA	NA	NA	94
353	Nycticorax_nycticorax	Black-crowned_Night-heron	Pelecaniformes	Ardeidae	Nycticorax	Ardeidae_Nycticorax	building	pair	pair	0	2	0	1.83569	-0.095839	1.50408	NA	NA	NA	813
354	Nyctanassa_violacea	Yellow-crowned_Night-heron	Pelecaniformes	Ardeidae	Nyctanassa	Ardeidae_Nyctanassa	building	pair	pair	0	2	0	1.77743	-0.574525	1.60944	NA	NA	NA	53
357	Plegadis_falcinellus	Glossy_Ibis	Pelecaniformes	Threskiornithidae	Plegadis	Threskiornithidae_Plegadis	building	pair	pair	0	2	0	1.74819	-0.161044	1.38629	NA	NA	NA	372
358	Plegadis_chihi	White-faced_Ibis	Pelecaniformes	Threskiornithidae	Plegadis	Threskiornithidae_Plegadis	building	pair	pair	0	2	0	1.85202	0.110289	1.09861	NA	NA	NA	137
396	Ictinia_plumbea	Plumbeous_Kite	Accipitriformes	Accipitridae	Ictinia	Accipitridae_Ictinia	building	pair	pair	0	2	0	1.82769	-0.95911	0.405465	NA	NA	NA	17
417	Buteo_platypterus	Broad-winged_Hawk	Accipitriformes	Accipitridae	Buteo	Accipitridae_Buteo	building	pair	pair	0	2	0	1.80872	-1.35695	0.916291	NA	NA	NA	188
464	Malacoptila_panamensis	White-whiskered_Puffbird	Galbuliformes	Bucconidae	Malacoptila	Bucconidae_Malacoptila	building	pair	pair	0	2	0	NA	NA	0.916291	NA	NA	NA	8
529	Caracara_plancus	Southern_Caracara	Falconiformes	Falconidae	Caracara	Falconidae_Caracara	building	pair	pair	0	2	0	1.97467	-0.981584	0.916291	NA	NA	NA	49
1459	Clangula_hyemalis	Long-tailed_Duck	Anseriformes	Anatidae	Clangula	Anatidae_Clangula	incubation	female	female	-1	1	0	1.79064	0.572776	2.0149	NA	NA	NA	358
1460	Bucephala_albeola	Bufflehead	Anseriformes	Anatidae	Bucephala	Anatidae_Bucephala	incubation	female	female	-1	1	1	1.91751	2.69987	2.14007	NA	NA	NA	127
1527	Patagioenas_leucocephala	White-crowned_Pigeon	Columbiformes	Columbidae	Patagioenas	Columbidae_Patagioenas	incubation	pair	pair	0	2	1	1.5397	0.475805	0.693147	NA	NA	NA	1
1545	Corythaeola_cristata	Great_Blue_Turaco	Musophagiformes	Musophagidae	Corythaeola	Musophagidae_Corythaeola	incubation	pair	pair	0	2	0	1.80956	-0.69865	0.693147	NA	NA	NA	23
1552	Neomorphus_radiolosus	Banded_Ground-cuckoo	Cuculiformes	Cuculidae	Neomorphus	Cuculidae_Neomorphus	incubation	pair	pair	0	2	0	NA	NA	0.934584	NA	NA	NA	9
1554	Centropus_senegalensis	Senegal_Coucal	Cuculiformes	Cuculidae	Centropus	Cuculidae_Centropus	incubation	male	male	1	1	0	1.57113	-0.908493	1.25276	NA	NA	NA	29
1555	Centropus_cupreicaudus	Coppery-tailed_Coucal	Cuculiformes	Cuculidae	Centropus	Cuculidae_Centropus	incubation	male	male	1	1	0	NA	-1.05344	1.09861	NA	NA	NA	10
1559	Coccyzus_minor	Mangrove_Cuckoo	Cuculiformes	Cuculidae	Coccyzus	Cuculidae_Coccyzus	incubation	pair	pair	0	2	0	1.29003	-0.884328	0.693147	NA	NA	NA	26
1561	Coccyzus_erythropthalmus	Black-billed_Cuckoo	Cuculiformes	Cuculidae	Coccyzus	Cuculidae_Coccyzus	incubation	pair	pair	0	2	0	1.44716	-1.17197	1.25276	NA	NA	NA	43
1562	Batrachostomus_moniliger	Sri_Lanka_Frogmouth	Caprimulgiformes	Podargidae	Batrachostomus	Podargidae_Batrachostomus	incubation	pair	pair	0	2	0	NA	-3.05248	0.287682	NA	NA	NA	13
1564	Aegotheles_cristatus	Australian_Owlet-nightjar	Caprimulgiformes	Aegothelidae	Aegotheles	Aegothelidae_Aegotheles	incubation	female	female	-1	1	0	1.69679	-0.101464	1.25276	NA	NA	NA	36
1575	Calothorax_lucifer	Lucifer_Hummingbird	Caprimulgiformes	Trochilidae	Calothorax	Trochilidae_Calothorax	incubation	female	female	-1	1	3	1.5682	1.8892	0.693147	NA	NA	NA	19
1577	Archilochus_alexandri	Black-chinned_Hummingbird	Caprimulgiformes	Trochilidae	Archilochus	Trochilidae_Archilochus	incubation	female	female	-1	1	0	1.54716	-0.359634	0.693147	NA	NA	NA	130
1578	Mellisuga_minima	Vervain_Hummingbird	Caprimulgiformes	Trochilidae	Mellisuga	Trochilidae_Mellisuga	incubation	female	female	-1	1	0	1.51188	NA	0.693147	NA	NA	NA	5
1580	Calypte_anna	Anna's_Hummingbird	Caprimulgiformes	Trochilidae	Calypte	Trochilidae_Calypte	incubation	female	female	-1	1	0	1.57576	0.366597	0.693147	NA	NA	NA	217
1581	Calypte_costae	Costa's_Hummingbird	Caprimulgiformes	Trochilidae	Calypte	Trochilidae_Calypte	incubation	female	female	-1	1	0	1.56378	0.597941	0.693147	NA	NA	NA	65
1592	Sarothrura_insularis	Madagascar_Flufftail	Gruiformes	Sarothruridae	Sarothrura	Sarothruridae_Sarothrura	incubation	female	female	-1	1	0	NA	NA	1.25276	NA	NA	NA	2
1597	Crex_crex	Corncrake	Gruiformes	Rallidae	Crex	Rallidae_Crex	incubation	female	female	-1	1	1	1.72835	0.769292	2.30259	NA	NA	NA	546
1631	Pedionomus_torquatus	Plains-wanderer	Charadriiformes	Pedionomidae	Pedionomus	Pedionomidae_Pedionomus	incubation	male	male	1	1	-3	1.91908	-3.8484	1.38629	NA	NA	NA	37
1632	Rostratula_australis	Australian_Painted_Snipe	Charadriiformes	Rostratulidae	Rostratula	Rostratulidae_Rostratula	incubation	male	male	1	1	-3	NA	NA	1.0116	NA	NA	NA	13
1648	Calidris_alba	Sanderling	Charadriiformes	Scolopacidae	Calidris	Scolopacidae_Calidris	incubation	pair	pair	0	2	1	1.61039	-0.295845	1.25276	2	6.3	NA	383
1676	Stercorarius_longicaudus	Long-tailed_Jaeger	Charadriiformes	Stercorariidae	Stercorarius	Stercorariidae_Stercorarius	incubation	pair	pair	0	2	0	1.68619	-0.913473	0.693147	NA	NA	NA	345
1680	Brachyramphus_brevirostris	Kittlitz's_Murrelet	Charadriiformes	Alcidae	Brachyramphus	Alcidae_Brachyramphus	incubation	pair	pair	0	2	0	1.73239	NA	0	NA	NA	NA	62
1681	Synthliboramphus_antiquus	Ancient_Murrelet	Charadriiformes	Alcidae	Synthliboramphus	Alcidae_Synthliboramphus	incubation	pair	pair	0	2	1	1.55328	-0.132022	0.693147	NA	NA	NA	141
1682	Synthliboramphus_wumizusume	Japanese_Murrelet	Charadriiformes	Alcidae	Synthliboramphus	Alcidae_Synthliboramphus	incubation	pair	pair	0	2	0	1.54407	NA	0.693147	NA	NA	NA	21
1685	Cerorhinca_monocerata	Rhinoceros_Auklet	Charadriiformes	Alcidae	Cerorhinca	Alcidae_Cerorhinca	incubation	pair	pair	0	2	0	1.91381	-0.687936	0	NA	NA	NA	180
1726	Puffinus_auricularis	Townsend's_Shearwater	Procellariiformes	Procellariidae	Puffinus	Procellariidae_Puffinus	incubation	pair	pair	0	2	0	2.1409	NA	0	NA	NA	NA	30
1727	Puffinus_newelli	Newell's_Shearwater	Procellariiformes	Procellariidae	Puffinus	Procellariidae_Puffinus	incubation	pair	pair	0	2	0	2.0943	NA	0	NA	NA	NA	20
1744	Botaurus_lentiginosus	American_Bittern	Pelecaniformes	Ardeidae	Botaurus	Ardeidae_Botaurus	incubation	female	female	-1	1	1	NA	0.387477	1.50408	NA	NA	NA	93
1750	Ixobrychus_exilis	Least_Bittern	Pelecaniformes	Ardeidae	Ixobrychus	Ardeidae_Ixobrychus	incubation	pair	pair	0	2	0	1.62839	-0.418401	1.50408	NA	NA	NA	94
1763	Nycticorax_nycticorax	Black-crowned_Night-heron	Pelecaniformes	Ardeidae	Nycticorax	Ardeidae_Nycticorax	incubation	pair	pair	0	2	0	1.83569	-0.095839	1.50408	NA	NA	NA	813
1764	Nyctanassa_violacea	Yellow-crowned_Night-heron	Pelecaniformes	Ardeidae	Nyctanassa	Ardeidae_Nyctanassa	incubation	pair	pair	0	2	0	1.77743	-0.574525	1.60944	NA	NA	NA	53
1767	Plegadis_falcinellus	Glossy_Ibis	Pelecaniformes	Threskiornithidae	Plegadis	Threskiornithidae_Plegadis	incubation	pair	pair	0	2	0	1.74819	-0.161044	1.38629	NA	NA	NA	372
1768	Plegadis_chihi	White-faced_Ibis	Pelecaniformes	Threskiornithidae	Plegadis	Threskiornithidae_Plegadis	incubation	pair	pair	0	2	0	1.85202	0.110289	1.09861	NA	NA	NA	137
1806	Ictinia_plumbea	Plumbeous_Kite	Accipitriformes	Accipitridae	Ictinia	Accipitridae_Ictinia	incubation	pair	pair	0	2	0	1.82769	-0.95911	0.405465	NA	NA	NA	17
1827	Buteo_platypterus	Broad-winged_Hawk	Accipitriformes	Accipitridae	Buteo	Accipitridae_Buteo	incubation	pair	pair	0	2	0	1.80872	-1.35695	0.916291	NA	NA	NA	188
1874	Malacoptila_panamensis	White-whiskered_Puffbird	Galbuliformes	Bucconidae	Malacoptila	Bucconidae_Malacoptila	incubation	pair	pair	0	2	0	NA	NA	0.916291	NA	NA	NA	8
1939	Caracara_plancus	Southern_Caracara	Falconiformes	Falconidae	Caracara	Falconidae_Caracara	incubation	pair	pair	0	2	0	1.97467	-0.981584	0.916291	NA	NA	NA	49
2869	Clangula_hyemalis	Long-tailed_Duck	Anseriformes	Anatidae	Clangula	Anatidae_Clangula	provisoning	female	female	-1	1	0	1.79064	0.572776	2.0149	NA	NA	NA	358
2870	Bucephala_albeola	Bufflehead	Anseriformes	Anatidae	Bucephala	Anatidae_Bucephala	provisoning	female	female	-1	1	1	1.91751	2.69987	2.14007	NA	NA	NA	127
2937	Patagioenas_leucocephala	White-crowned_Pigeon	Columbiformes	Columbidae	Patagioenas	Columbidae_Patagioenas	provisoning	pair	pair	0	2	1	1.5397	0.475805	0.693147	NA	NA	NA	1
2955	Corythaeola_cristata	Great_Blue_Turaco	Musophagiformes	Musophagidae	Corythaeola	Musophagidae_Corythaeola	provisoning	pair	pair	0	2	0	1.80956	-0.69865	0.693147	NA	NA	NA	23
2962	Neomorphus_radiolosus	Banded_Ground-cuckoo	Cuculiformes	Cuculidae	Neomorphus	Cuculidae_Neomorphus	provisoning	pair	pair	0	2	0	NA	NA	0.934584	NA	NA	NA	9
2964	Centropus_senegalensis	Senegal_Coucal	Cuculiformes	Cuculidae	Centropus	Cuculidae_Centropus	provisoning	pair	pair	0	2	0	1.57113	-0.908493	1.25276	NA	NA	NA	29
2965	Centropus_cupreicaudus	Coppery-tailed_Coucal	Cuculiformes	Cuculidae	Centropus	Cuculidae_Centropus	provisoning	pair	pair	0	2	0	NA	-1.05344	1.09861	NA	NA	NA	10
2969	Coccyzus_minor	Mangrove_Cuckoo	Cuculiformes	Cuculidae	Coccyzus	Cuculidae_Coccyzus	provisoning	pair	pair	0	2	0	1.29003	-0.884328	0.693147	NA	NA	NA	26
2971	Coccyzus_erythropthalmus	Black-billed_Cuckoo	Cuculiformes	Cuculidae	Coccyzus	Cuculidae_Coccyzus	provisoning	pair	pair	0	2	0	1.44716	-1.17197	1.25276	NA	NA	NA	43
2972	Batrachostomus_moniliger	Sri_Lanka_Frogmouth	Caprimulgiformes	Podargidae	Batrachostomus	Podargidae_Batrachostomus	provisoning	pair	pair	0	2	0	NA	-3.05248	0.287682	NA	NA	NA	13
2974	Aegotheles_cristatus	Australian_Owlet-nightjar	Caprimulgiformes	Aegothelidae	Aegotheles	Aegothelidae_Aegotheles	provisoning	pair	pair	0	2	0	1.69679	-0.101464	1.25276	NA	NA	NA	36
2985	Calothorax_lucifer	Lucifer_Hummingbird	Caprimulgiformes	Trochilidae	Calothorax	Trochilidae_Calothorax	provisoning	female	female	-1	1	3	1.5682	1.8892	0.693147	NA	NA	NA	19
2987	Archilochus_alexandri	Black-chinned_Hummingbird	Caprimulgiformes	Trochilidae	Archilochus	Trochilidae_Archilochus	provisoning	female	female	-1	1	0	1.54716	-0.359634	0.693147	NA	NA	NA	130
2988	Mellisuga_minima	Vervain_Hummingbird	Caprimulgiformes	Trochilidae	Mellisuga	Trochilidae_Mellisuga	provisoning	female	female	-1	1	0	1.51188	NA	0.693147	NA	NA	NA	5
2990	Calypte_anna	Anna's_Hummingbird	Caprimulgiformes	Trochilidae	Calypte	Trochilidae_Calypte	provisoning	female	female	-1	1	0	1.57576	0.366597	0.693147	NA	NA	NA	217
2991	Calypte_costae	Costa's_Hummingbird	Caprimulgiformes	Trochilidae	Calypte	Trochilidae_Calypte	provisoning	female	female	-1	1	0	1.56378	0.597941	0.693147	NA	NA	NA	65
3002	Sarothrura_insularis	Madagascar_Flufftail	Gruiformes	Sarothruridae	Sarothrura	Sarothruridae_Sarothrura	provisoning	pair	pair	0	2	0	NA	NA	1.25276	NA	NA	NA	2
3007	Crex_crex	Corncrake	Gruiformes	Rallidae	Crex	Rallidae_Crex	provisoning	female	female	-1	1	1	1.72835	0.769292	2.30259	NA	NA	NA	546
3041	Pedionomus_torquatus	Plains-wanderer	Charadriiformes	Pedionomidae	Pedionomus	Pedionomidae_Pedionomus	provisoning	male	male	1	1	-3	1.91908	-3.8484	1.38629	NA	NA	NA	37
3042	Rostratula_australis	Australian_Painted_Snipe	Charadriiformes	Rostratulidae	Rostratula	Rostratulidae_Rostratula	provisoning	male	male	1	1	-3	NA	NA	1.0116	NA	NA	NA	13
3058	Calidris_alba	Sanderling	Charadriiformes	Scolopacidae	Calidris	Scolopacidae_Calidris	provisoning	pair	pair	0	2	1	1.61039	-0.295845	1.25276	2	6.3	NA	383
3086	Stercorarius_longicaudus	Long-tailed_Jaeger	Charadriiformes	Stercorariidae	Stercorarius	Stercorariidae_Stercorarius	provisoning	pair	pair	0	2	0	1.68619	-0.913473	0.693147	NA	NA	NA	345
3090	Brachyramphus_brevirostris	Kittlitz's_Murrelet	Charadriiformes	Alcidae	Brachyramphus	Alcidae_Brachyramphus	provisoning	pair	pair	0	2	0	1.73239	NA	0	NA	NA	NA	62
3091	Synthliboramphus_antiquus	Ancient_Murrelet	Charadriiformes	Alcidae	Synthliboramphus	Alcidae_Synthliboramphus	provisoning	pair	pair	0	2	1	1.55328	-0.132022	0.693147	NA	NA	NA	141
3092	Synthliboramphus_wumizusume	Japanese_Murrelet	Charadriiformes	Alcidae	Synthliboramphus	Alcidae_Synthliboramphus	provisoning	pair	pair	0	2	0	1.54407	NA	0.693147	NA	NA	NA	21
3095	Cerorhinca_monocerata	Rhinoceros_Auklet	Charadriiformes	Alcidae	Cerorhinca	Alcidae_Cerorhinca	provisoning	pair	pair	0	2	0	1.91381	-0.687936	0	NA	NA	NA	180
3136	Puffinus_auricularis	Townsend's_Shearwater	Procellariiformes	Procellariidae	Puffinus	Procellariidae_Puffinus	provisoning	pair	pair	0	2	0	2.1409	NA	0	NA	NA	NA	30
3137	Puffinus_newelli	Newell's_Shearwater	Procellariiformes	Procellariidae	Puffinus	Procellariidae_Puffinus	provisoning	pair	pair	0	2	0	2.0943	NA	0	NA	NA	NA	20
3154	Botaurus_lentiginosus	American_Bittern	Pelecaniformes	Ardeidae	Botaurus	Ardeidae_Botaurus	provisoning	female	female	-1	1	1	NA	0.387477	1.50408	NA	NA	NA	93
3160	Ixobrychus_exilis	Least_Bittern	Pelecaniformes	Ardeidae	Ixobrychus	Ardeidae_Ixobrychus	provisoning	pair	pair	0	2	0	1.62839	-0.418401	1.50408	NA	NA	NA	94
3173	Nycticorax_nycticorax	Black-crowned_Night-heron	Pelecaniformes	Ardeidae	Nycticorax	Ardeidae_Nycticorax	provisoning	pair	pair	0	2	0	1.83569	-0.095839	1.50408	NA	NA	NA	813
3174	Nyctanassa_violacea	Yellow-crowned_Night-heron	Pelecaniformes	Ardeidae	Nyctanassa	Ardeidae_Nyctanassa	provisoning	pair	pair	0	2	0	1.77743	-0.574525	1.60944	NA	NA	NA	53
3177	Plegadis_falcinellus	Glossy_Ibis	Pelecaniformes	Threskiornithidae	Plegadis	Threskiornithidae_Plegadis	provisoning	pair	pair	0	2	0	1.74819	-0.161044	1.38629	NA	NA	NA	372
3178	Plegadis_chihi	White-faced_Ibis	Pelecaniformes	Threskiornithidae	Plegadis	Threskiornithidae_Plegadis	provisoning	pair	pair	0	2	0	1.85202	0.110289	1.09861	NA	NA	NA	137
3216	Ictinia_plumbea	Plumbeous_Kite	Accipitriformes	Accipitridae	Ictinia	Accipitridae_Ictinia	provisoning	pair	pair	0	2	0	1.82769	-0.95911	0.405465	NA	NA	NA	17
3237	Buteo_platypterus	Broad-winged_Hawk	Accipitriformes	Accipitridae	Buteo	Accipitridae_Buteo	provisoning	pair	pair	0	2	0	1.80872	-1.35695	0.916291	NA	NA	NA	188
3284	Malacoptila_panamensis	White-whiskered_Puffbird	Galbuliformes	Bucconidae	Malacoptila	Bucconidae_Malacoptila	provisoning	pair	pair	0	2	0	NA	NA	0.916291	NA	NA	NA	8
3349	Caracara_plancus	Southern_Caracara	Falconiformes	Falconidae	Caracara	Falconidae_Caracara	provisoning	pair	pair	0	2	0	1.97467	-0.981584	0.916291	NA	NA	NA	49
1	Rhea_americana	Greater_Rhea	Rheiformes	Rheidae	Rhea	Rheidae_Rhea	building	male	male	1	1	0	1.85582	NA	3.06805	NA	NA	NA	333
2	Rhea_pennata	Lesser_Rhea	Rheiformes	Rheidae	Rhea	Rheidae_Rhea	building	male	male	1	1	0	NA	NA	2.99573	NA	NA	NA	15
3	Crypturellus_soui	Little_Tinamou	Tinamiformes	Tinamidae	Crypturellus	Tinamidae_Crypturellus	building	male	male	1	1	NA	1.60206	NA	0.916291	NA	NA	NA	14
4	Nothoprocta_cinerascens	Brushland_Tinamou	Tinamiformes	Tinamidae	Nothoprocta	Tinamidae_Nothoprocta	building	male	male	1	1	3	NA	0.294028	2.25129	NA	NA	NA	12
5	Nothura_darwinii	Darwin's_Nothura	Tinamiformes	Tinamidae	Nothura	Tinamidae_Nothura	building	male	male	1	1	0	1.61805	-1.28752	1.60944	NA	NA	NA	10
6	Eudromia_elegans	Elegant_Crested-tinamou	Tinamiformes	Tinamidae	Eudromia	Tinamidae_Eudromia	building	pair	pair	0	2	0	2.03443	-1.12852	1.70475	NA	NA	NA	44
7	Dromaius_novaehollandiae	Emu	Casuariiformes	Casuariidae	Dromaius	Casuariidae_Dromaius	building	male	male	1	1	-2	2.09639	-2.87817	2.25129	50.9	88.9	NA	395
8	Anhima_cornuta	Horned_Screamer	Anseriformes	Anhimidae	Anhima	Anhimidae_Anhima	building	pair	pair	0	2	0	NA	NA	1.38629	NA	NA	NA	23
9	Dendrocygna_autumnalis	Black-bellied_Whistling-duck	Anseriformes	Anatidae	Dendrocygna	Anatidae_Dendrocygna	building	pair	pair	0	2	0	1.93197	-0.875408	2.63906	NA	NA	NA	148
10	Dendrocygna_bicolor	Fulvous_Whistling-duck	Anseriformes	Anatidae	Dendrocygna	Anatidae_Dendrocygna	building	pair	pair	0	2	0	1.95061	-0.787759	2.3979	NA	NA	NA	139
11	Thalassornis_leuconotus	White-backed_Duck	Anseriformes	Anatidae	Thalassornis	Anatidae_Thalassornis	building	pair	pair	0	2	NA	1.94939	NA	1.94591	NA	NA	NA	24
12	Anser_anser	Greylag_Goose	Anseriformes	Anatidae	Anser	Anatidae_Anser	building	female	female	-1	1	1	1.91645	0.472166	1.60944	NA	NA	NA	1064
13	Anser_cygnoides	Swan_Goose	Anseriformes	Anatidae	Anser	Anatidae_Anser	building	female	female	-1	1	0	1.99564	-0.453988	1.70475	NA	NA	NA	75
14	Anser_albifrons	Greater_White-fronted_Goose	Anseriformes	Anatidae	Anser	Anatidae_Anser	building	female	female	-1	1	0	1.84198	-0.525578	1.70475	NA	NA	NA	771
15	Branta_bernicla	Brent_Goose	Anseriformes	Anatidae	Branta	Anatidae_Branta	building	female	female	-1	1	0	1.8285	-0.434029	1.38629	5.6	NA	NA	928
16	Branta_leucopsis	Barnacle_Goose	Anseriformes	Anatidae	Branta	Anatidae_Branta	building	female	female	-1	1	0	1.82607	-0.392763	1.50408	0	0	NA	680
17	Branta_canadensis	Canada_Goose	Anseriformes	Anatidae	Branta	Anatidae_Branta	building	female	female	-1	1	1	1.8801	0.31622	1.70475	NA	14.3	NA	1524
18	Branta_sandvicensis	Hawaiian_Goose	Anseriformes	Anatidae	Branta	Anatidae_Branta	building	female	female	-1	1	0	2	-0.470626	1.38629	NA	NA	NA	102
19	Cereopsis_novaehollandiae	Cape_Barren_Goose	Anseriformes	Anatidae	Cereopsis	Anatidae_Cereopsis	building	pair	pair	0	2	0	2.02837	-0.009749	1.50408	NA	NA	NA	85
20	Cygnus_olor	Mute_Swan	Anseriformes	Anatidae	Cygnus	Anatidae_Cygnus	building	pair	pair	0	2	1	2.233	0.522851	1.79176	NA	NA	NA	1311
21	Cygnus_melancoryphus	Black-necked_Swan	Anseriformes	Anatidae	Cygnus	Anatidae_Cygnus	building	pair	pair	0	2	NA	2.02119	NA	1.79176	NA	NA	NA	29
22	Cygnus_buccinator	Trumpeter_Swan	Anseriformes	Anatidae	Cygnus	Anatidae_Cygnus	building	pair	pair	0	2	1	2.12791	0.456063	1.79176	NA	NA	NA	256
23	Cygnus_columbianus	Tundra_Swan	Anseriformes	Anatidae	Cygnus	Anatidae_Cygnus	building	pair	pair	0	2	0	1.90781	-0.365852	1.38629	NA	NA	NA	534
24	Coscoroba_coscoroba	Coscoroba_Swan	Anseriformes	Anatidae	Coscoroba	Anatidae_Coscoroba	building	pair	pair	0	2	0	2.07555	0.252684	1.70475	NA	NA	NA	33
25	Sarkidiornis_melanotos	Comb_Duck	Anseriformes	Anatidae	Sarkidiornis	Anatidae_Sarkidiornis	building	female	female	-1	1	3	1.9916	3.24291	2.56495	NA	NA	NA	42
26	Alopochen_aegyptiaca	Egyptian_Goose	Anseriformes	Anatidae	Alopochen	Anatidae_Alopochen	building	female	female	-1	1	0	1.99012	-0.328728	2.14007	NA	NA	NA	29
27	Tadorna_ferruginea	Ruddy_Shelduck	Anseriformes	Anatidae	Tadorna	Anatidae_Tadorna	building	female	female	-1	1	0	1.92234	0.205317	2.14007	NA	NA	NA	183
28	Tadorna_tadorna	Common_Shelduck	Anseriformes	Anatidae	Tadorna	Anatidae_Tadorna	building	female	female	-1	1	0	1.90647	0.125514	2.19722	NA	NA	NA	507
29	Plectropterus_gambensis	Spur-winged_Goose	Anseriformes	Anatidae	Plectropterus	Anatidae_Plectropterus	building	female	female	-1	1	1	2.04493	1.10941	2.30259	NA	NA	NA	52
30	Anas_wyvilliana	Hawaiian_Duck	Anseriformes	Anatidae	Anas	Anatidae_Anas	building	female	female	-1	1	0	1.91381	-0.100174	2.3979	NA	NA	NA	21
31	Anas_platyrhynchos	Mallard	Anseriformes	Anatidae	Anas	Anatidae_Anas	building	female	female	-1	1	1	1.91443	1.58542	2.3979	NA	NA	NA	3053
32	Anas_rubripes	American_Black_Duck	Anseriformes	Anatidae	Anas	Anatidae_Anas	building	female	female	-1	1	0	1.88916	-0.260847	2.25129	NA	NA	NA	391
33	Anas_fulvigula	Mottled_Duck	Anseriformes	Anatidae	Anas	Anatidae_Anas	building	female	female	-1	1	0	1.94263	-0.219739	2.3979	NA	NA	NA	58
34	Anas_capensis	Cape_Teal	Anseriformes	Anatidae	Anas	Anatidae_Anas	building	female	female	-1	1	1	1.89487	0.335131	2.14007	NA	NA	NA	49
35	Anas_erythrorhyncha	Red-billed_Duck	Anseriformes	Anatidae	Anas	Anatidae_Anas	building	female	female	-1	1	0	1.91249	-0.429993	2.14007	NA	NA	NA	51
36	Anas_acuta	Northern_Pintail	Anseriformes	Anatidae	Anas	Anatidae_Anas	building	female	female	-1	1	0	1.82282	1.08078	2.19722	NA	NA	NA	678
37	Anas_crecca	Common_Teal	Anseriformes	Anatidae	Anas	Anatidae_Anas	building	female	female	-1	1	0	1.74233	0.812394	2.25129	NA	NA	NA	635
38	Marmaronetta_angustirostris	Marbled_Teal	Anseriformes	Anatidae	Marmaronetta	Anatidae_Marmaronetta	building	female	female	-1	1	0	1.90445	-0.362611	2.35138	NA	NA	NA	83
39	Netta_rufina	Red-crested_Pochard	Anseriformes	Anatidae	Netta	Anatidae_Netta	building	female	female	-1	1	0	1.87216	0.481395	2.19722	NA	NA	NA	285
40	Aythya_valisineria	Canvasback	Anseriformes	Anatidae	Aythya	Anatidae_Aythya	building	female	female	-1	1	0	1.96023	0.735231	2.25129	NA	NA	NA	216
41	Aythya_americana	Redhead	Anseriformes	Anatidae	Aythya	Anatidae_Aythya	building	female	female	-1	1	0	1.95122	0.808415	2.19722	NA	NA	NA	198
42	Aythya_marila	Greater_Scaup	Anseriformes	Anatidae	Aythya	Anatidae_Aythya	building	female	female	-1	1	0	1.8801	0.65562	2.25129	NA	NA	NA	241
43	Aythya_affinis	Lesser_Scaup	Anseriformes	Anatidae	Aythya	Anatidae_Aythya	building	female	female	-1	1	-1	1.84942	0.103691	2.30259	NA	NA	NA	321
44	Polysticta_stelleri	Steller's_Eider	Anseriformes	Anatidae	Polysticta	Anatidae_Polysticta	building	female	female	-1	1	0	1.88081	0.175055	1.94591	NA	NA	NA	148
45	Somateria_fischeri	Spectacled_Eider	Anseriformes	Anatidae	Somateria	Anatidae_Somateria	building	female	female	-1	1	0	1.87084	0.57951	1.50408	NA	NA	NA	81
46	Somateria_spectabilis	King_Eider	Anseriformes	Anatidae	Somateria	Anatidae_Somateria	building	female	female	-1	1	1	1.81707	1.30544	1.50408	NA	NA	NA	273
47	Somateria_mollissima	Common_Eider	Anseriformes	Anatidae	Somateria	Anatidae_Somateria	building	female	female	-1	1	1	1.95545	1.70641	1.60944	NA	NA	NA	1339
48	Melanitta_perspicillata	Surf_Scoter	Anseriformes	Anatidae	Melanitta	Anatidae_Melanitta	building	female	female	-1	1	0	1.92428	0.820217	1.8718	NA	NA	NA	162
51	Bucephala_clangula	Common_Goldeneye	Anseriformes	Anatidae	Bucephala	Anatidae_Bucephala	building	female	female	-1	1	0	1.93764	1.71385	2.25129	NA	NA	NA	577
52	Bucephala_islandica	Barrow's_Goldeneye	Anseriformes	Anatidae	Bucephala	Anatidae_Bucephala	building	female	female	-1	1	1	1.94621	2.92518	2.25129	NA	NA	NA	196
53	Lophodytes_cucullatus	Hooded_Merganser	Anseriformes	Anatidae	Lophodytes	Anatidae_Lophodytes	building	female	female	-1	1	0	2.00995	0.180259	2.3979	NA	NA	NA	88
54	Mergus_merganser	Common_Merganser	Anseriformes	Anatidae	Mergus	Anatidae_Mergus	building	female	female	-1	1	1	1.98114	2.33558	2.30259	NA	NA	NA	537
55	Mergus_serrator	Red-breasted_Merganser	Anseriformes	Anatidae	Mergus	Anatidae_Mergus	building	female	female	-1	1	1	1.96848	2.29611	2.19722	NA	NA	NA	272
56	Nomonyx_dominicus	Masked_Duck	Anseriformes	Anatidae	Nomonyx	Anatidae_Nomonyx	building	female	female	-1	1	0	NA	0.354343	1.50408	NA	NA	NA	8
57	Oxyura_jamaicensis	Ruddy_Duck	Anseriformes	Anatidae	Oxyura	Anatidae_Oxyura	building	female	female	-1	1	2	1.89019	2.20828	2.07944	NA	NA	NA	322
58	Oxyura_leucocephala	White-headed_Duck	Anseriformes	Anatidae	Oxyura	Anatidae_Oxyura	building	female	female	-1	1	3	1.95061	1.82748	1.8718	NA	NA	NA	276
59	Ortalis_vetula	Plain_Chachalaca	Galliformes	Cracidae	Ortalis	Cracidae_Ortalis	building	pair	pair	0	2	0	NA	-0.514888	1.09861	NA	NA	NA	37
60	Ortalis_poliocephala	West_Mexican_Chachalaca	Galliformes	Cracidae	Ortalis	Cracidae_Ortalis	building	pair	pair	0	2	0	NA	NA	0.890315	NA	NA	NA	6
61	Mitu_salvini	Salvin's_Curassow	Galliformes	Cracidae	Mitu	Cracidae_Mitu	building	male	male	1	1	NA	NA	NA	0.693147	NA	NA	NA	5
62	Mitu_mitu	Alagoas_Curassow	Galliformes	Cracidae	Mitu	Cracidae_Mitu	building	male	male	1	1	NA	NA	NA	NA	NA	NA	NA	20
63	Crax_alector	Black_Curassow	Galliformes	Cracidae	Crax	Cracidae_Crax	building	male	male	1	1	NA	NA	NA	0.693147	NA	NA	NA	14
64	Oreortyx_pictus	Mountain_Quail	Galliformes	Odontophoridae	Oreortyx	Odontophoridae_Oreortyx	building	pair	pair	0	2	2	1.57978	0.654141	2.25129	NA	NA	NA	32
65	Colinus_virginianus	Northern_Bobwhite	Galliformes	Odontophoridae	Colinus	Odontophoridae_Colinus	building	pair	pair	0	2	2	1.56673	1.29197	2.07944	NA	85.3	NA	1062
66	Callipepla_squamata	Scaled_Quail	Galliformes	Odontophoridae	Callipepla	Odontophoridae_Callipepla	building	pair	pair	0	2	0	1.53939	-0.552376	2.56495	NA	9.1	NA	108
67	Callipepla_californica	California_Quail	Galliformes	Odontophoridae	Callipepla	Odontophoridae_Callipepla	building	female	female	-1	1	0	1.53624	0.295918	2.70805	NA	NA	NA	43
68	Cyrtonyx_montezumae	Montezuma_Quail	Galliformes	Odontophoridae	Cyrtonyx	Odontophoridae_Cyrtonyx	building	pair	pair	0	2	0	NA	0.581753	2.3979	NA	NA	NA	39
69	Rollulus_rouloul	Crested_Partridge	Galliformes	Phasianidae	Rollulus	Phasianidae_Rollulus	building	pair	pair	0	2	NA	NA	NA	1.70475	NA	NA	NA	9
70	Coturnix_coromandelica	Rain_Quail	Galliformes	Phasianidae	Coturnix	Phasianidae_Coturnix	building	female	female	-1	1	0	NA	NA	1.60944	NA	NA	NA	27
71	Coturnix_pectoralis	Stubble_Quail	Galliformes	Phasianidae	Coturnix	Phasianidae_Coturnix	building	female	female	-1	1	0	1.55023	-0.13313	2.0149	NA	NA	NA	33
72	Alectoris_graeca	Rock_Partridge	Galliformes	Phasianidae	Alectoris	Phasianidae_Alectoris	building	female	female	-1	1	2	1.76901	1.06966	2.3979	NA	NA	NA	321
73	Alectoris_magna	Rusty-necklaced_Partridge	Galliformes	Phasianidae	Alectoris	Phasianidae_Alectoris	building	pair	pair	0	2	NA	1.51851	NA	1.80785	NA	NA	NA	18
74	Alectoris_rufa	Red-legged_Partridge	Galliformes	Phasianidae	Alectoris	Phasianidae_Alectoris	building	male	male	1	1	1	1.52504	0.202979	2.48491	NA	NA	NA	466
75	Francolinus_francolinus	Black_Francolin	Galliformes	Phasianidae	Francolinus	Phasianidae_Francolinus	building	female	female	-1	1	0	NA	1.0189	2.25129	NA	NA	NA	75
76	Francolinus_pondicerianus	Grey_Francolin	Galliformes	Phasianidae	Francolinus	Phasianidae_Francolinus	building	female	female	-1	1	0	NA	0.0887956	2.0149	NA	NA	NA	75
77	Francolinus_gularis	Swamp_Francolin	Galliformes	Phasianidae	Francolinus	Phasianidae_Francolinus	building	female	female	-1	1	0	NA	NA	1.25276	NA	NA	NA	17
78	Chrysolophus_pictus	Golden_Pheasant	Galliformes	Phasianidae	Chrysolophus	Phasianidae_Chrysolophus	building	female	female	-1	1	3	1.55023	4.39652	2.14007	NA	NA	NA	99
79	Phasianus_colchicus	Common_Pheasant	Galliformes	Phasianidae	Phasianus	Phasianidae_Phasianus	building	female	female	-1	1	3	1.83091	3.17553	2.35138	NA	NA	NA	1489
80	Perdix_perdix	Grey_Partridge	Galliformes	Phasianidae	Perdix	Phasianidae_Perdix	building	female	female	-1	1	1	1.59687	1.11306	2.77259	NA	NA	NA	977
81	Tetrao_urogallus	Western_Capercaillie	Galliformes	Phasianidae	Tetrao	Phasianidae_Tetrao	building	female	female	-1	1	3	2	3.50332	2.0149	NA	NA	NA	1177
82	Tetrao_tetrix	Black_Grouse	Galliformes	Phasianidae	Tetrao	Phasianidae_Tetrao	building	female	female	-1	1	3	1.57978	3.13704	2.07944	0	0	NA	895
83	Tetrao_mlokosiewiczi	Caucasian_Grouse	Galliformes	Phasianidae	Tetrao	Phasianidae_Tetrao	building	female	female	-1	1	3	NA	2.62298	1.79176	NA	NA	NA	35
84	Bonasa_umbellus	Ruffed_Grouse	Galliformes	Phasianidae	Bonasa	Phasianidae_Bonasa	building	female	female	-1	1	2	2.07234	1.26592	2.3979	NA	NA	NA	516
85	Centrocercus_urophasianus	Greater_Sage-grouse	Galliformes	Phasianidae	Centrocercus	Phasianidae_Centrocercus	building	female	female	-1	1	3	1.70757	3.80095	2.0149	NA	7.9	NA	499
86	Centrocercus_minimus	Gunnison_Sage-grouse	Galliformes	Phasianidae	Centrocercus	Phasianidae_Centrocercus	building	female	female	-1	1	3	NA	4.74944	1.80785	NA	NA	NA	35
87	Lagopus_lagopus	Willow_Ptarmigan	Galliformes	Phasianidae	Lagopus	Phasianidae_Lagopus	building	female	female	-1	1	2	1.52212	1.69005	2.25129	9.4	13.2	NA	1094
88	Lagopus_muta	Rock_Ptarmigan	Galliformes	Phasianidae	Lagopus	Phasianidae_Lagopus	building	female	female	-1	1	2	1.54095	-0.377697	1.8718	NA	NA	NA	78
89	Lagopus_leucura	White-tailed_Ptarmigan	Galliformes	Phasianidae	Lagopus	Phasianidae_Lagopus	building	female	female	-1	1	2	1.53434	-0.469778	1.70475	5.2	16.7	NA	14
90	Dendragapus_obscurus	Dusky_Grouse	Galliformes	Phasianidae	Dendragapus	Phasianidae_Dendragapus	building	female	female	-1	1	3	1.55175	2.48713	1.94591	NA	NA	NA	207
91	Dendragapus_fuliginosus	Sooty_Grouse	Galliformes	Phasianidae	Dendragapus	Phasianidae_Dendragapus	building	female	female	-1	1	3	1.54716	3.16159	1.94591	NA	NA	NA	7
92	Tympanuchus_phasianellus	Sharp-tailed_Grouse	Galliformes	Phasianidae	Tympanuchus	Phasianidae_Tympanuchus	building	female	female	-1	1	3	1.87651	1.91276	2.48491	NA	NA	NA	155
93	Tympanuchus_cupido	Greater_Prairie-chicken	Galliformes	Phasianidae	Tympanuchus	Phasianidae_Tympanuchus	building	female	female	-1	1	3	2.02633	2.15484	2.35138	NA	44	NA	347
94	Tympanuchus_pallidicinctus	Lesser_Prairie-chicken	Galliformes	Phasianidae	Tympanuchus	Phasianidae_Tympanuchus	building	female	female	-1	1	3	1.57692	1.83467	2.3979	NA	NA	NA	122
95	Meleagris_gallopavo	Wild_Turkey	Galliformes	Phasianidae	Meleagris	Phasianidae_Meleagris	building	female	female	-1	1	3	1.62325	3.84888	2.44235	11.6	45.2	NA	1121
96	Meleagris_ocellata	Ocellated_Turkey	Galliformes	Phasianidae	Meleagris	Phasianidae_Meleagris	building	female	female	-1	1	3	NA	NA	2.48491	NA	NA	NA	15
97	Rollandia_rolland	White-tufted_Grebe	Podicipediformes	Podicipedidae	Rollandia	Podicipedidae_Rollandia	building	pair	pair	0	2	0	NA	-2.50076	0.693147	NA	NA	NA	19
98	Rollandia_microptera	Titicaca_Grebe	Podicipediformes	Podicipedidae	Rollandia	Podicipedidae_Rollandia	building	pair	pair	0	2	0	NA	NA	0.693147	NA	NA	NA	1
99	Tachybaptus_ruficollis	Little_Grebe	Podicipediformes	Podicipedidae	Tachybaptus	Podicipedidae_Tachybaptus	building	pair	pair	0	2	0	1.82715	-0.560321	1.50408	NA	NA	NA	334
100	Tachybaptus_novaehollandiae	Australasian_Grebe	Podicipediformes	Podicipedidae	Tachybaptus	Podicipedidae_Tachybaptus	building	pair	pair	0	2	0	NA	-0.556147	1.09861	NA	NA	NA	27
101	Tachybaptus_pelzelnii	Madagascar_Grebe	Podicipediformes	Podicipedidae	Tachybaptus	Podicipedidae_Tachybaptus	building	pair	pair	0	2	0	NA	NA	1.25276	NA	NA	NA	NA
102	Tachybaptus_dominicus	Least_Grebe	Podicipediformes	Podicipedidae	Tachybaptus	Podicipedidae_Tachybaptus	building	pair	pair	0	2	0	NA	-0.473146	1.60944	NA	NA	NA	20
103	Podilymbus_podiceps	Pied-billed_Grebe	Podicipediformes	Podicipedidae	Podilymbus	Podicipedidae_Podilymbus	building	pair	pair	0	2	0	1.76975	0.0534491	1.70475	NA	NA	NA	178
104	Poliocephalus_poliocephalus	Hoary-headed_Grebe	Podicipediformes	Podicipedidae	Poliocephalus	Podicipedidae_Poliocephalus	building	pair	pair	0	2	0	NA	-0.469705	1.38629	NA	NA	NA	18
105	Poliocephalus_rufopectus	New_Zealand_Grebe	Podicipediformes	Podicipedidae	Poliocephalus	Podicipedidae_Poliocephalus	building	pair	pair	0	2	0	1.96614	-0.725761	0.916291	NA	NA	NA	6
106	Podiceps_major	Great_Grebe	Podicipediformes	Podicipedidae	Podiceps	Podicipedidae_Podiceps	building	pair	pair	0	2	0	NA	NA	1.38629	NA	NA	NA	22
107	Podiceps_auritus	Horned_Grebe	Podicipediformes	Podicipedidae	Podiceps	Podicipedidae_Podiceps	building	pair	pair	0	2	0	1.87578	-0.644443	1.50408	NA	NA	NA	234
108	Podiceps_grisegena	Red-necked_Grebe	Podicipediformes	Podicipedidae	Podiceps	Podicipedidae_Podiceps	building	pair	pair	0	2	0	1.92942	-0.552831	1.50408	NA	NA	NA	265
109	Podiceps_cristatus	Great_Crested_Grebe	Podicipediformes	Podicipedidae	Podiceps	Podicipedidae_Podiceps	building	pair	pair	0	2	0	2.01284	-0.527629	1.38629	NA	NA	NA	993
110	Podiceps_nigricollis	Black-necked_Grebe	Podicipediformes	Podicipedidae	Podiceps	Podicipedidae_Podiceps	building	pair	pair	0	2	0	1.73239	-0.339499	1.25276	NA	NA	NA	477
111	Podiceps_occipitalis	Silvery_Grebe	Podicipediformes	Podicipedidae	Podiceps	Podicipedidae_Podiceps	building	pair	pair	0	2	0	NA	-0.36952	0.916291	NA	NA	NA	20
112	Podiceps_taczanowskii	Junin_Grebe	Podicipediformes	Podicipedidae	Podiceps	Podicipedidae_Podiceps	building	pair	pair	0	2	0	NA	-0.0181339	0.693147	NA	NA	NA	9
113	Podiceps_gallardoi	Hooded_Grebe	Podicipediformes	Podicipedidae	Podiceps	Podicipedidae_Podiceps	building	pair	pair	0	2	0	NA	NA	0.693147	NA	NA	NA	19
114	Aechmophorus_occidentalis	Western_Grebe	Podicipediformes	Podicipedidae	Aechmophorus	Podicipedidae_Aechmophorus	building	pair	pair	0	2	0	1.97081	-0.233163	1.25276	NA	NA	NA	200
115	Aechmophorus_clarkii	Clark's_Grebe	Podicipediformes	Podicipedidae	Aechmophorus	Podicipedidae_Aechmophorus	building	pair	pair	0	2	0	1.96848	-0.308298	1.25276	NA	NA	NA	37
116	Columba_livia	Rock_Pigeon	Columbiformes	Columbidae	Columba	Columbidae_Columba	building	pair	pair	0	2	0	1.69679	-0.522638	0.693147	NA	NA	NA	2071
118	Patagioenas_flavirostris	Red-billed_Pigeon	Columbiformes	Columbidae	Patagioenas	Columbidae_Patagioenas	building	pair	pair	0	2	0	1.63849	-0.638628	0	NA	NA	NA	4
119	Patagioenas_fasciata	Band-tailed_Pigeon	Columbiformes	Columbidae	Patagioenas	Columbidae_Patagioenas	building	pair	pair	0	2	0	1.6744	-0.583471	0.405465	NA	NA	NA	11
120	Streptopelia_decaocto	Eurasian_Collared-dove	Columbiformes	Columbidae	Streptopelia	Columbidae_Streptopelia	building	pair	pair	0	2	0	1.50515	-0.622807	0.693147	NA	NA	NA	878
121	Turtur_tympanistria	Tambourine_Dove	Columbiformes	Columbidae	Turtur	Columbidae_Turtur	building	pair	pair	0	2	0	1.53148	-0.166852	0.693147	NA	NA	NA	18
122	Oena_capensis	Namaqua_Dove	Columbiformes	Columbidae	Oena	Columbidae_Oena	building	pair	pair	0	2	0	1.4843	0.388257	0.693147	NA	NA	NA	52
123	Geopelia_cuneata	Diamond_Dove	Columbiformes	Columbidae	Geopelia	Columbidae_Geopelia	building	pair	pair	0	2	NA	1.38694	NA	0.693147	NA	NA	NA	43
124	Columbina_inca	Inca_Dove	Columbiformes	Columbidae	Columbina	Columbidae_Columbina	building	pair	pair	0	2	0	1.4624	NA	0.693147	NA	NA	NA	15
125	Columbina_passerina	Common_Ground-dove	Columbiformes	Columbidae	Columbina	Columbidae_Columbina	building	pair	pair	0	2	0	1.38694	0.171197	0.693147	NA	NA	NA	78
126	Columbina_talpacoti	Ruddy_Ground-dove	Columbiformes	Columbidae	Columbina	Columbidae_Columbina	building	pair	pair	0	2	0	1.38471	NA	0.693147	NA	NA	NA	54
127	Claravis_pretiosa	Blue_Ground-dove	Columbiformes	Columbidae	Claravis	Columbidae_Claravis	building	pair	pair	0	2	NA	1.43136	NA	0.693147	NA	NA	NA	11
128	Leptotila_verreauxi	White-tipped_Dove	Columbiformes	Columbidae	Leptotila	Columbidae_Leptotila	building	pair	pair	0	2	0	1.45864	-0.490393	0.693147	NA	NA	NA	26
129	Zenaida_asiatica	White-winged_Dove	Columbiformes	Columbidae	Zenaida	Columbidae_Zenaida	building	pair	pair	0	2	0	1.45294	-0.61028	0.693147	NA	NA	NA	206
130	Zenaida_macroura	Mourning_Dove	Columbiformes	Columbidae	Zenaida	Columbidae_Zenaida	building	pair	pair	0	2	0	1.45025	0.15496	0.693147	NA	NA	NA	416
131	Treron_calvus	African_Green-pigeon	Columbiformes	Columbidae	Treron	Columbidae_Treron	building	pair	pair	0	2	0	1.46982	0.15209	0.693147	NA	NA	NA	1
132	Ptilinopus_superbus	Superb_Fruit-dove	Columbiformes	Columbidae	Ptilinopus	Columbidae_Ptilinopus	building	pair	pair	0	2	NA	1.32222	NA	0	NA	NA	NA	22
133	Hemiphaga_novaeseelandiae	New_Zealand_Pigeon	Columbiformes	Columbidae	Hemiphaga	Columbidae_Hemiphaga	building	pair	pair	0	2	0	1.82445	-0.862131	0	NA	NA	NA	57
134	Monias_benschi	Subdesert_Mesite	Mesitornithiformes	Mesitornithidae	Monias	Mesitornithidae_Monias	building	male	male	1	1	0	NA	-0.604401	0.405465	11.8	18.2	NA	15
136	Musophaga_rossae	Ross's_Turaco	Musophagiformes	Musophagidae	Musophaga	Musophagidae_Musophaga	building	pair	pair	0	2	0	1.72835	-0.488034	0.405465	NA	NA	NA	22
137	Corythaixoides_concolor	Grey_Go-away-bird	Musophagiformes	Musophagidae	Corythaixoides	Musophagidae_Corythaixoides	building	pair	pair	0	2	NA	1.7364	NA	1.09861	NA	NA	NA	20
138	Crotophaga_major	Greater_Ani	Cuculiformes	Cuculidae	Crotophaga	Cuculidae_Crotophaga	building	cooperation	pair	0	3	0	NA	-0.239764	0.916291	13.7	71.7	NA	26
139	Crotophaga_ani	Smooth-billed_Ani	Cuculiformes	Cuculidae	Crotophaga	Cuculidae_Crotophaga	building	cooperation	pair	0	3	1	1.38694	-0.170582	0.934584	NA	NA	NA	81
140	Crotophaga_sulcirostris	Groove-billed_Ani	Cuculiformes	Cuculidae	Crotophaga	Cuculidae_Crotophaga	building	cooperation	pair	0	3	1	1.36408	0.22207	1.25276	NA	NA	NA	91
141	Geococcyx_californianus	Greater_Roadrunner	Cuculiformes	Cuculidae	Geococcyx	Cuculidae_Geococcyx	building	pair	pair	0	2	0	1.58687	-0.784874	1.38629	NA	NA	NA	90
143	Carpococcyx_renauldi	Coral-billed_Ground-cuckoo	Cuculiformes	Cuculidae	Carpococcyx	Cuculidae_Carpococcyx	building	pair	pair	0	2	NA	1.66276	NA	1.09861	NA	NA	NA	16
146	Centropus_bengalensis	Lesser_Coucal	Cuculiformes	Cuculidae	Centropus	Cuculidae_Centropus	building	pair	pair	0	2	NA	NA	NA	1.09861	NA	NA	NA	17
147	Piaya_cayana	Squirrel_Cuckoo	Cuculiformes	Cuculidae	Piaya	Cuculidae_Piaya	building	pair	pair	0	2	0	1.42325	-0.597786	0.916291	NA	NA	NA	33
148	Coccyzus_americanus	Yellow-billed_Cuckoo	Cuculiformes	Cuculidae	Coccyzus	Cuculidae_Coccyzus	building	pair	pair	0	2	-2	1.40654	-2.2568	1.38629	NA	NA	NA	164
150	Coccyzus_ferrugineus	Cocos_Cuckoo	Cuculiformes	Cuculidae	Coccyzus	Cuculidae_Coccyzus	building	pair	pair	0	2	0	NA	NA	0.934584	NA	NA	NA	1
153	Steatornis_caripensis	Oilbird	Caprimulgiformes	Steatornithidae	Steatornis	Steatornithidae_Steatornis	building	pair	pair	0	2	0	2.14999	NA	1.09861	NA	NA	NA	107
155	Chaetura_pelagica	Chimney_Swift	Caprimulgiformes	Apodidae	Chaetura	Apodidae_Chaetura	building	pair	pair	0	2	0	1.63599	-0.733111	1.50408	NA	NA	NA	168
156	Chaetura_vauxi	Vaux's_Swift	Caprimulgiformes	Apodidae	Chaetura	Apodidae_Chaetura	building	pair	pair	0	2	0	1.63347	-0.75156	1.38629	NA	NA	NA	53
157	Cypsiurus_parvus	African_Palm-swift	Caprimulgiformes	Apodidae	Cypsiurus	Apodidae_Cypsiurus	building	pair	pair	0	2	0	1.70757	-0.523755	0.916291	NA	NA	NA	52
158	Hemiprocne_longipennis	Grey-rumped_Treeswift	Caprimulgiformes	Hemiprocnidae	Hemiprocne	Hemiprocnidae_Hemiprocne	building	pair	pair	0	2	0	1.69897	NA	0	NA	NA	NA	10
159	Hemiprocne_comata	Whiskered_Treeswift	Caprimulgiformes	Hemiprocnidae	Hemiprocne	Hemiprocnidae_Hemiprocne	building	pair	pair	0	2	0	1.6902	NA	0	NA	NA	NA	3
160	Eutoxeres_aquila	White-tipped_Sicklebill	Caprimulgiformes	Trochilidae	Eutoxeres	Trochilidae_Eutoxeres	building	female	female	-1	1	3	1.60206	1.42508	0.693147	NA	NA	NA	16
161	Colibri_thalassinus	Green_Violet-ear	Caprimulgiformes	Trochilidae	Colibri	Trochilidae_Colibri	building	female	female	-1	1	NA	1.60746	NA	0.693147	NA	NA	NA	48
162	Colibri_serrirostris	White-vented_Violet-ear	Caprimulgiformes	Trochilidae	Colibri	Trochilidae_Colibri	building	female	female	-1	1	NA	1.59106	NA	0.693147	NA	NA	NA	10
163	Lampornis_clemenciae	Blue-throated_Hummingbird	Caprimulgiformes	Trochilidae	Lampornis	Trochilidae_Lampornis	building	female	female	-1	1	1	1.63974	1.47297	0.693147	NA	NA	NA	59
164	Myrmia_micrura	Short-tailed_Woodstar	Caprimulgiformes	Trochilidae	Myrmia	Trochilidae_Myrmia	building	female	female	-1	1	NA	1.5682	NA	0.693147	NA	NA	NA	2
166	Archilochus_colubris	Ruby-throated_Hummingbird	Caprimulgiformes	Trochilidae	Archilochus	Trochilidae_Archilochus	building	female	female	-1	1	3	1.53624	1.90327	0.693147	NA	NA	NA	201
169	Mellisuga_helenae	Bee_Hummingbird	Caprimulgiformes	Trochilidae	Mellisuga	Trochilidae_Mellisuga	building	female	female	-1	1	NA	1.63347	NA	0.693147	NA	NA	NA	3
172	Selasphorus_platycercus	Broad-tailed_Hummingbird	Caprimulgiformes	Trochilidae	Selasphorus	Trochilidae_Selasphorus	building	female	female	-1	1	NA	1.58967	NA	0.693147	NA	NA	NA	133
173	Selasphorus_rufus	Rufous_Hummingbird	Caprimulgiformes	Trochilidae	Selasphorus	Trochilidae_Selasphorus	building	female	female	-1	1	3	1.55931	1.56597	0.693147	NA	NA	NA	300
174	Selasphorus_sasin	Allen's_Hummingbird	Caprimulgiformes	Trochilidae	Selasphorus	Trochilidae_Selasphorus	building	female	female	-1	1	3	1.61278	2.10642	0.693147	NA	NA	NA	54
175	Selasphorus_scintilla	Scintillant_Hummingbird	Caprimulgiformes	Trochilidae	Selasphorus	Trochilidae_Selasphorus	building	female	female	-1	1	3	1.8451	1.88288	0.693147	NA	NA	NA	3
176	Amazilia_tzacatl	Rufous-tailed_Hummingbird	Caprimulgiformes	Trochilidae	Amazilia	Trochilidae_Amazilia	building	female	female	-1	1	3	1.5611	1.19703	0.693147	NA	NA	NA	24
177	Amazilia_rutila	Cinnamon_Hummingbird	Caprimulgiformes	Trochilidae	Amazilia	Trochilidae_Amazilia	building	female	female	-1	1	NA	NA	NA	0.693147	NA	NA	NA	15
178	Opisthocomus_hoazin	Hoatzin	Opisthocomiformes	Opisthocomidae	Opisthocomus	Opisthocomidae_Opisthocomus	building	cooperation	pair	0	3	0	1.95424	NA	0.693147	NA	NA	NA	53
179	Sarothrura_pulchra	White-spotted_Flufftail	Gruiformes	Sarothruridae	Sarothrura	Sarothruridae_Sarothrura	building	male	male	1	1	0	1.66745	0.508878	0.693147	NA	NA	NA	12
180	Sarothrura_elegans	Buff-spotted_Flufftail	Gruiformes	Sarothruridae	Sarothrura	Sarothruridae_Sarothrura	building	male	male	1	1	0	1.55023	0.336709	1.38629	NA	NA	NA	31
181	Sarothrura_boehmi	Streaky-breasted_Flufftail	Gruiformes	Sarothruridae	Sarothrura	Sarothruridae_Sarothrura	building	male	male	1	1	0	1.5563	0.794634	1.38629	NA	NA	NA	7
183	Rallus_elegans	King_Rail	Gruiformes	Rallidae	Rallus	Rallidae_Rallus	building	pair	pair	0	2	0	1.93827	-0.128514	2.3979	NA	NA	NA	71
184	Rallus_limicola	Virginia_Rail	Gruiformes	Rallidae	Rallus	Rallidae_Rallus	building	pair	pair	0	2	0	1.63849	-0.159018	2.14007	NA	NA	NA	104
185	Rallus_aquaticus	Water_Rail	Gruiformes	Rallidae	Rallus	Rallidae_Rallus	building	pair	pair	0	2	0	1.77146	-0.155429	2.14007	NA	NA	NA	271
186	Rallus_caerulescens	African_Water_Rail	Gruiformes	Rallidae	Rallus	Rallidae_Rallus	building	pair	pair	0	2	0	1.83885	-0.215123	1.38629	NA	NA	NA	9
188	Gallirallus_australis	Weka	Gruiformes	Rallidae	Gallirallus	Rallidae_Gallirallus	building	pair	pair	0	2	0	1.99673	0.169549	1.09861	NA	NA	NA	77
189	Gallirallus_sylvestris	Lord_Howe_Woodhen	Gruiformes	Rallidae	Gallirallus	Rallidae_Gallirallus	building	pair	pair	0	2	0	1.93702	-0.360629	0.916291	NA	NA	NA	2
190	Gallirallus_owstoni	Guam_Rail	Gruiformes	Rallidae	Gallirallus	Rallidae_Gallirallus	building	pair	pair	0	2	0	NA	-0.175137	NA	NA	NA	NA	2
191	Porzana_carolina	Sora	Gruiformes	Rallidae	Porzana	Rallidae_Porzana	building	pair	pair	0	2	0	1.70114	-0.039281	2.3979	NA	NA	NA	130
192	Porzana_porzana	Spotted_Crake	Gruiformes	Rallidae	Porzana	Rallidae_Porzana	building	pair	pair	0	2	0	1.68574	-0.675456	2.30259	NA	NA	NA	150
193	Gallinula_nesiotis	Gough_Moorhen	Gruiformes	Rallidae	Gallinula	Rallidae_Gallinula	building	pair	pair	0	2	0	1.8179	NA	1.61043	NA	NA	NA	3
194	Gallinula_chloropus	Common_Moorhen	Gruiformes	Rallidae	Gallinula	Rallidae_Gallinula	building	pair	pair	0	2	0	1.8179	-0.4206	2.25129	0	0	NA	710
195	Gallinula_tenebrosa	Dusky_Moorhen	Gruiformes	Rallidae	Gallinula	Rallidae_Gallinula	building	cooperation	pair	0	3	2	1.89348	0.904605	2.44235	NA	NA	NA	44
196	Fulica_gigantea	Giant_Coot	Gruiformes	Rallidae	Fulica	Rallidae_Fulica	building	pair	pair	0	2	0	NA	0.16705	1.60944	NA	NA	NA	10
197	Fulica_atra	Common_Coot	Gruiformes	Rallidae	Fulica	Rallidae_Fulica	building	pair	pair	0	2	0	1.90309	-0.301149	1.70475	NA	NA	NA	1147
198	Fulica_cristata	Red-knobbed_Coot	Gruiformes	Rallidae	Fulica	Rallidae_Fulica	building	pair	pair	0	2	0	1.89625	-0.436517	1.79176	NA	NA	NA	67
199	Fulica_americana	American_Coot	Gruiformes	Rallidae	Fulica	Rallidae_Fulica	building	pair	pair	0	2	0	1.92038	0.091703	2.35138	NA	NA	NA	373
200	Porphyrio_porphyrio	Purple_Swamphen	Gruiformes	Rallidae	Porphyrio	Rallidae_Porphyrio	building	pair	pair	0	2	-1	1.92771	-0.99192	1.50408	0	0	NA	232
201	Porphyrio_hochstetteri	Takahe	Gruiformes	Rallidae	Porphyrio	Rallidae_Porphyrio	building	pair	pair	0	2	0	2.17221	-0.291508	1.61043	0	0	NA	28
202	Coturnicops_noveboracensis	Yellow_Rail	Gruiformes	Rallidae	Coturnicops	Rallidae_Coturnicops	building	pair	pair	0	2	1	1.71809	0.463703	2.07944	NA	NA	NA	85
203	Laterallus_leucopyrrhus	Red-and-white_Crake	Gruiformes	Rallidae	Laterallus	Rallidae_Laterallus	building	pair	pair	0	2	0	NA	NA	0.916291	NA	NA	NA	8
204	Heliornis_fulica	Sungrebe	Gruiformes	Heliornithidae	Heliornis	Heliornithidae_Heliornis	building	pair	pair	0	2	NA	NA	NA	0.916291	NA	NA	NA	20
205	Aramus_guarauna	Limpkin	Gruiformes	Aramidae	Aramus	Aramidae_Aramus	building	pair	pair	0	2	0	1.88081	-0.474884	1.79176	NA	NA	NA	40
206	Balearica_pavonina	Black_Crowned-crane	Gruiformes	Gruidae	Balearica	Gruidae_Balearica	building	pair	pair	0	2	0	2.00432	NA	0.916291	NA	NA	NA	78
207	Grus_americana	Whooping_Crane	Gruiformes	Gruidae	Grus	Gruidae_Grus	building	pair	pair	0	2	0	2.12099	-0.810731	0.693147	NA	NA	NA	369
208	Chionis_albus	Snowy_Sheathbill	Charadriiformes	Chionidae	Chionis	Chionidae_Chionis	building	pair	pair	0	2	0	1.92942	-0.463141	0.916291	NA	NA	NA	2
209	Pluvianus_aegyptius	Egyptian_Plover	Charadriiformes	Pluvianidae	Pluvianus	Pluvianidae_Pluvianus	building	pair	pair	0	2	0	1.79239	-0.784061	0.916291	NA	NA	NA	27
210	Himantopus_mexicanus	Black-necked_Stilt	Charadriiformes	Recurvirostridae	Himantopus	Recurvirostridae_Himantopus	building	pair	pair	0	2	0	1.7297	0.287155	1.33123	NA	NA	NA	196
211	Haematopus_palliatus	American_Oystercatcher	Charadriiformes	Haematopodidae	Haematopus	Haematopodidae_Haematopus	building	pair	pair	0	2	1	1.77177	-0.427435	0.916291	NA	NA	NA	95
212	Haematopus_bachmani	Black_Oystercatcher	Charadriiformes	Haematopodidae	Haematopus	Haematopodidae_Haematopus	building	pair	pair	0	2	0	1.79414	-0.862451	0.798508	NA	NA	NA	80
213	Pluvialis_squatarola	Grey_Plover	Charadriiformes	Charadriidae	Pluvialis	Charadriidae_Pluvialis	building	pair	pair	0	2	0	1.76436	0.0919547	1.25276	NA	NA	NA	283
214	Pluvialis_dominica	American_Golden_Plover	Charadriiformes	Charadriidae	Pluvialis	Charadriidae_Pluvialis	building	male	male	1	1	1	1.73739	0.991063	1.38629	7.6	16.2	NA	258
215	Pluvialis_fulva	Pacific_Golden_Plover	Charadriiformes	Charadriidae	Pluvialis	Charadriidae_Pluvialis	building	male	male	1	1	0	1.75301	0.217027	1.38629	NA	NA	NA	122
216	Charadrius_wilsonia	Wilson's_Plover	Charadriiformes	Charadriidae	Charadrius	Charadriidae_Charadrius	building	male	male	1	1	0	1.65801	-0.427095	1.09861	NA	NA	NA	92
217	Charadrius_semipalmatus	Semipalmated_Plover	Charadriiformes	Charadriidae	Charadrius	Charadriidae_Charadrius	building	male	male	1	1	0	1.69329	-0.116181	1.25276	4.7	4.2	NA	135
218	Charadrius_melodus	Piping_Plover	Charadriiformes	Charadriidae	Charadrius	Charadriidae_Charadrius	building	male	male	1	1	-2	1.76249	-1.4222	1.38629	NA	NA	NA	347
219	Charadrius_thoracicus	Madagascar_Plover	Charadriiformes	Charadriidae	Charadrius	Charadriidae_Charadrius	building	pair	pair	0	2	NA	1.76716	NA	0.693147	0	0	NA	7
220	Charadrius_vociferus	Killdeer	Charadriiformes	Charadriidae	Charadrius	Charadriidae_Charadrius	building	pair	pair	0	2	0	1.71995	-0.256345	1.38629	NA	NA	NA	192
223	Microparra_capensis	Lesser_Jacana	Charadriiformes	Jacanidae	Microparra	Jacanidae_Microparra	building	pair	pair	0	2	0	1.73239	-0.913265	1.09861	NA	NA	NA	14
224	Actophilornis_africanus	African_Jacana	Charadriiformes	Jacanidae	Actophilornis	Jacanidae_Actophilornis	building	male	male	1	1	-3	1.81124	-4.53726	1.38629	NA	NA	NA	29
225	Irediparra_gallinacea	Comb-crested_Jacana	Charadriiformes	Jacanidae	Irediparra	Jacanidae_Irediparra	building	pair	pair	0	2	-3	1.93197	-4.00432	1.09861	2.9	10	NA	24
226	Hydrophasianus_chirurgus	Pheasant-tailed_Jacana	Charadriiformes	Jacanidae	Hydrophasianus	Jacanidae_Hydrophasianus	building	male	male	1	1	-3	1.9345	-5.19053	1.38629	NA	NA	NA	41
227	Metopidius_indicus	Bronze-winged_Jacana	Charadriiformes	Jacanidae	Metopidius	Jacanidae_Metopidius	building	male	male	1	1	-3	NA	-3.92135	1.38629	NA	NA	NA	29
228	Jacana_spinosa	Northern_Jacana	Charadriiformes	Jacanidae	Jacana	Jacanidae_Jacana	building	male	male	1	1	-3	1.86982	-3.78836	1.38629	NA	NA	NA	42
229	Jacana_jacana	Wattled_Jacana	Charadriiformes	Jacanidae	Jacana	Jacanidae_Jacana	building	male	male	1	1	-3	1.79934	-3.72078	1.38629	10.2	24.3	NA	30
230	Bartramia_longicauda	Upland_Sandpiper	Charadriiformes	Scolopacidae	Bartramia	Scolopacidae_Bartramia	building	pair	pair	0	2	0	1.74429	-0.932606	1.38629	18.1	30	NA	133
231	Numenius_tahitiensis	Bristle-thighed_Curlew	Charadriiformes	Scolopacidae	Numenius	Scolopacidae_Numenius	building	pair	pair	0	2	0	1.716	-1.1512	1.38629	NA	NA	NA	50
232	Numenius_americanus	Long-billed_Curlew	Charadriiformes	Scolopacidae	Numenius	Scolopacidae_Numenius	building	pair	pair	0	2	0	1.84665	-1.19778	1.38629	NA	NA	NA	114
233	Limosa_lapponica	Bar-tailed_Godwit	Charadriiformes	Scolopacidae	Limosa	Scolopacidae_Limosa	building	pair	pair	0	2	0	1.68686	-0.204755	1.25276	NA	NA	NA	399
234	Arenaria_interpres	Ruddy_Turnstone	Charadriiformes	Scolopacidae	Arenaria	Scolopacidae_Arenaria	building	pair	pair	0	2	0	1.62941	0.0375079	1.09861	NA	NA	NA	515
235	Arenaria_melanocephala	Black_Turnstone	Charadriiformes	Scolopacidae	Arenaria	Scolopacidae_Arenaria	building	pair	pair	0	2	0	1.71517	-1.11116	1.38629	NA	NA	NA	25
236	Calidris_canutus	Red_Knot	Charadriiformes	Scolopacidae	Calidris	Scolopacidae_Calidris	building	male	male	1	1	0	1.6007	-1.12191	1.25276	NA	NA	NA	716
237	Calidris_himantopus	Stilt_Sandpiper	Charadriiformes	Scolopacidae	Calidris	Scolopacidae_Calidris	building	pair	pair	0	2	0	1.56378	-1.00705	1.38629	NA	NA	NA	20
239	Calidris_alpina	Dunlin	Charadriiformes	Scolopacidae	Calidris	Scolopacidae_Calidris	building	male	male	1	1	1	1.61278	0.307568	1.38629	NA	NA	NA	864
240	Calidris_ptilocnemis	Rock_Sandpiper	Charadriiformes	Scolopacidae	Calidris	Scolopacidae_Calidris	building	pair	pair	0	2	0	1.63043	-0.980211	1.38629	NA	NA	NA	24
241	Calidris_maritima	Purple_Sandpiper	Charadriiformes	Scolopacidae	Calidris	Scolopacidae_Calidris	building	pair	pair	0	2	0	1.62454	-1.09265	1.38629	1.2	3.7	NA	253
242	Calidris_bairdii	Baird's_Sandpiper	Charadriiformes	Scolopacidae	Calidris	Scolopacidae_Calidris	building	pair	pair	0	2	0	1.5955	-0.944058	1.38629	NA	NA	NA	163
243	Calidris_minutilla	Least_Sandpiper	Charadriiformes	Scolopacidae	Calidris	Scolopacidae_Calidris	building	pair	pair	0	2	0	1.5487	-0.993117	1.38629	NA	NA	NA	127
244	Calidris_fuscicollis	White-rumped_Sandpiper	Charadriiformes	Scolopacidae	Calidris	Scolopacidae_Calidris	building	female	female	-1	1	3	1.58546	0.928631	1.38629	NA	NA	NA	199
245	Calidris_melanotos	Pectoral_Sandpiper	Charadriiformes	Scolopacidae	Calidris	Scolopacidae_Calidris	building	female	female	-1	1	3	1.60206	2.5509	1.38629	NA	NA	NA	248
246	Calidris_pusilla	Semipalmated_Sandpiper	Charadriiformes	Scolopacidae	Calidris	Scolopacidae_Calidris	building	pair	pair	0	2	0	1.57345	-1.03213	1.38629	NA	NA	NA	298
247	Calidris_mauri	Western_Sandpiper	Charadriiformes	Scolopacidae	Calidris	Scolopacidae_Calidris	building	pair	pair	0	2	0	1.60206	-1.1136	1.38629	6.6	8	NA	255
248	Limnodromus_griseus	Short-billed_Dowitcher	Charadriiformes	Scolopacidae	Limnodromus	Scolopacidae_Limnodromus	building	pair	pair	0	2	0	1.57403	-0.873916	1.38629	NA	NA	NA	136
249	Scolopax_rusticola	Eurasian_Woodcock	Charadriiformes	Scolopacidae	Scolopax	Scolopacidae_Scolopax	building	female	female	-1	1	3	1.59988	1.12254	1.38629	NA	NA	NA	688
250	Scolopax_minor	American_Woodcock	Charadriiformes	Scolopacidae	Scolopax	Scolopacidae_Scolopax	building	female	female	-1	1	3	1.56967	0.515026	1.38629	NA	NA	NA	296
251	Gallinago_media	Great_Snipe	Charadriiformes	Scolopacidae	Gallinago	Scolopacidae_Gallinago	building	female	female	-1	1	3	1.67669	0.87798	1.38629	NA	NA	NA	192
252	Gallinago_gallinago	Common_Snipe	Charadriiformes	Scolopacidae	Gallinago	Scolopacidae_Gallinago	building	female	female	-1	1	0	1.58121	-1.034	1.25276	NA	NA	NA	590
253	Phalaropus_lobatus	Red-necked_Phalarope	Charadriiformes	Scolopacidae	Phalaropus	Scolopacidae_Phalaropus	building	male	male	1	1	1	1.58263	-0.650009	1.38629	1.8	6.3	NA	355
254	Phalaropus_fulicarius	Red_Phalarope	Charadriiformes	Scolopacidae	Phalaropus	Scolopacidae_Phalaropus	building	male	male	1	1	-3	1.57461	-3.86077	1.38629	8.6	33.3	NA	331
255	Actitis_macularius	Spotted_Sandpiper	Charadriiformes	Scolopacidae	Actitis	Scolopacidae_Actitis	building	pair	pair	0	2	-3	1.58405	-3.26504	1.38629	2.9	11.1	NA	11
256	Tringa_guttifer	Spotted_Greenshank	Charadriiformes	Scolopacidae	Tringa	Scolopacidae_Tringa	building	pair	pair	0	2	0	NA	-1.40967	1.38629	NA	NA	NA	37
257	Tringa_flavipes	Lesser_Yellowlegs	Charadriiformes	Scolopacidae	Tringa	Scolopacidae_Tringa	building	pair	pair	0	2	0	1.65442	-0.928821	1.38629	NA	NA	NA	155
258	Tringa_totanus	Common_Redshank	Charadriiformes	Scolopacidae	Tringa	Scolopacidae_Tringa	building	female	female	-1	1	0	1.72937	-0.96081	1.38629	NA	NA	NA	654
259	Turnix_sylvaticus	Small_Buttonquail	Charadriiformes	Turnicidae	Turnix	Turnicidae_Turnix	building	pair	pair	0	2	-3	1.38021	-2.91614	1.50408	NA	NA	NA	7
260	Turnix_melanogaster	Black-breasted_Buttonquail	Charadriiformes	Turnicidae	Turnix	Turnicidae_Turnix	building	female	female	-1	1	-3	1.52504	-4.25444	1.25276	NA	NA	NA	21
261	Turnix_varius	Painted_Buttonquail	Charadriiformes	Turnicidae	Turnix	Turnicidae_Turnix	building	female	female	-1	1	-3	1.37107	-3.7599	1.25276	NA	NA	NA	1
262	Turnix_pyrrhothorax	Red-chested_Buttonquail	Charadriiformes	Turnicidae	Turnix	Turnicidae_Turnix	building	female	female	-1	1	-3	1.80956	-4.33243	1.09861	NA	NA	NA	11
263	Turnix_velox	Little_Buttonquail	Charadriiformes	Turnicidae	Turnix	Turnicidae_Turnix	building	female	female	-1	1	-3	NA	-2.85538	1.25276	NA	NA	NA	12
264	Stercorarius_pomarinus	Pomarine_Jaeger	Charadriiformes	Stercorariidae	Stercorarius	Stercorariidae_Stercorarius	building	pair	pair	0	2	0	1.76492	-1.078	0.693147	NA	NA	NA	292
265	Stercorarius_parasiticus	Parasitic_Jaeger	Charadriiformes	Stercorariidae	Stercorarius	Stercorariidae_Stercorarius	building	pair	pair	0	2	0	1.73139	-1.02506	0.693147	NA	NA	NA	449
267	Uria_aalge	Common_Guillemot	Charadriiformes	Alcidae	Uria	Alcidae_Uria	building	pair	pair	0	2	0	1.8651	-0.768367	0	7.8	7.8	NA	1209
268	Alca_torda	Razorbill	Charadriiformes	Alcidae	Alca	Alcidae_Alca	building	pair	pair	0	2	0	1.72734	-0.647531	0	NA	NA	NA	494
269	Cepphus_columba	Pigeon_Guillemot	Charadriiformes	Alcidae	Cepphus	Alcidae_Cepphus	building	pair	pair	0	2	0	1.82282	-0.771004	0.693147	NA	NA	NA	100
273	Ptychoramphus_aleuticus	Cassin's_Auklet	Charadriiformes	Alcidae	Ptychoramphus	Alcidae_Ptychoramphus	building	pair	pair	0	2	0	1.90982	NA	0	NA	NA	NA	120
274	Aethia_psittacula	Parakeet_Auklet	Charadriiformes	Alcidae	Aethia	Alcidae_Aethia	building	pair	pair	0	2	0	1.84665	-0.708971	0	NA	NA	NA	8
276	Fratercula_arctica	Atlantic_Puffin	Charadriiformes	Alcidae	Fratercula	Alcidae_Fratercula	building	pair	pair	0	2	0	1.94077	-0.583554	0	0	0	NA	633
277	Fratercula_corniculata	Horned_Puffin	Charadriiformes	Alcidae	Fratercula	Alcidae_Fratercula	building	pair	pair	0	2	0	1.899	-0.438659	0	NA	NA	NA	59
278	Fratercula_cirrhata	Tufted_Puffin	Charadriiformes	Alcidae	Fratercula	Alcidae_Fratercula	building	pair	pair	0	2	0	1.96497	-0.555551	0	NA	NA	NA	48
279	Rissa_tridactyla	Black-legged_Kittiwake	Charadriiformes	Laridae	Rissa	Laridae_Rissa	building	pair	pair	0	2	0	1.84463	-0.540388	0.693147	0	0	NA	1208
280	Rissa_brevirostris	Red-legged_Kittiwake	Charadriiformes	Laridae	Rissa	Laridae_Rissa	building	pair	pair	0	2	0	1.82445	-0.56538	0.693147	NA	NA	NA	61
281	Pagophila_eburnea	Ivory_Gull	Charadriiformes	Laridae	Pagophila	Laridae_Pagophila	building	pair	pair	0	2	0	1.75967	-0.356741	0.693147	NA	NA	NA	187
282	Larus_heermanni	Heermann's_Gull	Charadriiformes	Laridae	Larus	Laridae_Larus	building	pair	pair	0	2	0	1.86332	-0.65093	0.405465	NA	NA	NA	59
283	Larus_delawarensis	Ring-billed_Gull	Charadriiformes	Laridae	Larus	Laridae_Larus	building	pair	pair	0	2	0	NA	-0.306901	1.09861	NA	NA	NA	669
284	Larus_occidentalis	Western_Gull	Charadriiformes	Laridae	Larus	Laridae_Larus	building	pair	pair	0	2	0	1.87434	-0.202923	1.09861	0	0	NA	159
285	Larus_livens	Yellow-footed_Gull	Charadriiformes	Laridae	Larus	Laridae_Larus	building	pair	pair	0	2	0	1.88437	-0.514973	0.916291	NA	NA	NA	18
286	Larus_californicus	California_Gull	Charadriiformes	Laridae	Larus	Laridae_Larus	building	pair	pair	0	2	0	1.85187	-0.292501	1.09861	NA	NA	NA	251
287	Larus_argentatus	Herring_Gull	Charadriiformes	Laridae	Larus	Laridae_Larus	building	pair	pair	0	2	1	1.85481	0.337202	0.916291	NA	NA	NA	2552
288	Larus_michahellis	Yellow-legged_Gull	Charadriiformes	Laridae	Larus	Laridae_Larus	building	pair	pair	0	2	1	1.82526	NA	0.794594	NA	NA	NA	238
289	Larus_cachinnans	Caspian_Gull	Charadriiformes	Laridae	Larus	Laridae_Larus	building	pair	pair	0	2	1	1.84587	0.807815	0.916291	NA	NA	NA	471
290	Larus_hyperboreus	Glaucous_Gull	Charadriiformes	Laridae	Larus	Laridae_Larus	building	pair	pair	0	2	0	1.86034	-0.270123	0.916291	NA	NA	NA	395
291	Larus_marinus	Great_Black-backed_Gull	Charadriiformes	Laridae	Larus	Laridae_Larus	building	pair	pair	0	2	0	1.90512	-0.204221	1.09861	NA	NA	NA	649
292	Anous_stolidus	Brown_Noddy	Charadriiformes	Laridae	Anous	Laridae_Anous	building	pair	pair	0	2	0	1.88081	-0.529311	0	NA	NA	NA	206
293	Anous_minutus	Black_Noddy	Charadriiformes	Laridae	Anous	Laridae_Anous	building	pair	pair	0	2	0	1.92169	-0.672477	0	NA	NA	NA	98
294	Chlidonias_niger	Black_Tern	Charadriiformes	Laridae	Chlidonias	Laridae_Chlidonias	building	pair	pair	0	2	0	1.64933	-0.656171	0.916291	0	0	NA	267
295	Sterna_dougallii	Roseate_Tern	Charadriiformes	Laridae	Sterna	Laridae_Sterna	building	pair	pair	0	2	0	1.70157	-0.722365	0.405465	NA	NA	NA	404
296	Sterna_hirundo	Common_Tern	Charadriiformes	Laridae	Sterna	Laridae_Sterna	building	pair	pair	0	2	0	1.6835	-0.766044	0.693147	1	2.9	NA	1511
297	Sterna_forsteri	Forster's_Tern	Charadriiformes	Laridae	Sterna	Laridae_Sterna	building	pair	pair	0	2	0	1.74331	NA	0.916291	NA	NA	NA	174
298	Rynchops_niger	Black_Skimmer	Charadriiformes	Laridae	Rynchops	Laridae_Rynchops	building	pair	pair	0	2	0	1.74233	0.0842132	1.25276	NA	NA	NA	170
299	Eurypyga_helias	Sunbittern	Eurypygiformes	Eurypygidae	Eurypyga	Eurypygidae_Eurypyga	building	pair	pair	0	2	0	1.71181	NA	0.693147	NA	NA	NA	31
300	Phaethon_rubricauda	Red-tailed_Tropicbird	Phaethontiformes	Phaethontidae	Phaethon	Phaethontidae_Phaethon	building	pair	pair	0	2	0	2.12759	-0.774044	0	NA	NA	NA	131
301	Gavia_stellata	Red-throated_Loon	Gaviiformes	Gaviidae	Gavia	Gaviidae_Gavia	building	pair	pair	0	2	0	1.84942	-0.380535	0.693147	NA	NA	NA	323
302	Gavia_arctica	Arctic_Loon	Gaviiformes	Gaviidae	Gavia	Gaviidae_Gavia	building	pair	pair	0	2	0	1.95844	-0.118129	0.693147	NA	NA	NA	366
303	Gavia_pacifica	Pacific_Loon	Gaviiformes	Gaviidae	Gavia	Gaviidae_Gavia	building	pair	pair	0	2	0	1.92621	-0.467781	0.693147	NA	NA	NA	111
304	Gavia_immer	Common_Loon	Gaviiformes	Gaviidae	Gavia	Gaviidae_Gavia	building	pair	pair	0	2	0	2.00163	-0.286016	0.693147	0	0	NA	638
305	Gavia_adamsii	Yellow-billed_Loon	Gaviiformes	Gaviidae	Gavia	Gaviidae_Gavia	building	pair	pair	0	2	0	1.8451	-0.811083	0.693147	NA	NA	NA	129
306	Phoebastria_immutabilis	Laysan_Albatross	Procellariiformes	Diomedeidae	Phoebastria	Diomedeidae_Phoebastria	building	female	female	-1	1	0	2.36021	-0.301167	0	NA	NA	NA	61
307	Phoebastria_nigripes	Black-footed_Albatross	Procellariiformes	Diomedeidae	Phoebastria	Diomedeidae_Phoebastria	building	pair	pair	0	2	0	2.31239	-0.455867	0	NA	NA	NA	64
308	Oceanodroma_furcata	Fork-tailed_Storm-petrel	Procellariiformes	Hydrobatidae	Oceanodroma	Hydrobatidae_Oceanodroma	building	pair	pair	0	2	0	2.04317	NA	0	NA	NA	NA	46
309	Oceanodroma_hornbyi	Ringed_Storm-petrel	Procellariiformes	Hydrobatidae	Oceanodroma	Hydrobatidae_Oceanodroma	building	pair	pair	0	2	NA	NA	NA	0	NA	NA	NA	12
310	Oceanodroma_leucorhoa	Leach's_Storm-petrel	Procellariiformes	Hydrobatidae	Oceanodroma	Hydrobatidae_Oceanodroma	building	pair	pair	0	2	0	2.0304	-0.81323	0	0	0	NA	381
311	Oceanodroma_castro	Madeiran_Storm-petrel	Procellariiformes	Hydrobatidae	Oceanodroma	Hydrobatidae_Oceanodroma	building	pair	pair	0	2	0	2.03892	NA	0	NA	NA	NA	117
312	Fulmarus_glacialis	Northern_Fulmar	Procellariiformes	Procellariidae	Fulmarus	Procellariidae_Fulmarus	building	pair	pair	0	2	0	2.00432	-0.292275	0	0	0	NA	720
313	Pterodroma_sandwichensis	Hawaiian_Petrel	Procellariiformes	Procellariidae	Pterodroma	Procellariidae_Pterodroma	building	pair	pair	0	2	0	2.20548	NA	0	NA	NA	NA	20
314	Pterodroma_hypoleuca	Bonin_Petrel	Procellariiformes	Procellariidae	Pterodroma	Procellariidae_Pterodroma	building	pair	pair	0	2	0	2.12548	NA	0	NA	NA	NA	34
315	Puffinus_puffinus	Manx_Shearwater	Procellariiformes	Procellariidae	Puffinus	Procellariidae_Puffinus	building	pair	pair	0	2	0	2.08502	-0.626017	0	NA	NA	NA	431
318	Ephippiorhynchus_senegalensis	Saddle-billed_Stork	Ciconiiformes	Ciconiidae	Ephippiorhynchus	Ciconiidae_Ephippiorhynchus	building	pair	pair	0	2	0	2.07004	-0.679289	1.09861	NA	NA	NA	42
319	Mycteria_americana	Wood_Stork	Ciconiiformes	Ciconiidae	Mycteria	Ciconiidae_Mycteria	building	pair	pair	0	2	0	1.91421	-0.307777	1.25276	0	0	NA	225
320	Fregata_magnificens	Magnificent_Frigatebird	Suliformes	Fregatidae	Fregata	Fregatidae_Fregata	building	pair	pair	0	2	NA	2.33816	NA	0	NA	NA	NA	172
321	Fregata_minor	Greater_Frigatebird	Suliformes	Fregatidae	Fregata	Fregatidae_Fregata	building	pair	pair	0	2	0	2.33796	-1.12891	0	1.1	1.1	NA	162
322	Sula_leucogaster	Brown_Booby	Suliformes	Sulidae	Sula	Sulidae_Sula	building	pair	pair	0	2	0	2.14426	-1.14921	0.405465	NA	NA	NA	252
323	Sula_sula	Red-footed_Booby	Suliformes	Sulidae	Sula	Sulidae_Sula	building	pair	pair	0	2	0	2.18084	-1.04872	0	0	0	NA	180
324	Morus_bassanus	Northern_Gannet	Suliformes	Sulidae	Morus	Sulidae_Morus	building	pair	pair	0	2	0	2.12597	-0.86485	0	NA	NA	NA	189
325	Anhinga_anhinga	Anhinga	Suliformes	Anhingidae	Anhinga	Anhingidae_Anhinga	building	pair	pair	0	2	0	1.84042	-0.287357	1.38629	NA	NA	NA	121
326	Phalacrocorax_penicillatus	Brandt's_Cormorant	Suliformes	Phalacrocoracidae	Phalacrocorax	Phalacrocoracidae_Phalacrocorax	building	pair	pair	0	2	0	1.78211	0.077571	1.25276	NA	NA	NA	65
327	Phalacrocorax_urile	Red-faced_Cormorant	Suliformes	Phalacrocoracidae	Phalacrocorax	Phalacrocoracidae_Phalacrocorax	building	pair	pair	0	2	0	1.95109	-0.274777	1.60944	NA	NA	NA	27
328	Phalacrocorax_pelagicus	Pelagic_Cormorant	Suliformes	Phalacrocoracidae	Phalacrocorax	Phalacrocoracidae_Phalacrocorax	building	pair	pair	0	2	0	1.8704	-0.340678	1.25276	NA	NA	NA	77
329	Phalacrocorax_brasilianus	Neotropic_Cormorant	Suliformes	Phalacrocoracidae	Phalacrocorax	Phalacrocoracidae_Phalacrocorax	building	pair	pair	0	2	0	NA	-0.380837	1.25276	NA	NA	NA	73
330	Phalacrocorax_auritus	Double-crested_Cormorant	Suliformes	Phalacrocoracidae	Phalacrocorax	Phalacrocoracidae_Phalacrocorax	building	pair	pair	0	2	0	1.85049	-0.421068	1.25276	NA	NA	NA	647
331	Pelecanus_erythrorhynchos	American_White_Pelican	Pelecaniformes	Pelecanidae	Pelecanus	Pelecanidae_Pelecanus	building	pair	pair	0	2	0	2.00108	-0.103765	0.693147	NA	NA	NA	299
332	Pelecanus_occidentalis	Brown_Pelican	Pelecaniformes	Pelecanidae	Pelecanus	Pelecanidae_Pelecanus	building	pair	pair	0	2	0	2.02735	-0.395909	0.916291	NA	NA	NA	419
333	Scopus_umbretta	Hamerkop	Pelecaniformes	Scopidae	Scopus	Scopidae_Scopus	building	pair	pair	0	2	0	1.8907	NA	1.50408	NA	NA	NA	90
335	Botaurus_stellaris	Great_Bittern	Pelecaniformes	Ardeidae	Botaurus	Ardeidae_Botaurus	building	female	female	-1	1	3	1.89209	1.925	1.60944	NA	NA	NA	406
336	Botaurus_poiciloptilus	Australasian_Bittern	Pelecaniformes	Ardeidae	Botaurus	Ardeidae_Botaurus	building	female	female	-1	1	2	1.86923	1.53559	1.50408	NA	NA	NA	20
337	Ixobrychus_sinensis	Yellow_Bittern	Pelecaniformes	Ardeidae	Ixobrychus	Ardeidae_Ixobrychus	building	female	female	-1	1	NA	1.57113	NA	1.60944	NA	NA	NA	46
338	Ixobrychus_minutus	Little_Bittern	Pelecaniformes	Ardeidae	Ixobrychus	Ardeidae_Ixobrychus	building	male	male	1	1	0	1.6592	0.552039	1.70475	NA	NA	NA	250
339	Ixobrychus_flavicollis	Black_Bittern	Pelecaniformes	Ardeidae	Ixobrychus	Ardeidae_Ixobrychus	building	pair	pair	0	2	NA	NA	NA	1.50408	NA	NA	NA	14
341	Ardea_herodias	Great_Blue_Heron	Pelecaniformes	Ardeidae	Ardea	Ardeidae_Ardea	building	pair	pair	0	2	0	1.94694	-0.193454	1.50408	NA	NA	NA	600
342	Ardea_cinerea	Grey_Heron	Pelecaniformes	Ardeidae	Ardea	Ardeidae_Ardea	building	pair	pair	0	2	0	1.87506	-0.467107	1.70475	NA	NA	NA	1539
343	Ardea_insignis	White-bellied_Heron	Pelecaniformes	Ardeidae	Ardea	Ardeidae_Ardea	building	pair	pair	0	2	NA	NA	NA	1.38629	NA	NA	NA	11
344	Egretta_novaehollandiae	White-faced_Heron	Pelecaniformes	Ardeidae	Egretta	Ardeidae_Egretta	building	pair	pair	0	2	NA	1.8179	NA	1.25276	NA	NA	NA	11
345	Egretta_garzetta	Little_Egret	Pelecaniformes	Ardeidae	Egretta	Ardeidae_Egretta	building	pair	pair	0	2	0	1.80618	-0.325819	1.38629	NA	NA	NA	796
346	Egretta_gularis	Western_Reef-egret	Pelecaniformes	Ardeidae	Egretta	Ardeidae_Egretta	building	pair	pair	0	2	0	1.82445	NA	1.38629	NA	NA	NA	97
347	Egretta_thula	Snowy_Egret	Pelecaniformes	Ardeidae	Egretta	Ardeidae_Egretta	building	pair	pair	0	2	0	1.69461	-0.512316	1.25276	NA	NA	NA	254
348	Egretta_caerulea	Little_Blue_Heron	Pelecaniformes	Ardeidae	Egretta	Ardeidae_Egretta	building	pair	pair	0	2	0	1.73239	-0.347753	1.50408	NA	NA	NA	87
349	Egretta_tricolor	Tricoloured_Heron	Pelecaniformes	Ardeidae	Egretta	Ardeidae_Egretta	building	pair	pair	0	2	0	1.72222	0.324415	1.25276	NA	NA	NA	74
350	Bubulcus_ibis	Cattle_Egret	Pelecaniformes	Ardeidae	Bubulcus	Ardeidae_Bubulcus	building	pair	pair	0	2	1	1.74481	-0.0346273	1.50408	NA	NA	NA	696
351	Butorides_virescens	Green_Heron	Pelecaniformes	Ardeidae	Butorides	Ardeidae_Butorides	building	pair	pair	0	2	0	1.59934	-0.622001	1.31698	NA	NA	NA	111
352	Butorides_striata	Striated_Heron	Pelecaniformes	Ardeidae	Butorides	Ardeidae_Butorides	building	pair	pair	0	2	NA	1.75714	NA	1.50408	NA	NA	NA	21
355	Gorsachius_melanolophus	Malaysian_Night-heron	Pelecaniformes	Ardeidae	Gorsachius	Ardeidae_Gorsachius	building	pair	pair	0	2	NA	1.88081	NA	1.38629	NA	NA	NA	28
356	Eudocimus_albus	White_Ibis	Pelecaniformes	Threskiornithidae	Eudocimus	Threskiornithidae_Eudocimus	building	pair	pair	0	2	0	1.77815	0.0867081	0.916291	NA	NA	NA	214
359	Threskiornis_aethiopicus	African_Sacred_Ibis	Pelecaniformes	Threskiornithidae	Threskiornis	Threskiornithidae_Threskiornis	building	pair	pair	0	2	0	1.81954	-0.330428	0.916291	NA	NA	NA	90
360	Pseudibis_davisoni	White-shouldered_Ibis	Pelecaniformes	Threskiornithidae	Pseudibis	Threskiornithidae_Pseudibis	building	pair	pair	0	2	NA	NA	NA	1.03089	NA	NA	NA	23
361	Geronticus_eremita	Northern_Bald_Ibis	Pelecaniformes	Threskiornithidae	Geronticus	Threskiornithidae_Geronticus	building	pair	pair	0	2	0	1.85126	-0.637553	1.09861	NA	NA	NA	263
362	Nipponia_nippon	Asian_Crested_Ibis	Pelecaniformes	Threskiornithidae	Nipponia	Threskiornithidae_Nipponia	building	pair	pair	0	2	0	1.88366	NA	1.09861	NA	NA	NA	142
363	Platalea_leucorodia	Eurasian_Spoonbill	Pelecaniformes	Threskiornithidae	Platalea	Threskiornithidae_Platalea	building	pair	pair	0	2	NA	1.85733	NA	1.25276	NA	NA	NA	395
364	Platalea_ajaja	Roseate_Spoonbill	Pelecaniformes	Threskiornithidae	Platalea	Threskiornithidae_Platalea	building	pair	pair	0	2	0	1.84432	-0.661483	0.916291	2.7	5.4	NA	32
365	Gymnogyps_californianus	California_Condor	Cathartiformes	Cathartidae	Gymnogyps	Cathartidae_Gymnogyps	building	pair	pair	0	2	0	2.37383	-0.390394	0	NA	NA	NA	310
366	Sagittarius_serpentarius	Secretarybird	Accipitriformes	Sagittariidae	Sagittarius	Sagittariidae_Sagittarius	building	pair	pair	0	2	0	2.10123	-0.536002	0.693147	NA	NA	NA	91
367	Pandion_haliaetus	Osprey	Accipitriformes	Pandionidae	Pandion	Pandionidae_Pandion	building	pair	pair	0	2	1	1.96692	-0.183796	0.916291	NA	NA	NA	1379
368	Elanus_caeruleus	Black-winged_Kite	Accipitriformes	Accipitridae	Elanus	Accipitridae_Elanus	building	pair	pair	0	2	1	1.77634	-0.439095	1.38629	NA	NA	NA	262
369	Elanus_leucurus	White-tailed_Kite	Accipitriformes	Accipitridae	Elanus	Accipitridae_Elanus	building	pair	pair	0	2	0	1.83171	-1.0542	1.38629	NA	NA	NA	133
370	Polyboroides_radiatus	Madagascar_Harrier-hawk	Accipitriformes	Accipitridae	Polyboroides	Accipitridae_Polyboroides	building	pair	pair	0	2	NA	1.94939	NA	0.693147	NA	NA	NA	28
371	Gypohierax_angolensis	Palm-nut_Vulture	Accipitriformes	Accipitridae	Gypohierax	Accipitridae_Gypohierax	building	pair	pair	0	2	NA	2.12467	NA	0	NA	NA	NA	68
372	Gypaetus_barbatus	Lammergeier	Accipitriformes	Accipitridae	Gypaetus	Accipitridae_Gypaetus	building	pair	pair	0	2	-1	2.2371	-2.06687	0.405465	NA	NA	NA	596
373	Neophron_percnopterus	Egyptian_Vulture	Accipitriformes	Accipitridae	Neophron	Accipitridae_Neophron	building	pair	pair	0	2	-1	2.08636	-1.57118	0.693147	NA	NA	NA	463
374	Chondrohierax_uncinatus	Hook-billed_Kite	Accipitriformes	Accipitridae	Chondrohierax	Accipitridae_Chondrohierax	building	pair	pair	0	2	NA	NA	NA	0.405465	NA	NA	NA	29
375	Pernis_apivorus	European_Honey-buzzard	Accipitriformes	Accipitridae	Pernis	Accipitridae_Pernis	building	pair	pair	0	2	0	1.87216	-1.16851	0.693147	NA	NA	NA	579
376	Elanoides_forficatus	American_Swallow-tailed_Kite	Accipitriformes	Accipitridae	Elanoides	Accipitridae_Elanoides	building	pair	pair	0	2	0	1.85869	-1.12158	0.405465	NA	NA	NA	119
377	Aviceda_madagascariensis	Madagascar_Baza	Accipitriformes	Accipitridae	Aviceda	Accipitridae_Aviceda	building	pair	pair	0	2	NA	1.86923	NA	0.754695	NA	NA	NA	1
378	Aviceda_jerdoni	Jerdon's_Baza	Accipitriformes	Accipitridae	Aviceda	Accipitridae_Aviceda	building	pair	pair	0	2	NA	1.87795	NA	0.916291	NA	NA	NA	19
379	Aviceda_leuphotes	Black_Baza	Accipitriformes	Accipitridae	Aviceda	Accipitridae_Aviceda	building	pair	pair	0	2	NA	1.74429	NA	0.916291	NA	NA	NA	23
380	Gyps_fulvus	Griffon_Vulture	Accipitriformes	Accipitridae	Gyps	Accipitridae_Gyps	building	pair	pair	0	2	0	2.22043	-0.982968	0	0	NA	NA	656
381	Spilornis_cheela	Crested_Serpent-eagle	Accipitriformes	Accipitridae	Spilornis	Accipitridae_Spilornis	building	pair	pair	0	2	NA	1.99417	NA	0	NA	NA	NA	67
382	Pithecophaga_jefferyi	Philippine_Eagle	Accipitriformes	Accipitridae	Pithecophaga	Accipitridae_Pithecophaga	building	pair	pair	0	2	NA	2.2917	NA	0	NA	NA	NA	76
383	Terathopius_ecaudatus	Bateleur	Accipitriformes	Accipitridae	Terathopius	Accipitridae_Terathopius	building	pair	pair	0	2	NA	2.22272	NA	0	NA	NA	NA	75
384	Harpia_harpyja	Harpy_Eagle	Accipitriformes	Accipitridae	Harpia	Accipitridae_Harpia	building	pair	pair	0	2	NA	2.28948	NA	0.693147	NA	NA	NA	85
385	Stephanoaetus_coronatus	Crowned_Hawk-eagle	Accipitriformes	Accipitridae	Stephanoaetus	Accipitridae_Stephanoaetus	building	pair	pair	0	2	NA	2.20884	NA	0	NA	NA	NA	115
386	Nisaetus_bartelsi	Javan_Hawk-eagle	Accipitriformes	Accipitridae	Nisaetus	Accipitridae_Nisaetus	building	pair	pair	0	2	NA	NA	NA	0	NA	NA	NA	NA
387	Hieraaetus_morphnoides	Little_Eagle	Accipitriformes	Accipitridae	Hieraaetus	Accipitridae_Hieraaetus	building	pair	pair	0	2	0	1.98482	-1.97077	0.405465	NA	NA	NA	48
388	Aquila_adalberti	Spanish_Imperial_Eagle	Accipitriformes	Accipitridae	Aquila	Accipitridae_Aquila	building	pair	pair	0	2	0	2.04922	NA	0.916291	NA	NA	NA	131
389	Aquila_heliaca	Eastern_Imperial_Eagle	Accipitriformes	Accipitridae	Aquila	Accipitridae_Aquila	building	pair	pair	0	2	0	2.04825	-1.86425	0.916291	0	0	NA	330
390	Aquila_chrysaetos	Golden_Eagle	Accipitriformes	Accipitridae	Aquila	Accipitridae_Aquila	building	pair	pair	0	2	0	2.05633	-1.63197	0.693147	NA	NA	NA	1560
391	Aquila_verreauxii	Verreaux's_Eagle	Accipitriformes	Accipitridae	Aquila	Accipitridae_Aquila	building	pair	pair	0	2	0	2.13751	-1.44583	0.693147	NA	NA	NA	192
392	Kaupifalco_monogrammicus	Lizard_Buzzard	Accipitriformes	Accipitridae	Kaupifalco	Accipitridae_Kaupifalco	building	pair	pair	0	2	NA	1.85278	NA	0.693147	NA	NA	NA	21
393	Melierax_canorus	Pale_Chanting-goshawk	Accipitriformes	Accipitridae	Melierax	Accipitridae_Melierax	building	pair	pair	0	2	-3	1.94571	-3.29054	0.693147	NA	NA	NA	52
394	Rostrhamus_sociabilis	Snail_Kite	Accipitriformes	Accipitridae	Rostrhamus	Accipitridae_Rostrhamus	building	pair	pair	0	2	3	1.7638	2.00423	0.916291	NA	NA	NA	181
395	Ictinia_mississippiensis	Mississippi_Kite	Accipitriformes	Accipitridae	Ictinia	Accipitridae_Ictinia	building	pair	pair	0	2	0	1.80956	-1.46445	0.693147	NA	NA	NA	158
397	Butastur_teesa	White-eyed_Buzzard	Accipitriformes	Accipitridae	Butastur	Accipitridae_Butastur	building	pair	pair	0	2	NA	NA	NA	1.09861	NA	NA	NA	19
398	Circus_aeruginosus	Western_Marsh-harrier	Accipitriformes	Accipitridae	Circus	Accipitridae_Circus	building	pair	pair	0	2	1	1.83251	-0.709753	1.50408	NA	NA	NA	730
399	Circus_macrosceles	Madagascar_Harrier	Accipitriformes	Accipitridae	Circus	Accipitridae_Circus	building	pair	pair	0	2	NA	1.8893	NA	0.916291	NA	NA	NA	2
400	Accipiter_poliogaster	Gray-bellied_Hawk	Accipitriformes	Accipitridae	Accipiter	Accipitridae_Accipiter	building	female	female	-1	1	NA	NA	NA	0.754695	NA	NA	NA	13
401	Accipiter_tachiro	African_Goshawk	Accipitriformes	Accipitridae	Accipiter	Accipitridae_Accipiter	building	pair	pair	0	2	0	1.81124	-1.26004	0.916291	NA	NA	NA	51
402	Accipiter_badius	Shikra	Accipitriformes	Accipitridae	Accipiter	Accipitridae_Accipiter	building	pair	pair	0	2	0	1.80106	-1.37659	1.09861	NA	NA	NA	100
403	Accipiter_ovampensis	Ovampo_Sparrowhawk	Accipitriformes	Accipitridae	Accipiter	Accipitridae_Accipiter	building	pair	pair	0	2	NA	1.82445	NA	1.09861	NA	NA	NA	21
404	Accipiter_cooperii	Cooper's_Hawk	Accipitriformes	Accipitridae	Accipiter	Accipitridae_Accipiter	building	pair	pair	0	2	1	1.80363	-1.08012	1.50408	19.3	34.1	NA	273
405	Accipiter_bicolor	Bicoloured_Hawk	Accipitriformes	Accipitridae	Accipiter	Accipitridae_Accipiter	building	pair	pair	0	2	NA	1.83251	NA	0.693147	NA	NA	NA	10
406	Accipiter_melanoleucus	Black_Goshawk	Accipitriformes	Accipitridae	Accipiter	Accipitridae_Accipiter	building	pair	pair	0	2	NA	1.8907	NA	1.09861	NA	NA	NA	71
407	Accipiter_gentilis	Northern_Goshawk	Accipitriformes	Accipitridae	Accipiter	Accipitridae_Accipiter	building	female	female	-1	1	0	1.8791	-2.16406	1.25276	NA	NA	NA	1463
408	Haliaeetus_leucocephalus	Bald_Eagle	Accipitriformes	Accipitridae	Haliaeetus	Accipitridae_Haliaeetus	building	pair	pair	0	2	0	2.0497	-1.45438	0.693147	NA	NA	NA	1475
409	Haliaeetus_leucoryphus	Pallas's_Fish-eagle	Accipitriformes	Accipitridae	Haliaeetus	Accipitridae_Haliaeetus	building	pair	pair	0	2	NA	2.10551	NA	0.916291	NA	NA	NA	38
410	Haliaeetus_vociferoides	Madagascar_Fish-eagle	Accipitriformes	Accipitridae	Haliaeetus	Accipitridae_Haliaeetus	building	pair	pair	0	2	-2	2.08529	NA	0.693147	NA	NA	NA	30
411	Geranospiza_caerulescens	Crane_Hawk	Accipitriformes	Accipitridae	Geranospiza	Accipitridae_Geranospiza	building	pair	pair	0	2	NA	NA	NA	0.693147	NA	NA	NA	17
412	Buteogallus_anthracinus	Common_Black-hawk	Accipitriformes	Accipitridae	Buteogallus	Accipitridae_Buteogallus	building	pair	pair	0	2	0	1.93006	-1.85567	0.693147	NA	NA	NA	41
413	Buteogallus_urubitinga	Great_Black-hawk	Accipitriformes	Accipitridae	Buteogallus	Accipitridae_Buteogallus	building	pair	pair	0	2	0	NA	-1.53716	0.405465	NA	NA	NA	20
414	Parabuteo_unicinctus	Harris's_Hawk	Accipitriformes	Accipitridae	Parabuteo	Accipitridae_Parabuteo	building	pair	pair	0	2	3	1.8872	0.0493586	1.09861	NA	NA	NA	128
415	Geranoaetus_melanoleucus	Black-chested_Buzzard-eagle	Accipitriformes	Accipitridae	Geranoaetus	Accipitridae_Geranoaetus	building	pair	pair	0	2	NA	NA	NA	0.693147	NA	NA	NA	43
416	Buteo_lineatus	Red-shouldered_Hawk	Accipitriformes	Accipitridae	Buteo	Accipitridae_Buteo	building	pair	pair	0	2	-1	1.88366	-2.11278	1.25276	NA	NA	NA	250
418	Buteo_solitarius	Hawaiian_Hawk	Accipitriformes	Accipitridae	Buteo	Accipitridae_Buteo	building	pair	pair	0	2	0	1.99564	-2.59365	0.916291	NA	NA	NA	32
419	Buteo_brachyurus	Short-tailed_Hawk	Accipitriformes	Accipitridae	Buteo	Accipitridae_Buteo	building	pair	pair	0	2	0	NA	-2.31898	0.693147	NA	NA	NA	27
420	Buteo_albigula	White-throated_Hawk	Accipitriformes	Accipitridae	Buteo	Accipitridae_Buteo	building	pair	pair	0	2	NA	1.83251	NA	0.754695	NA	NA	NA	21
421	Buteo_swainsoni	Swainson's_Hawk	Accipitriformes	Accipitridae	Buteo	Accipitridae_Buteo	building	pair	pair	0	2	1	1.88437	-1.00741	0.916291	5.4	7.4	NA	235
422	Buteo_albonotatus	Zone-tailed_Hawk	Accipitriformes	Accipitridae	Buteo	Accipitridae_Buteo	building	pair	pair	0	2	0	1.87506	-2.41869	0.693147	NA	NA	NA	33
423	Buteo_jamaicensis	Red-tailed_Hawk	Accipitriformes	Accipitridae	Buteo	Accipitridae_Buteo	building	pair	pair	0	2	-1	1.88295	-2.05562	0.916291	NA	NA	NA	739
424	Buteo_lagopus	Rough-legged_Hawk	Accipitriformes	Accipitridae	Buteo	Accipitridae_Buteo	building	pair	pair	0	2	0	1.84277	-1.45506	1.38629	NA	NA	NA	378
425	Buteo_regalis	Ferruginous_Hawk	Accipitriformes	Accipitridae	Buteo	Accipitridae_Buteo	building	pair	pair	0	2	-1	1.87723	-2.56722	1.25276	NA	NA	NA	243
426	Buteo_augur	Augur_Buzzard	Accipitriformes	Accipitridae	Buteo	Accipitridae_Buteo	building	pair	pair	0	2	NA	1.95665	NA	0.405465	NA	NA	NA	20
427	Buteo_rufofuscus	Jackal_Buzzard	Accipitriformes	Accipitridae	Buteo	Accipitridae_Buteo	building	pair	pair	0	2	-2	1.95182	-3.21773	0.693147	NA	NA	NA	65
428	Asio_flammeus	Short-eared_Owl	Strigiformes	Strigidae	Asio	Strigidae_Asio	building	female	female	-1	1	1	1.71538	-0.492728	2.0149	NA	NA	NA	649
429	Colius_colius	White-backed_Mousebird	Coliiformes	Coliidae	Colius	Coliidae_Colius	building	pair	pair	0	2	0	1.43136	NA	1.09861	NA	NA	NA	23
430	Urocolius_macrourus	Blue-naped_Mousebird	Coliiformes	Coliidae	Urocolius	Coliidae_Urocolius	building	pair	pair	0	2	0	1.48785	-0.6494	0.916291	NA	NA	NA	15
431	Pharomachrus_mocinno	Resplendent_Quetzal	Trogoniformes	Trogonidae	Pharomachrus	Trogonidae_Pharomachrus	building	pair	pair	0	2	NA	1.6835	NA	0.405465	NA	NA	NA	56
432	Trogon_chionurus	White-tailed_Trogon	Trogoniformes	Trogonidae	Trogon	Trogonidae_Trogon	building	pair	pair	0	2	0	1.5563	NA	0.879923	NA	NA	NA	2
433	Trogon_rufus	Black-throated_Trogon	Trogoniformes	Trogonidae	Trogon	Trogonidae_Trogon	building	pair	pair	0	2	0	1.51521	NA	0.693147	NA	NA	NA	7
434	Harpactes_erythrocephalus	Red-headed_Trogon	Trogoniformes	Trogonidae	Harpactes	Trogonidae_Harpactes	building	pair	pair	0	2	NA	1.49693	NA	1.09861	NA	NA	NA	14
435	Tockus_leucomelas	Southern_Yellow-billed_Hornbill	Bucerotiformes	Bucerotidae	Tockus	Bucerotidae_Tockus	building	pair	pair	0	2	NA	1.83885	NA	1.38629	NA	NA	NA	9
436	Tockus_monteiri	Monteiro's_Hornbill	Bucerotiformes	Bucerotidae	Tockus	Bucerotidae_Tockus	building	pair	pair	0	2	0	1.8451	-0.605143	1.60944	0	0	NA	11
437	Tockus_erythrorhynchus	Red-billed_Hornbill	Bucerotiformes	Bucerotidae	Tockus	Bucerotidae_Tockus	building	pair	pair	0	2	0	1.85177	0.0877112	1.50408	NA	NA	NA	44
438	Buceros_bicornis	Great_Hornbill	Bucerotiformes	Bucerotidae	Buceros	Bucerotidae_Buceros	building	pair	pair	0	2	0	2.07555	0.149073	0.916291	NA	NA	NA	87
439	Ocyceros_griseus	Malabar_Grey_Hornbill	Bucerotiformes	Bucerotidae	Ocyceros	Bucerotidae_Ocyceros	building	pair	pair	0	2	0	1.9345	NA	1.09861	NA	NA	NA	6
440	Todus_mexicanus	Puerto_Rican_Tody	Coraciiformes	Todidae	Todus	Todidae_Todus	building	pair	pair	0	2	0	1.61278	NA	0.916291	NA	NA	NA	8
441	Baryphthengus_martii	Rufous_Motmot	Coraciiformes	Momotidae	Baryphthengus	Momotidae_Baryphthengus	building	pair	pair	0	2	NA	NA	NA	1.15268	NA	NA	NA	4
442	Alcedo_atthis	Common_Kingfisher	Coraciiformes	Alcedinidae	Alcedo	Alcedinidae_Alcedo	building	pair	pair	0	2	2	1.65321	0.192334	1.8718	NA	NA	NA	533
443	Dacelo_leachii	Blue-winged_Kookaburra	Coraciiformes	Alcedinidae	Dacelo	Alcedinidae_Dacelo	building	cooperation	pair	0	3	0	1.79414	-1.38318	1.25276	NA	NA	NA	24
444	Halcyon_coromanda	Ruddy_Kingfisher	Coraciiformes	Alcedinidae	Halcyon	Alcedinidae_Halcyon	building	pair	pair	0	2	NA	NA	NA	1.60944	NA	NA	NA	28
445	Todiramphus_pyrrhopygius	Red-backed_Kingfisher	Coraciiformes	Alcedinidae	Todiramphus	Alcedinidae_Todiramphus	building	pair	pair	0	2	NA	1.6902	NA	1.50408	NA	NA	NA	NA
446	Todiramphus_macleayii	Forest_Kingfisher	Coraciiformes	Alcedinidae	Todiramphus	Alcedinidae_Todiramphus	building	pair	pair	0	2	0	1.68124	-0.541575	1.50408	NA	NA	NA	NA
447	Todiramphus_ruficollaris	Mangaia_Kingfisher	Coraciiformes	Alcedinidae	Todiramphus	Alcedinidae_Todiramphus	building	pair	pair	0	2	0	NA	NA	1.32591	NA	NA	NA	NA
448	Todiramphus_veneratus	Tahiti_Kingfisher	Coraciiformes	Alcedinidae	Todiramphus	Alcedinidae_Todiramphus	building	cooperation	pair	0	3	NA	NA	NA	1.09861	NA	NA	NA	2
449	Syma_torotoro	Yellow-billed_Kingfisher	Coraciiformes	Alcedinidae	Syma	Alcedinidae_Syma	building	pair	pair	0	2	NA	NA	NA	1.25276	NA	NA	NA	9
450	Tanysiptera_sylvia	Buff-breasted_Paradise-kingfisher	Coraciiformes	Alcedinidae	Tanysiptera	Alcedinidae_Tanysiptera	building	pair	pair	0	2	NA	1.75587	NA	1.09861	NA	NA	NA	29
451	Megaceryle_maxima	Giant_Kingfisher	Coraciiformes	Alcedinidae	Megaceryle	Alcedinidae_Megaceryle	building	pair	pair	0	2	0	NA	-1.21112	1.38629	NA	NA	NA	10
452	Megaceryle_lugubris	Crested_Kingfisher	Coraciiformes	Alcedinidae	Megaceryle	Alcedinidae_Megaceryle	building	pair	pair	0	2	NA	NA	NA	1.50408	NA	NA	NA	1
453	Megaceryle_torquata	Ringed_Kingfisher	Coraciiformes	Alcedinidae	Megaceryle	Alcedinidae_Megaceryle	building	pair	pair	0	2	0	1.75683	NA	1.38629	NA	NA	NA	13
454	Megaceryle_alcyon	Belted_Kingfisher	Coraciiformes	Alcedinidae	Megaceryle	Alcedinidae_Megaceryle	building	pair	pair	0	2	0	1.70899	-1.10719	1.8718	NA	NA	NA	41
455	Ceryle_rudis	Pied_Kingfisher	Coraciiformes	Alcedinidae	Ceryle	Alcedinidae_Ceryle	building	cooperation	pair	0	3	0	1.62325	-0.685997	1.50408	NA	NA	NA	104
456	Chloroceryle_amazona	Amazon_Kingfisher	Coraciiformes	Alcedinidae	Chloroceryle	Alcedinidae_Chloroceryle	building	pair	pair	0	2	NA	1.71181	NA	1.25276	NA	NA	NA	8
457	Chloroceryle_americana	Green_Kingfisher	Coraciiformes	Alcedinidae	Chloroceryle	Alcedinidae_Chloroceryle	building	pair	pair	0	2	0	1.6721	-0.846688	1.50408	NA	NA	NA	24
458	Merops_bulocki	Red-throated_Bee-eater	Coraciiformes	Meropidae	Merops	Meropidae_Merops	building	cooperation	pair	0	3	0	1.6835	-1.13603	1.09861	NA	NA	NA	18
459	Merops_bullockoides	White-fronted_Bee-eater	Coraciiformes	Meropidae	Merops	Meropidae_Merops	building	cooperation	pair	0	3	0	1.69897	-0.482845	1.25276	NA	NA	NA	42
460	Merops_albicollis	White-throated_Bee-eater	Coraciiformes	Meropidae	Merops	Meropidae_Merops	building	cooperation	pair	0	3	NA	NA	NA	1.70475	NA	NA	NA	24
461	Merops_orientalis	Little_Green_Bee-eater	Coraciiformes	Meropidae	Merops	Meropidae_Merops	building	cooperation	pair	0	3	0	NA	-0.216032	1.79176	NA	NA	NA	53
462	Merops_ornatus	Rainbow_Bee-eater	Coraciiformes	Meropidae	Merops	Meropidae_Merops	building	cooperation	pair	0	3	0	1.72016	-0.0911454	1.60944	NA	NA	NA	62
463	Merops_apiaster	European_Bee-eater	Coraciiformes	Meropidae	Merops	Meropidae_Merops	building	cooperation	pair	0	3	0	1.68574	0.254986	1.94591	NA	NA	NA	640
465	Hapaloptila_castanea	White-faced_Nunbird	Galbuliformes	Bucconidae	Hapaloptila	Bucconidae_Hapaloptila	building	pair	pair	0	2	NA	1.73239	NA	0.693147	NA	NA	NA	3
466	Jacamaralcyon_tridactyla	Three-toed_Jacamar	Galbuliformes	Galbulidae	Jacamaralcyon	Galbulidae_Jacamaralcyon	building	cooperation	pair	0	3	NA	1.68574	NA	0.916291	NA	NA	NA	5
467	Galbula_ruficauda	Rufous-tailed_Jacamar	Galbuliformes	Galbulidae	Galbula	Galbulidae_Galbula	building	pair	pair	0	2	0	1.63849	NA	1.09861	NA	NA	NA	25
468	Trachyphonus_vaillantii	Crested_Barbet	Piciformes	Lybiidae	Trachyphonus	Lybiidae_Trachyphonus	building	pair	pair	0	2	0	1.58546	-0.133334	1.25276	NA	NA	NA	34
469	Gymnobucco_bonapartei	Grey-throated_Barbet	Piciformes	Lybiidae	Gymnobucco	Lybiidae_Gymnobucco	building	cooperation	pair	0	3	NA	NA	NA	1.38629	NA	NA	NA	11
470	Stactolaema_leucotis	White-eared_Barbet	Piciformes	Lybiidae	Stactolaema	Lybiidae_Stactolaema	building	cooperation	pair	0	3	NA	1.74036	NA	1.38629	NA	NA	NA	1
471	Pogoniulus_bilineatus	Yellow-rumped_Tinkerbird	Piciformes	Lybiidae	Pogoniulus	Lybiidae_Pogoniulus	building	pair	pair	0	2	NA	1.4843	NA	1.09861	NA	NA	NA	33
472	Tricholaema_diademata	Red-fronted_Barbet	Piciformes	Lybiidae	Tricholaema	Lybiidae_Tricholaema	building	pair	pair	0	2	0	1.60206	-0.470888	1.09861	NA	NA	NA	1
473	Tricholaema_leucomelas	Pied_Barbet	Piciformes	Lybiidae	Tricholaema	Lybiidae_Tricholaema	building	pair	pair	0	2	0	1.6902	-0.572204	0.916291	NA	NA	NA	4
474	Tricholaema_lacrymosa	Spot-flanked_Barbet	Piciformes	Lybiidae	Tricholaema	Lybiidae_Tricholaema	building	pair	pair	0	2	-1	NA	-1.26683	1.09861	NA	NA	NA	1
475	Lybius_torquatus	Black-collared_Barbet	Piciformes	Lybiidae	Lybius	Lybiidae_Lybius	building	cooperation	pair	0	3	NA	1.72016	NA	1.09861	NA	NA	NA	42
476	Capito_niger	Black-spotted_Barbet	Piciformes	Capitonidae	Capito	Capitonidae_Capito	building	pair	pair	0	2	NA	NA	NA	1.25276	NA	NA	NA	7
477	Semnornis_frantzii	Prong-billed_Barbet	Piciformes	Semnornithidae	Semnornis	Semnornithidae_Semnornis	building	pair	pair	0	2	0	1.62325	NA	NA	NA	NA	NA	2
478	Semnornis_ramphastinus	Toucan_Barbet	Piciformes	Semnornithidae	Semnornis	Semnornithidae_Semnornis	building	cooperation	pair	0	3	NA	1.77452	NA	NA	NA	NA	NA	8
479	Pteroglossus_viridis	Green_Aracari	Piciformes	Ramphastidae	Pteroglossus	Ramphastidae_Pteroglossus	building	pair	pair	0	2	0	NA	NA	1.09861	NA	NA	NA	11
480	Selenidera_maculirostris	Spot-billed_Toucanet	Piciformes	Ramphastidae	Selenidera	Ramphastidae_Selenidera	building	pair	pair	0	2	0	NA	NA	0.916291	NA	NA	NA	11
481	Jynx_torquilla	Eurasian_Wryneck	Piciformes	Picidae	Jynx	Picidae_Jynx	building	pair	pair	0	2	1	1.51786	0.0292809	2.25129	0.7	2	NA	306
482	Picumnus_innominatus	Speckled_Piculet	Piciformes	Picidae	Picumnus	Picidae_Picumnus	building	pair	pair	0	2	NA	1.34242	NA	1.09861	NA	NA	NA	12
483	Picumnus_minutissimus	Guianan_Piculet	Piciformes	Picidae	Picumnus	Picidae_Picumnus	building	pair	pair	0	2	NA	1.61146	NA	0.916291	NA	NA	NA	1
484	Picumnus_limae	Ochraceous_Piculet	Piciformes	Picidae	Picumnus	Picidae_Picumnus	building	pair	pair	0	2	NA	NA	NA	1.26815	NA	NA	NA	8
485	Picumnus_olivaceus	Olivaceous_Piculet	Piciformes	Picidae	Picumnus	Picidae_Picumnus	building	pair	pair	0	2	NA	1.58546	NA	0.916291	NA	NA	NA	14
486	Sphyrapicus_thyroideus	Williamson's_Sapsucker	Piciformes	Picidae	Sphyrapicus	Picidae_Sphyrapicus	building	pair	pair	0	2	0	1.62966	0.852876	1.60944	NA	NA	NA	52
487	Sphyrapicus_varius	Yellow-bellied_Sapsucker	Piciformes	Picidae	Sphyrapicus	Picidae_Sphyrapicus	building	pair	pair	0	2	0	1.59384	-0.225133	1.70475	NA	NA	NA	151
488	Sphyrapicus_nuchalis	Red-naped_Sapsucker	Piciformes	Picidae	Sphyrapicus	Picidae_Sphyrapicus	building	pair	pair	0	2	0	1.59384	-0.525307	1.60944	NA	NA	NA	42
489	Sphyrapicus_ruber	Red-breasted_Sapsucker	Piciformes	Picidae	Sphyrapicus	Picidae_Sphyrapicus	building	pair	pair	0	2	0	1.61542	-0.760337	1.70475	NA	NA	NA	25
490	Melanerpes_lewis	Lewis's_Woodpecker	Piciformes	Picidae	Melanerpes	Picidae_Melanerpes	building	pair	pair	0	2	0	1.652	-0.480934	1.8718	NA	NA	NA	52
491	Melanerpes_erythrocephalus	Red-headed_Woodpecker	Piciformes	Picidae	Melanerpes	Picidae_Melanerpes	building	pair	pair	0	2	1	1.58827	0.0391205	1.70475	NA	NA	NA	132
492	Melanerpes_formicivorus	Acorn_Woodpecker	Piciformes	Picidae	Melanerpes	Picidae_Melanerpes	building	pair	pair	0	2	2	1.63473	0.887283	1.60944	0	0	NA	160
493	Melanerpes_chrysauchen	Golden-naped_Woodpecker	Piciformes	Picidae	Melanerpes	Picidae_Melanerpes	building	pair	pair	0	2	0	1.66158	0.71866	1.25276	NA	NA	NA	3
494	Melanerpes_cruentatus	Yellow-tufted_Woodpecker	Piciformes	Picidae	Melanerpes	Picidae_Melanerpes	building	cooperation	pair	0	3	NA	NA	NA	1.26815	NA	NA	NA	5
495	Melanerpes_striatus	Hispaniolan_Woodpecker	Piciformes	Picidae	Melanerpes	Picidae_Melanerpes	building	pair	pair	0	2	NA	NA	NA	1.60944	NA	NA	NA	3
496	Melanerpes_radiolatus	Jamaican_Woodpecker	Piciformes	Picidae	Melanerpes	Picidae_Melanerpes	building	pair	pair	0	2	0	1.63347	NA	1.38629	NA	NA	NA	2
497	Melanerpes_rubricapillus	Red-crowned_Woodpecker	Piciformes	Picidae	Melanerpes	Picidae_Melanerpes	building	pair	pair	0	2	0	1.62325	0.296709	1.25276	NA	NA	NA	7
498	Melanerpes_uropygialis	Gila_Woodpecker	Piciformes	Picidae	Melanerpes	Picidae_Melanerpes	building	pair	pair	0	2	0	1.63317	-0.1472	1.38629	NA	NA	NA	24
499	Melanerpes_aurifrons	Golden-fronted_Woodpecker	Piciformes	Picidae	Melanerpes	Picidae_Melanerpes	building	pair	pair	0	2	0	1.63347	-0.0830952	1.50408	NA	NA	NA	20
500	Melanerpes_carolinus	Red-bellied_Woodpecker	Piciformes	Picidae	Melanerpes	Picidae_Melanerpes	building	pair	pair	0	2	0	1.56526	-0.540095	1.60944	NA	NA	NA	121
501	Melanerpes_superciliaris	West_Indian_Woodpecker	Piciformes	Picidae	Melanerpes	Picidae_Melanerpes	building	pair	pair	0	2	0	NA	0.480848	1.50408	NA	NA	NA	8
502	Picoides_tridactylus	Eurasian_Three-toed_Woodpecker	Piciformes	Picidae	Picoides	Picidae_Picoides	building	pair	pair	0	2	0	1.55328	-0.262631	1.50408	2.5	7.7	NA	253
503	Picoides_dorsalis	American_Three-toed_Woodpecker	Piciformes	Picidae	Picoides	Picidae_Picoides	building	pair	pair	0	2	0	1.56229	-0.0133949	1.26815	NA	NA	NA	12
504	Picoides_arcticus	Black-backed_Woodpecker	Piciformes	Picidae	Picoides	Picidae_Picoides	building	pair	pair	0	2	0	1.5682	-0.2882	1.25276	NA	NA	NA	89
505	Dendrocopos_macei	Fulvous-breasted_Woodpecker	Piciformes	Picidae	Dendrocopos	Picidae_Dendrocopos	building	pair	pair	0	2	NA	NA	NA	1.25276	NA	NA	NA	4
506	Dendrocopos_leucotos	White-backed_Woodpecker	Piciformes	Picidae	Dendrocopos	Picidae_Dendrocopos	building	pair	pair	0	2	0	1.62583	-0.454327	1.38629	NA	NA	NA	164
507	Dendrocopos_major	Great_Spotted_Woodpecker	Piciformes	Picidae	Dendrocopos	Picidae_Dendrocopos	building	pair	pair	0	2	-2	1.5336	-1.80904	1.79176	0	0	NA	403
508	Dendrocopos_himalayensis	Himalayan_Woodpecker	Piciformes	Picidae	Dendrocopos	Picidae_Dendrocopos	building	pair	pair	0	2	NA	1.54407	NA	1.38629	NA	NA	NA	NA
509	Dendrocopos_syriacus	Syrian_Woodpecker	Piciformes	Picidae	Dendrocopos	Picidae_Dendrocopos	building	pair	pair	0	2	0	1.53148	-0.377559	1.50408	NA	NA	NA	61
510	Blythipicus_pyrrhotis	Bay_Woodpecker	Piciformes	Picidae	Blythipicus	Picidae_Blythipicus	building	pair	pair	0	2	NA	NA	NA	0.916291	NA	NA	NA	5
511	Chrysocolaptes_festivus	White-naped_Woodpecker	Piciformes	Picidae	Chrysocolaptes	Picidae_Chrysocolaptes	building	pair	pair	0	2	NA	NA	NA	0.693147	NA	NA	NA	7
512	Campephilus_melanoleucos	Crimson-crested_Woodpecker	Piciformes	Picidae	Campephilus	Picidae_Campephilus	building	pair	pair	0	2	NA	NA	NA	0.916291	NA	NA	NA	3
513	Campephilus_magellanicus	Magellanic_Woodpecker	Piciformes	Picidae	Campephilus	Picidae_Campephilus	building	pair	pair	0	2	NA	1.81291	NA	0.916291	NA	NA	NA	17
514	Campephilus_principalis	Ivory-billed_Woodpecker	Piciformes	Picidae	Campephilus	Picidae_Campephilus	building	pair	pair	0	2	0	1.72835	-0.242674	NA	NA	NA	NA	99
515	Dinopium_benghalense	Black-rumped_Flameback	Piciformes	Picidae	Dinopium	Picidae_Dinopium	building	pair	pair	0	2	NA	1.59106	NA	0.916291	NA	NA	NA	25
516	Picus_chlorolophus	Lesser_Yellownape	Piciformes	Picidae	Picus	Picidae_Picus	building	pair	pair	0	2	NA	NA	NA	1.25276	NA	NA	NA	10
517	Picus_squamatus	Scaly-bellied_Woodpecker	Piciformes	Picidae	Picus	Picidae_Picus	building	pair	pair	0	2	NA	NA	NA	1.60944	NA	NA	NA	13
518	Geocolaptes_olivaceus	Ground_Woodpecker	Piciformes	Picidae	Geocolaptes	Picidae_Geocolaptes	building	pair	pair	0	2	NA	NA	NA	1.09861	NA	NA	NA	10
519	Campethera_nubica	Nubian_Woodpecker	Piciformes	Picidae	Campethera	Picidae_Campethera	building	pair	pair	0	2	0	NA	-0.479836	0.916291	NA	NA	NA	7
520	Campethera_bennettii	Bennett's_Woodpecker	Piciformes	Picidae	Campethera	Picidae_Campethera	building	pair	pair	0	2	0	1.63347	-0.223955	1.09861	NA	NA	NA	10
521	Campethera_notata	Knysna_Woodpecker	Piciformes	Picidae	Campethera	Picidae_Campethera	building	pair	pair	0	2	0	1.58546	-0.433489	1.09861	NA	NA	NA	11
522	Mulleripicus_pulverulentus	Great_Slaty_Woodpecker	Piciformes	Picidae	Mulleripicus	Picidae_Mulleripicus	building	pair	pair	0	2	NA	NA	NA	1.09861	NA	NA	NA	13
523	Dryocopus_lineatus	Lineated_Woodpecker	Piciformes	Picidae	Dryocopus	Picidae_Dryocopus	building	pair	pair	0	2	NA	NA	NA	0.916291	NA	NA	NA	11
524	Dryocopus_pileatus	Pileated_Woodpecker	Piciformes	Picidae	Dryocopus	Picidae_Dryocopus	building	pair	pair	0	2	0	1.63599	-0.134094	1.09861	NA	NA	NA	168
525	Dryocopus_javensis	White-bellied_Woodpecker	Piciformes	Picidae	Dryocopus	Picidae_Dryocopus	building	pair	pair	0	2	NA	1.60206	NA	1.09861	NA	NA	NA	23
526	Colaptes_auratus	Northern_Flicker	Piciformes	Picidae	Colaptes	Picidae_Colaptes	building	pair	pair	0	2	-1	1.58771	-1.11019	1.8718	0	0	NA	239
527	Cariama_cristata	Red-legged_Seriema	Cariamiformes	Cariamidae	Cariama	Cariamidae_Cariama	building	pair	pair	0	2	0	1.60477	NA	0.916291	NA	NA	NA	48
528	Caracara_cheriway	Crested_Caracara	Falconiformes	Falconidae	Caracara	Falconidae_Caracara	building	pair	pair	0	2	0	1.899	-1.29589	0.916291	NA	NA	NA	33
530	Milvago_chimango	Chimango_Caracara	Falconiformes	Falconidae	Milvago	Falconidae_Milvago	building	pair	pair	0	2	NA	1.81624	NA	1.09861	NA	NA	NA	61
531	Falco_rusticolus	Gyr_Falcon	Falconiformes	Falconidae	Falco	Falconidae_Falco	building	pair	pair	0	2	0	1.9158	-2.01471	1.25276	NA	NA	NA	446
532	Falco_peregrinus	Peregrine_Falcon	Falconiformes	Falconidae	Falco	Falconidae_Falco	building	male	male	1	1	1	1.85431	-1.42061	0.916291	NA	NA	NA	2819
533	Probosciger_aterrimus	Palm_Cockatoo	Psittaciformes	Cacatuidae	Probosciger	Cacatuidae_Probosciger	building	pair	pair	0	2	0	2.09864	-0.41822	0	NA	NA	NA	61
534	Calyptorhynchus_baudinii	Baudin?s_Black-Cockatoo	Psittaciformes	Cacatuidae	Calyptorhynchus	Cacatuidae_Calyptorhynchus	building	pair	pair	0	2	0	NA	-1.0995	0.693147	NA	NA	NA	27
535	Geoffroyus_geoffroyi	Red-cheeked_Parrot	Psittaciformes	Psittaculidae	Geoffroyus	Psittaculidae_Geoffroyus	building	female	female	-1	1	NA	NA	NA	1.09861	NA	NA	NA	13
536	Platycercus_elegans	Crimson_Rosella	Psittaciformes	Psittaculidae	Platycercus	Psittaculidae_Platycercus	building	female	female	-1	1	0	1.74036	-0.49256	1.70475	NA	NA	NA	79
537	Cyclopsitta_diophthalma	Double-eyed_Fig-parrot	Psittaciformes	Psittaculidae	Cyclopsitta	Psittaculidae_Cyclopsitta	building	female	female	-1	1	0	NA	-0.431124	0.916291	NA	NA	NA	13
538	Psittacus_erithacus	Grey_Parrot	Psittaciformes	Psittacidae	Psittacus	Psittacidae_Psittacus	building	pair	pair	0	2	0	2.01178	-0.842576	0.916291	NA	NA	NA	351
539	Myiopsitta_monachus	Monk_Parakeet	Psittaciformes	Psittacidae	Myiopsitta	Psittacidae_Myiopsitta	building	pair	pair	0	2	1	1.84198	0.0415861	1.79176	0	0	NA	223
540	Brotogeris_versicolurus	White-winged_Parakeet	Psittaciformes	Psittacidae	Brotogeris	Psittacidae_Brotogeris	building	pair	pair	0	2	0	1.91116	-0.557791	1.50408	NA	NA	NA	20
541	Brotogeris_chiriri	Yellow-chevroned_Parakeet	Psittaciformes	Psittacidae	Brotogeris	Psittacidae_Brotogeris	building	pair	pair	0	2	0	1.91381	-0.864711	1.24342	NA	NA	NA	12
542	Amazona_vinacea	Vinaceous_Amazon	Psittaciformes	Psittacidae	Amazona	Psittacidae_Amazona	building	pair	pair	0	2	0	1.98	NA	1.09861	NA	NA	NA	20
543	Irena_puella	Asian_Fairy-bluebird	PASSERIFORMES	Irenidae	Irena	Irenidae_Irena	building	female	female	-1	1	0	NA	NA	0.30103	NA	NA	NA	34
544	Dives_dives	Melodious_Blackbird	PASSERIFORMES	Icteridae	Dives	Icteridae_Dives	building	pair	pair	0	2	0	NA	0.0780591	0.60206	NA	NA	NA	8
545	Psarisomus_dalhousiae	Long-tailed_Broadbill	PASSERIFORMES	Eurylaimidae	Psarisomus	Eurylaimidae_Psarisomus	building	cooperation	pair	0	3	0	NA	NA	0.778151	NA	NA	NA	9
546	Serilophus_lunatus	Silver-breasted_Broadbill	PASSERIFORMES	Eurylaimidae	Serilophus	Eurylaimidae_Serilophus	building	cooperation	pair	0	3	0	NA	NA	0.60206	NA	NA	NA	15
547	Pitta_versicolor	Noisy_Pitta	PASSERIFORMES	Pittidae	Pitta	Pittidae_Pitta	building	pair	pair	0	2	0	1.47712	-0.758034	0.60206	NA	NA	NA	25
548	Pitta_iris	Rainbow_Pitta	PASSERIFORMES	Pittidae	Pitta	Pittidae_Pitta	building	pair	pair	0	2	0	1.44716	-0.869147	0.60206	NA	NA	0.03145	7
549	Dendrocincla_anabatina	Tawny-winged_Woodcreeper	PASSERIFORMES	Dendrocolaptidae	Dendrocincla	Dendrocolaptidae_Dendrocincla	building	female	female	-1	1	2	1.64836	1.37194	0.30103	NA	NA	NA	4
550	Lepidocolaptes_affinis	Spot-crowned_Woodcreeper	PASSERIFORMES	Dendrocolaptidae	Lepidocolaptes	Dendrocolaptidae_Lepidocolaptes	building	pair	pair	0	2	0	1.5563	-0.675499	0.30103	NA	NA	NA	7
551	Sakesphorus_canadensis	Black-crested_Antshrike	PASSERIFORMES	Thamnophilidae	Sakesphorus	Thamnophilidae_Sakesphorus	building	pair	pair	0	2	0	NA	NA	0.30103	NA	NA	NA	5
552	Thamnophilus_doliatus	Barred_Antshrike	PASSERIFORMES	Thamnophilidae	Thamnophilus	Thamnophilidae_Thamnophilus	building	pair	pair	0	2	0	1.41913	NA	0.30103	NA	NA	NA	35
553	Thamnophilus_torquatus	Rufous-winged_Antshrike	PASSERIFORMES	Thamnophilidae	Thamnophilus	Thamnophilidae_Thamnophilus	building	pair	pair	0	2	0	1.39794	NA	0.30103	NA	NA	NA	2
554	Thamnophilus_atrinucha	Western_Slaty-antshrike	PASSERIFORMES	Thamnophilidae	Thamnophilus	Thamnophilidae_Thamnophilus	building	pair	pair	0	2	0	1.39358	NA	0.30103	3.4	4	0.0495	18
555	Thamnistes_anabatinus	Russet_Antshrike	PASSERIFORMES	Thamnophilidae	Thamnistes	Thamnophilidae_Thamnistes	building	pair	pair	0	2	0	NA	NA	0.30103	NA	NA	NA	8
556	Microrhopias_quixensis	Dot-winged_Antwren	PASSERIFORMES	Thamnophilidae	Microrhopias	Thamnophilidae_Microrhopias	building	pair	pair	0	2	0	NA	NA	0.30103	NA	NA	NA	11
557	Formicivora_erythronotos	Black-hooded_Antwren	PASSERIFORMES	Thamnophilidae	Formicivora	Thamnophilidae_Formicivora	building	pair	pair	0	2	0	1.38917	NA	0.30103	NA	NA	NA	3
558	Pyriglena_leuconota	White-backed_Fire-eye	PASSERIFORMES	Thamnophilidae	Pyriglena	Thamnophilidae_Pyriglena	building	pair	pair	0	2	0	1.37107	NA	0.30103	NA	NA	NA	6
559	Hylophylax_naevioides	Spotted_Antbird	PASSERIFORMES	Thamnophilidae	Hylophylax	Thamnophilidae_Hylophylax	building	pair	pair	0	2	0	1.43136	NA	0.30103	NA	NA	0.0355	34
560	Phibalura_flavirostris	Swallow-tailed_Cotinga	PASSERIFORMES	Cotingidae	Phibalura	Cotingidae_Phibalura	building	pair	pair	0	2	0	1.65801	NA	0.30103	NA	NA	NA	15
561	Serpophaga_munda	White-bellied_Tyrannulet	PASSERIFORMES	Tyrannidae	Serpophaga	Tyrannidae_Serpophaga	building	pair	pair	0	2	0	1.43933	NA	0.30103	NA	NA	NA	6
562	Phaeomyias_murina	Mouse-coloured_Tyrannulet	PASSERIFORMES	Tyrannidae	Phaeomyias	Tyrannidae_Phaeomyias	building	female	female	-1	1	0	1.50174	NA	0.30103	NA	NA	NA	8
563	Todirostrum_maculatum	Spotted_Tody-flycatcher	PASSERIFORMES	Tyrannidae	Todirostrum	Tyrannidae_Todirostrum	building	pair	pair	0	2	0	1.54407	NA	0.30103	NA	NA	NA	9
564	Todirostrum_cinereum	Common_Tody-flycatcher	PASSERIFORMES	Tyrannidae	Todirostrum	Tyrannidae_Todirostrum	building	pair	pair	0	2	0	1.55328	NA	0.30103	NA	NA	NA	18
565	Empidonax_flaviventris	Yellow-bellied_Flycatcher	PASSERIFORMES	Tyrannidae	Empidonax	Tyrannidae_Empidonax	building	female	female	-1	1	0	1.44716	-0.546361	0.60206	NA	NA	0.0250903	53
566	Empidonax_virescens	Acadian_Flycatcher	PASSERIFORMES	Tyrannidae	Empidonax	Tyrannidae_Empidonax	building	female	female	-1	1	0	1.44986	-0.932624	0.477121	37.1667	49.2667	0.0203051	109
567	Empidonax_alnorum	Alder_Flycatcher	PASSERIFORMES	Tyrannidae	Empidonax	Tyrannidae_Empidonax	building	female	female	-1	1	0	1.44326	-0.780807	0.60206	NA	NA	NA	67
568	Empidonax_hammondii	Hammond's_Flycatcher	PASSERIFORMES	Tyrannidae	Empidonax	Tyrannidae_Empidonax	building	female	female	-1	1	0	1.50853	-0.649946	0.60206	NA	NA	NA	37
569	Empidonax_oberholseri	American_Dusky_Flycatcher	PASSERIFORMES	Tyrannidae	Empidonax	Tyrannidae_Empidonax	building	female	female	-1	1	0	1.50853	-0.502533	0.60206	NA	NA	0.0222909	47
570	Contopus_cooperi	Olive-sided_Flycatcher	PASSERIFORMES	Tyrannidae	Contopus	Tyrannidae_Contopus	building	female	female	-1	1	1	1.52988	0.0571818	0.60206	NA	NA	0.0130446	10
571	Contopus_hispaniolensis	Hispaniolan_Pewee	PASSERIFORMES	Tyrannidae	Contopus	Tyrannidae_Contopus	building	female	female	-1	1	0	NA	NA	0.477121	NA	NA	NA	NA
572	Sayornis_nigricans	Black_Phoebe	PASSERIFORMES	Tyrannidae	Sayornis	Tyrannidae_Sayornis	building	female	female	-1	1	1	1.56673	0.113824	0.60206	NA	NA	0.00218019	54
573	Sayornis_phoebe	Eastern_Phoebe	PASSERIFORMES	Tyrannidae	Sayornis	Tyrannidae_Sayornis	building	female	female	-1	1	1	1.51188	NA	0.69897	8.45	14.6	0.00456555	147
574	Fluvicola_pica	Pied_Water-tyrant	PASSERIFORMES	Tyrannidae	Fluvicola	Tyrannidae_Fluvicola	building	pair	pair	0	2	0	NA	NA	0.30103	NA	NA	NA	9
575	Pitangus_sulphuratus	Great_Kiskadee	PASSERIFORMES	Tyrannidae	Pitangus	Tyrannidae_Pitangus	building	pair	pair	0	2	0	1.53148	-0.65347	0.60206	NA	NA	NA	104
576	Myiodynastes_maculatus	Streaked_Flycatcher	PASSERIFORMES	Tyrannidae	Myiodynastes	Tyrannidae_Myiodynastes	building	female	female	-1	1	0	1.55328	NA	0.477121	NA	NA	NA	5
577	Tyrannus_couchii	Couch's_Kingbird	PASSERIFORMES	Tyrannidae	Tyrannus	Tyrannidae_Tyrannus	building	female	female	-1	1	0	NA	-0.643139	0.477121	NA	NA	NA	18
578	Tyrannus_vociferans	Cassin's_Kingbird	PASSERIFORMES	Tyrannidae	Tyrannus	Tyrannidae_Tyrannus	building	female	female	-1	1	0	1.47349	-0.539978	0.60206	NA	NA	0.0160906	31
579	Tyrannus_verticalis	Western_Kingbird	PASSERIFORMES	Tyrannidae	Tyrannus	Tyrannidae_Tyrannus	building	female	female	-1	1	0	1.46427	-0.656937	0.60206	NA	NA	0.0141623	103
580	Tyrannus_tyrannus	Eastern_Kingbird	PASSERIFORMES	Tyrannidae	Tyrannus	Tyrannidae_Tyrannus	building	female	female	-1	1	0	1.46798	-0.645843	0.477121	43.3667	59.5	0.011834	157
581	Attila_spadiceus	Bright-rumped_Attila	PASSERIFORMES	Tyrannidae	Attila	Tyrannidae_Attila	building	female	female	-1	1	0	1.55931	NA	0.477121	NA	NA	NA	9
582	Tityra_semifasciata	Masked_Tityra	PASSERIFORMES	Cotingidae	Tityra	Cotingidae_Tityra	building	pair	pair	0	2	0	1.64836	NA	0.30103	NA	NA	NA	15
583	Acanthisitta_chloris	Rifleman	PASSERIFORMES	Acanthisittidae	Acanthisitta	Acanthisittidae_Acanthisitta	building	pair	pair	0	2	0	1.64345	-0.143559	0.60206	NA	NA	NA	27
584	Xenicus_gilviventris	South_Island_Wren	PASSERIFORMES	Acanthisittidae	Xenicus	Acanthisittidae_Xenicus	building	pair	pair	0	2	0	1.63899	-0.0977054	0.477121	NA	NA	NA	17
585	Atrichornis_rufescens	Rufous_Scrub-bird	PASSERIFORMES	Atrichornithidae	Atrichornis	Atrichornithidae_Atrichornis	building	female	female	-1	1	3	1.78888	1.73399	0.30103	NA	NA	NA	17
586	Menura_novaehollandiae	Superb_Lyrebird	PASSERIFORMES	Menuridae	Menura	Menuridae_Menura	building	female	female	-1	1	3	1.98789	2.10836	0	NA	NA	0.0076	102
587	Mirafra_erythroptera	Indian_Lark	PASSERIFORMES	Alaudidae	Mirafra	Alaudidae_Mirafra	building	pair	pair	0	2	0	NA	NA	0.477121	NA	NA	NA	8
588	Certhilauda_erythrochlamys	Dune_Lark	PASSERIFORMES	Alaudidae	Certhilauda	Alaudidae_Certhilauda	building	female	female	-1	1	0	NA	-0.390152	NA	NA	NA	NA	2
589	Certhilauda_chuana	Short-clawed_Lark	PASSERIFORMES	Alaudidae	Certhilauda	Alaudidae_Certhilauda	building	female	female	-1	1	0	1.42488	-0.315428	0.477121	NA	NA	NA	9
590	Alaemon_alaudipes	Greater_Hoopoe-lark	PASSERIFORMES	Alaudidae	Alaemon	Alaudidae_Alaemon	building	female	female	-1	1	0	1.45484	-0.172391	0.477121	NA	NA	NA	35
591	Eremopterix_australis	Black-eared_Sparrow-lark	PASSERIFORMES	Alaudidae	Eremopterix	Alaudidae_Eremopterix	building	female	female	-1	1	0	1.2833	0.197371	0.477121	NA	NA	NA	5
592	Eremopterix_leucotis	Chestnut-backed_Sparrow-lark	PASSERIFORMES	Alaudidae	Eremopterix	Alaudidae_Eremopterix	building	pair	pair	0	2	0	1.34242	-0.0429024	0.30103	NA	NA	NA	25
593	Eremopterix_nigriceps	Black-crowned_Sparrow-lark	PASSERIFORMES	Alaudidae	Eremopterix	Alaudidae_Eremopterix	building	female	female	-1	1	0	1.38917	0.771982	0.30103	NA	NA	NA	17
594	Eremopterix_verticalis	Grey-backed_Sparrow-lark	PASSERIFORMES	Alaudidae	Eremopterix	Alaudidae_Eremopterix	building	female	female	-1	1	0	1.31175	0.361788	0.477121	NA	NA	NA	12
595	Eremopterix_griseus	Ashy-crowned_Sparrow-lark	PASSERIFORMES	Alaudidae	Eremopterix	Alaudidae_Eremopterix	building	female	female	-1	1	0	NA	NA	0.30103	NA	NA	NA	NA
596	Ammomanes_cinctura	Bar-tailed_Lark	PASSERIFORMES	Alaudidae	Ammomanes	Alaudidae_Ammomanes	building	female	female	-1	1	0	1.43136	-0.688454	0.477121	NA	NA	NA	8
597	Ammomanes_deserti	Desert_Lark	PASSERIFORMES	Alaudidae	Ammomanes	Alaudidae_Ammomanes	building	pair	pair	0	2	0	1.46427	-0.441637	0.477121	NA	NA	NA	47
598	Melanocorypha_calandra	Calandra_Lark	PASSERIFORMES	Alaudidae	Melanocorypha	Alaudidae_Melanocorypha	building	pair	pair	0	2	0	1.41497	-0.391538	0.60206	NA	NA	NA	97
599	Melanocorypha_bimaculata	Bimaculated_Lark	PASSERIFORMES	Alaudidae	Melanocorypha	Alaudidae_Melanocorypha	building	female	female	-1	1	0	1.4624	-0.656947	0.60206	NA	NA	NA	52
600	Melanocorypha_leucoptera	White-winged_Lark	PASSERIFORMES	Alaudidae	Melanocorypha	Alaudidae_Melanocorypha	building	female	female	-1	1	0	1.35698	0.267024	0.69897	NA	NA	NA	32
601	Melanocorypha_yeltoniensis	Black_Lark	PASSERIFORMES	Alaudidae	Melanocorypha	Alaudidae_Melanocorypha	building	female	female	-1	1	0	1.40739	0.681544	0.69897	NA	NA	NA	32
602	Calandrella_brachydactyla	Greater_Short-toed_Lark	PASSERIFORMES	Alaudidae	Calandrella	Alaudidae_Calandrella	building	female	female	-1	1	0	1.40654	-0.556557	0.60206	NA	NA	NA	104
603	Calandrella_cinerea	Red-capped_Lark	PASSERIFORMES	Alaudidae	Calandrella	Alaudidae_Calandrella	building	pair	pair	0	2	0	1.41497	-0.600098	0.30103	NA	NA	NA	108
[truncated: 3,551 more rows]

## Sheet: Table 1
Sort	scinam_Jetz	English_Jetz	order	family	genera	family_genera	pattern	sex_role	sex_role_re1	sex_role_re2	sex_role_re3	mating system_used	perhaps_mating_parental	log_development_time	sexual_selection	log_clutch_size	EPP_2019	EPBr_2019	DPR_mean	Reseach_effort	EPB_2021	EPO_2021	DPR_new	DPR_vacle
[truncated: 1,410 more rows]
